# Supplementary material for: CHAF1A Blocks Neuronal Differentiation and Promotes Neuroblastoma Oncogenesis via Metabolic Reprogramming
Source: Adv Sci (Weinh). 2021 Aug 8;8(19):2005047. doi: 10.1002/advs.202005047 (PMC8498874; doi:10.1002/advs.202005047)
Supplement: Supplementary file 2 — Supplemental Table 1 [file ADVS-8-2005047-s002.xlsx]

## Sheet: Cohort 1
NAME	SIZE	ES	NES	NOM p-val	FDR q-val	FWER p-val	RANK AT MAX	LEADING EDGE
HALLMARK_E2F_TARGETS	199	0.874911	3.5061	0	0	0	1681	tags=77%, list=8%, signal=83%
HALLMARK_G2M_CHECKPOINT	199	0.834522	3.33627	0	0	0	2152	tags=70%, list=10%, signal=77%
HALLMARK_MYC_TARGETS_V1	197	0.761294	3.033	0	0	0	3591	tags=72%, list=17%, signal=86%
HALLMARK_MITOTIC_SPINDLE	194	0.635164	2.53081	0	0	0	2086	tags=31%, list=10%, signal=35%
HALLMARK_MYC_TARGETS_V2	58	0.742679	2.46507	0	0	0	3422	tags=72%, list=16%, signal=86%
HALLMARK_DNA_REPAIR	147	0.521818	2.00916	0	5.61795e-05	0.0005	4122	tags=41%, list=20%, signal=51%
HALLMARK_SPERMATOGENESIS	132	0.47597	1.80299	0	0.000531298	0.0051	1613	tags=17%, list=8%, signal=18%
HALLMARK_UNFOLDED_PROTEIN_RESPONSE	113	0.346193	1.28465	0.0584513	0.0807268	0.6068	3719	tags=37%, list=18%, signal=45%
HALLMARK_MTORC1_SIGNALING	197	0.299913	1.19844	0.0786241	0.14113	0.8463	2900	tags=23%, list=14%, signal=26%
HALLMARK_GLYCOLYSIS	198	0.226128	0.903662	0.765636	0.78298	1	2291	tags=11%, list=11%, signal=12%
HALLMARK_OXIDATIVE_PHOSPHORYLATION	195	0.173391	0.693548	0.999651	0.98374	1	5306	tags=33%, list=26%, signal=44%

## Sheet: Cohort 2
NAME	SIZE	ES	NES	NOM p-val	FDR q-val	FWER p-val	RANK AT MAX	LEADING EDGE
HALLMARK_E2F_TARGETS	200	0.846854	3.43611	0	0	0	1516	tags=72%, list=8%, signal=77%
HALLMARK_G2M_CHECKPOINT	200	0.816884	3.32422	0	0	0	1078	tags=56%, list=6%, signal=59%
HALLMARK_MYC_TARGETS_V1	199	0.743197	3.02159	0	0	0	3309	tags=71%, list=18%, signal=86%
HALLMARK_MYC_TARGETS_V2	58	0.738297	2.54359	0	0	0	3535	tags=79%, list=19%, signal=98%
HALLMARK_MITOTIC_SPINDLE	199	0.560678	2.28686	0	0	0	1516	tags=27%, list=8%, signal=29%
HALLMARK_DNA_REPAIR	150	0.550733	2.17204	0	0	0	2243	tags=33%, list=12%, signal=37%
HALLMARK_SPERMATOGENESIS	135	0.447179	1.74279	0.000244499	0.00107996	0.0216	1470	tags=15%, list=8%, signal=16%
HALLMARK_UNFOLDED_PROTEIN_RESPONSE	113	0.451091	1.72577	0.000752351	0.00114698	0.0263	3111	tags=35%, list=17%, signal=42%
HALLMARK_MTORC1_SIGNALING	199	0.384324	1.56268	0.00138217	0.00740804	0.178	3535	tags=28%, list=19%, signal=34%
HALLMARK_OXIDATIVE_PHOSPHORYLATION	200	0.32706	1.33113	0.0324968	0.0712272	0.8818	4156	tags=36%, list=22%, signal=45%
HALLMARK_ESTROGEN_RESPONSE_LATE	198	0.295547	1.20547	0.12173	0.180795	0.998	888	tags=9%, list=5%, signal=9%
HALLMARK_UV_RESPONSE_UP	158	0.268531	1.06506	0.344432	0.400807	1	2210	tags=17%, list=12%, signal=19%
HALLMARK_GLYCOLYSIS	198	0.243143	0.991215	0.48536	0.524444	1	1343	tags=8%, list=7%, signal=9%
HALLMARK_REACTIVE_OXYGEN_SPECIES_PATHWAY	49	0.204329	0.677923	0.934752	0.976876	1	862	tags=8%, list=5%, signal=9%
