# Supplementary material for: CHAF1A Blocks Neuronal Differentiation and Promotes Neuroblastoma Oncogenesis via Metabolic Reprogramming
Source: Adv Sci (Weinh). 2021 Aug 8;8(19):2005047. doi: 10.1002/advs.202005047 (PMC8498874; doi:10.1002/advs.202005047)
Supplement: Supplementary file 3 — Supplemental Table 2 [file ADVS-8-2005047-s003.xlsx]

## Sheet: OE_24h vs CTRL
Gene	24hr1	24hr2	24hr3	CTRL1	CTRL2	CTRL3	ttest	FDR adjusted	AVERAGE 24hr	AVERAGE Contrl	Log2FC
CHAF1A	10.7488	10.8115	10.8252	8.37963	8.61664	8.22339	3.36612e-05	0.898317	10.7952	8.40655	2.3886
LYZL2	3.48918	3.45458	3.46884	3.1949	3.223	3.19706	3.92149e-05	0.523264	3.47087	3.20498	0.265884
C16orf45	7.4768	7.46264	7.4603	7.30835	7.28748	7.31268	6.2002e-05	0.55155	7.46658	7.30284	0.16374
TRIM55	9.55388	9.60768	9.59267	8.55797	8.53162	8.71596	7.99634e-05	0.533496	9.58474	8.60185	0.982887
RAPGEF3	5.44668	5.4229	5.39726	5.64616	5.64188	5.65274	0.000104563	0.558095	5.42228	5.64693	-0.224647
LINC01764	3.43949	3.42048	3.41211	3.68357	3.74836	3.73488	0.000151942	0.675815	3.42403	3.72227	-0.298242
C5orf66-AS1	5.68452	5.67167	5.65432	5.89301	5.86434	5.84867	0.00022273	0.849142	5.67017	5.86867	-0.198504
HOXD-AS2	5.4395	5.45822	5.42028	5.67259	5.65672	5.62558	0.000272229	0.908122	5.43933	5.65163	-0.212297
DGKB	7.01164	7.11932	7.086	6.65673	6.59053	6.5835	0.000304173	0.901941	7.07232	6.61025	0.462068
CRYBB3	6.37655	6.36632	6.42699	6.65253	6.70698	6.66665	0.000328275	0.876067	6.38996	6.67539	-0.285434
TCP11L2	6.33595	6.34796	6.35803	6.20181	6.18301	6.22112	0.000334826	0.812318	6.34731	6.20198	0.145336
IDH3A	7.50132	7.49941	7.49365	7.39025	7.35228	7.36648	0.000343118	0.763067	7.49813	7.36967	0.128455
LINC00280	5.10769	5.23793	5.16802	4.57093	4.56718	4.67162	0.000365796	0.750923	5.17121	4.60324	0.567973
TSPAN12	6.00667	5.96268	5.96792	5.81942	5.82581	5.82313	0.000365836	0.697363	5.97909	5.82279	0.156305
MTFR1	7.92568	7.93125	7.96058	7.74694	7.78643	7.76959	0.000403797	0.718409	7.93917	7.76765	0.171517
ZNF26	6.35053	6.38671	6.3305	6.18283	6.1671	6.15933	0.000476628	0.794986	6.35592	6.16975	0.186162
FAM129A	9.80464	9.80033	9.79526	9.8376	9.84737	9.83784	0.000628634	0.986844	9.80008	9.84094	-0.0408631
MIRLET7F1	3.12701	3.26263	3.20046	2.7743	2.82302	2.78661	0.000655236	0.971461	3.1967	2.79464	0.402063
MIR1323	4.64118	4.7225	4.99259	3.73613	3.72329	3.78696	0.000657888	0.924055	4.78542	3.7488	1.03663
HOXB9	7.84351	7.88897	7.83914	7.62466	7.57404	7.64037	0.000672583	0.897461	7.85721	7.61303	0.244182
LOC102724124	3.05006	3.03113	3.04384	3.28424	3.23768	3.32399	0.000713094	0.906206	3.04168	3.28197	-0.24029
LGALS17A	3.76124	3.62441	3.66975	4.06742	4.05994	4.09771	0.000739743	0.897341	3.68513	4.07502	-0.389889
MSANTD4	7.53862	7.53572	7.5086	7.37105	7.4028	7.4054	0.000771272	0.89491	7.52765	7.39308	0.134563
PCIF1	8.45296	8.49096	8.4894	8.35499	8.32505	8.34318	0.000838648	0.932542	8.47777	8.34107	0.136696
CACNA1A	4.61992	4.66236	4.60088	5.18131	5.17321	5.02087	0.000843126	0.90002	4.62772	5.12513	-0.497412
LINC01198	3.8316	3.9523	3.72533	3.22821	3.11134	3.18302	0.000856515	0.879146	3.83641	3.17419	0.662218
ITGA9	7.09009	7.10706	7.08961	6.97682	6.93122	6.96994	0.000880542	0.870334	7.09558	6.95933	0.136258
CCER2	6.42152	6.33274	6.41079	6.74181	6.80075	6.87312	0.000904502	0.862087	6.38835	6.80523	-0.416878
TM6SF1	3.66681	3.59932	3.58516	4.04814	4.0948	4.21947	0.000905531	0.833307	3.6171	4.1208	-0.503706
FOXI2	5.9249	5.86837	5.93387	6.29709	6.2871	6.42568	0.000958005	0.85221	5.90905	6.33662	-0.427576
LINC00529	3.65839	3.66474	3.68676	3.48544	3.52428	3.45925	0.000966689	0.832194	3.66996	3.48965	0.180308
PLS3-AS1	3.85121	3.96575	4.03839	3.42747	3.43594	3.4925	0.00100874	0.84126	3.95178	3.45197	0.499814
LINC02116	3.16811	3.2642	3.20726	2.8138	2.91732	2.85074	0.00102163	0.826192	3.21319	2.86062	0.352572
ABAT	7.16887	7.11624	7.18543	6.88246	6.79576	6.76952	0.00103928	0.815743	7.15685	6.81591	0.340933
CDRT15	6.86744	6.8693	6.8645	7.04658	7.00132	7.07045	0.00105881	0.807329	6.86708	7.03945	-0.172368
KBTBD2	7.76719	7.77201	7.81288	7.63522	7.61213	7.64839	0.00106351	0.788389	7.78403	7.63191	0.152114
F8A1	10.9995	10.9995	11.0369	10.8686	10.8399	10.8131	0.00108158	0.780114	11.0119	10.8405	0.171418
CTH	5.72264	5.84154	5.69974	5.39269	5.34436	5.34532	0.00108745	0.763708	5.75464	5.36079	0.393851
STAT5A	4.59447	4.44092	4.42262	5.01479	5.0499	5.16404	0.00112559	0.770223	4.486	5.07624	-0.590241
TRIM35	7.28854	7.28197	7.23934	7.06464	7.112	7.05775	0.00112791	0.752511	7.26995	7.07813	0.191821
KIF5A	7.9854	7.9132	7.96167	7.7612	7.70656	7.72913	0.00112921	0.735006	7.95342	7.7323	0.221127
PLIN5	6.93276	6.94461	6.95751	7.16119	7.0896	7.13168	0.00114575	0.728017	6.94496	7.12749	-0.18253
LINC02088	5.76791	5.77454	5.77202	5.5816	5.62692	5.55031	0.00115235	0.715179	5.77149	5.58627	0.185214
LOC100129484	5.87939	5.92772	5.89924	5.72408	5.65093	5.69671	0.00115894	0.702921	5.90211	5.69057	0.211543
RPS16	8.35079	8.35146	8.36919	8.5258	8.5347	8.59839	0.00115917	0.687437	8.35715	8.55296	-0.195818
HABP2	4.51583	4.42476	4.47058	4.70181	4.76631	4.7368	0.00119981	0.696072	4.47039	4.73497	-0.264587
AZIN1-AS1	4.74394	4.7931	4.74174	4.91143	4.91614	4.89267	0.00128032	0.726978	4.75959	4.90675	-0.147155
PYY2	6.37835	6.5654	6.48843	6.95365	7.09821	7.04425	0.00128136	0.71241	6.47739	7.03204	-0.554645
C4orf22	3.98439	4.01818	3.98709	3.83362	3.76339	3.81805	0.00131448	0.715908	3.99655	3.80502	0.191527
MYEF2	8.83311	8.81174	8.88717	8.59507	8.54738	8.62611	0.00136397	0.728005	8.84401	8.58952	0.254489
NANOS1	7.81172	7.81176	7.77931	7.65972	7.59448	7.60548	0.00138037	0.722312	7.80093	7.61989	0.181041
ANKRD36C	5.03343	4.93794	5.11944	4.60219	4.48696	4.52165	0.0013973	0.71711	5.03027	4.53693	0.493338
MIRLET7G	5.0113	5.32965	5.06295	4.31605	4.30243	4.15333	0.00141289	0.711429	5.13463	4.25727	0.877363
GSTO1	6.6382	6.67712	6.61802	6.95174	6.88428	6.86046	0.00141714	0.700358	6.64445	6.89883	-0.254378
P4HB	7.26318	7.26247	7.31168	7.07037	7.09002	7.12736	0.00142257	0.690255	7.27911	7.09591	0.183193
RAB6A	10.3193	10.2767	10.2582	10.0143	9.90029	9.88251	0.00144561	0.688912	10.2847	9.93237	0.352334
UQCRFS1	8.62037	8.57174	8.59102	8.40067	8.34986	8.30288	0.00152899	0.71586	8.59438	8.35114	0.243239
MIR1236	5.12434	4.9867	5.03149	5.56785	5.43032	5.47126	0.00153566	0.706587	5.04751	5.48981	-0.442296
AP3B2	7.84047	7.86448	7.78738	7.64181	7.58662	7.62132	0.00154772	0.700066	7.83078	7.61658	0.214196
LIN37	8.641	8.67518	8.56596	8.37687	8.38617	8.36919	0.0015599	0.693817	8.62738	8.37741	0.249968
HS3ST2	4.59659	4.62659	4.61933	4.88974	5.0454	4.95948	0.0015778	0.690276	4.61417	4.96487	-0.350703
MIR4295	3.31219	3.41694	3.3325	2.94025	2.8716	3.02235	0.00163895	0.705463	3.35388	2.94473	0.409143
CRELD1	7.13989	7.16727	7.13804	7.02378	7.04904	7.00322	0.0016397	0.694583	7.1484	7.02535	0.123052
LOC105369905	3.98732	4.11138	3.98867	3.68924	3.71966	3.71991	0.00165648	0.690727	4.02912	3.7096	0.319518
HFM1	4.2318	4.25507	4.26726	4.01854	3.89651	3.986	0.00169479	0.69583	4.25138	3.96702	0.284362
FRG2DP	5.32728	5.32285	5.31885	4.77718	4.81191	4.97893	0.00169687	0.686128	5.32299	4.85601	0.466981
NPC1	8.6521	8.63853	8.59078	8.47269	8.47538	8.49477	0.0018129	0.722101	8.62714	8.48095	0.14619
MYH6	4.89676	4.94588	4.98468	4.75793	4.74709	4.75582	0.00181445	0.712092	4.94244	4.75361	0.188828
SPIN4	8.90414	8.9109	8.86748	8.76567	8.75518	8.78942	0.00181959	0.70376	8.89417	8.77009	0.124084
THBS1	12.5441	12.5326	12.562	12.6228	12.6098	12.6274	0.00183464	0.699443	12.5462	12.62	-0.0737425
RBM46	3.44664	3.36816	3.4533	3.67162	3.7783	3.71714	0.00190923	0.71763	3.4227	3.72235	-0.299651
TNS2	8.25662	8.22734	8.24361	8.32362	8.30525	8.32017	0.00191447	0.709605	8.24252	8.31635	-0.0738241
THAP5	6.94584	6.90813	6.91881	7.08598	7.04713	7.11079	0.00192152	0.702459	6.92426	7.0813	-0.157042
TPTEP1	8.72529	8.6142	8.57613	8.1644	8.26106	8.27342	0.00199202	0.718391	8.63854	8.23296	0.405583
ENPP2	9.53686	9.54667	9.57418	9.30208	9.21337	9.33434	0.00206225	0.733805	9.55257	9.28326	0.26931
RTN4IP1	6.91023	7.05943	7.01555	6.64596	6.65044	6.69248	0.0020635	0.724588	6.99507	6.66296	0.332112
GBE1	8.40374	8.35103	8.30307	8.14794	8.10988	8.09318	0.00210199	0.728518	8.35261	8.117	0.235612
PCDH10	10.2408	10.2741	10.295	10.1545	10.1208	10.1418	0.00213861	0.731705	10.27	10.139	0.13093
TMC3	5.41638	5.40207	5.40714	5.11255	5.16709	5.01671	0.00217394	0.734378	5.40853	5.09878	0.309744
LOC101559451	5.46546	5.58267	5.48837	5.14971	5.05878	5.19535	0.00217599	0.725882	5.51216	5.13461	0.37755
RABGGTB	8.34621	8.29368	8.36971	8.71801	8.59737	8.74056	0.00218975	0.721456	8.33653	8.68531	-0.348778
DNAJC3	8.92862	8.91431	8.89497	8.83189	8.84649	8.83155	0.00224315	0.730035	8.91263	8.83664	0.0759869
CKS2	10.728	10.7291	10.7256	10.7842	10.7631	10.7687	0.00226306	0.727641	10.7276	10.772	-0.0444368
MIR586	2.86799	2.94975	2.83811	2.41173	2.52968	2.5569	0.00227368	0.722355	2.88529	2.49944	0.385849
CCDC191	5.02137	5.1164	5.08376	4.86882	4.85917	4.81257	0.00229982	0.722061	5.07384	4.84685	0.226989
SLC1A4	7.02644	7.03475	6.95628	7.2113	7.2033	7.17268	0.00231491	0.718349	7.00582	7.19576	-0.189939
ARMC8	8.38755	8.36475	8.37915	8.16618	8.24131	8.22729	0.00231699	0.710731	8.37715	8.21159	0.16556
ZNF526	8.08171	8.13284	8.11717	7.98719	8.00046	7.96482	0.00232898	0.706291	8.11057	7.98416	0.126418
LOC105375559	2.89866	2.86317	2.93729	2.67475	2.54928	2.58168	0.00233557	0.70033	2.89971	2.6019	0.297805
COL6A1	8.16409	8.18786	8.22904	8.31855	8.32878	8.32952	0.00239434	0.709975	8.19366	8.32561	-0.131951
INSL3	5.93541	5.84913	5.86876	6.14808	6.20862	6.10565	0.00244748	0.717758	5.88443	6.15412	-0.269686
PLPP6	7.71771	7.69928	7.6818	7.52023	7.56118	7.58448	0.00254318	0.737715	7.6996	7.55529	0.144304
PRDX1	11.8199	11.8105	11.8001	11.8506	11.8475	11.8488	0.00256733	0.736713	11.8102	11.849	-0.0388065
LINC01180	3.0716	3.07256	3.11521	3.24182	3.31899	3.3315	0.00258914	0.735067	3.08646	3.29744	-0.210983
VEGFB	7.6089	7.64289	7.65376	7.72618	7.7375	7.72432	0.00263094	0.739072	7.63518	7.72933	-0.0941499
ANAPC10	5.92624	5.89285	5.88926	6.05179	6.1226	6.14593	0.00264845	0.736241	5.90278	6.10678	-0.203995
PTPRM	6.5434	6.60454	6.58276	6.42428	6.45124	6.40235	0.00270049	0.742969	6.5769	6.42596	0.150946
GRAP2	5.17325	5.24522	5.12863	5.44911	5.40322	5.41832	0.00273247	0.744095	5.18236	5.42355	-0.241186
SLC35D1	7.70079	7.86353	7.78975	7.48286	7.4608	7.47076	0.00273493	0.737242	7.78469	7.47147	0.31322
TSPY26P	6.79535	6.8964	6.61837	6.18406	6.22065	6.25315	0.00275741	0.735871	6.77004	6.21928	0.550758
GATA3	10.2408	10.2459	10.1862	9.97314	10.0133	9.89296	0.00276604	0.730864	10.2243	9.9598	0.264499
H2AFY2	9.92117	9.8981	9.94396	9.77812	9.69105	9.7359	0.00281141	0.73557	9.92107	9.73502	0.186052
SOX11	7.88263	7.88219	7.82609	7.74636	7.72915	7.72416	0.00282614	0.732244	7.86364	7.73322	0.130412
PTF1A	5.03094	5.17155	5.03734	5.52268	5.53036	5.40141	0.00284235	0.729363	5.07994	5.48482	-0.404878
ZNF326	8.67952	8.69877	8.65875	8.81165	8.79382	8.85615	0.00292307	0.742932	8.67901	8.82054	-0.141528
TMCC1-AS1	6.67204	6.67708	6.6441	6.37273	6.48228	6.45986	0.00294178	0.740635	6.66441	6.43829	0.226116
C4A	6.12738	6.07459	5.98675	6.34892	6.33007	6.32045	0.00296362	0.739161	6.06291	6.33315	-0.270239
CLEC4A	2.98025	2.96438	3.14368	3.4056	3.45384	3.3938	0.00296883	0.733603	3.02944	3.41775	-0.388311
SLC6A14	4.22052	4.21761	4.31404	3.8907	3.95679	4.00764	0.00297313	0.727926	4.25072	3.95171	0.299012
FAM9A	3.92248	3.99668	4.04833	3.45665	3.63732	3.43048	0.00297437	0.721609	3.98916	3.50815	0.481014
MIGA1	7.84197	7.91004	7.91181	7.63868	7.71185	7.69599	0.00299975	0.72121	7.88794	7.68217	0.205767
TTC29	3.63408	3.67453	3.64639	3.46474	3.53242	3.51032	0.00303071	0.722149	3.65166	3.50249	0.149172
ASB18	4.7137	4.73565	4.63891	4.39004	4.48447	4.44291	0.00303314	0.71633	4.69609	4.43914	0.256951
PIK3R3	8.46199	8.53694	8.47101	8.27702	8.3108	8.333	0.00309647	0.724874	8.48998	8.30694	0.183038
CPLX3	5.41437	5.39443	5.3733	5.58857	5.53143	5.62371	0.00311397	0.72263	5.39403	5.58124	-0.187203
C11orf94	4.17189	4.2539	4.21428	4.42189	4.53762	4.46721	0.00311439	0.716497	4.21336	4.47557	-0.262215
SFTPB	5.68709	5.59285	5.61886	6.02688	5.91165	5.90007	0.00313762	0.715672	5.63293	5.9462	-0.313267
PRKAR2B	8.72842	8.69831	8.70386	8.79179	8.77205	8.79862	0.00318586	0.720518	8.7102	8.78749	-0.0772929
SCD	11.2227	11.2169	11.1915	11.0553	11.0614	10.979	0.00319222	0.715888	11.2104	11.0319	0.178491
FAM92A1P2	4.62396	4.68893	4.5842	4.41736	4.32073	4.3747	0.00321491	0.71497	4.63236	4.37093	0.26143
KIAA1755	5.75126	5.71274	5.64254	6.05304	5.94474	5.97113	0.00322716	0.711761	5.70218	5.98964	-0.287457
LONP2	10.0876	10.036	10.0719	9.91945	9.9636	9.93072	0.00325704	0.712464	10.0651	9.93793	0.127223
APOL5	3.29006	3.31059	3.5297	3.89829	3.83491	3.91545	0.00327005	0.709495	3.37679	3.88288	-0.506099
LINC00572	4.91816	5.00665	4.92655	4.56296	4.50543	4.67968	0.0032714	0.704063	4.95045	4.58269	0.367763
CACNA1C-AS4	3.01386	3.06767	3.09874	2.74044	2.85765	2.79045	0.00328851	0.702084	3.06009	2.79618	0.263913
LOC105370775	4.21636	4.31572	4.25684	4.48014	4.44652	4.44555	0.00330134	0.699229	4.26297	4.4574	-0.194429
TMOD1	10.4039	10.4503	10.4916	10.2908	10.2811	10.293	0.0033112	0.695796	10.4486	10.2883	0.160319
ASIC2	4.6846	4.64416	4.82307	5.04838	5.05814	5.06992	0.00331427	0.690999	4.71728	5.05881	-0.341534
LRRC15	8.04731	7.98509	7.99953	7.70433	7.82421	7.72261	0.00337633	0.698481	8.01065	7.75038	0.260264
LOC105374425	5.26927	5.40648	5.39767	4.89034	5.03478	4.9969	0.00344777	0.707774	5.35781	4.97401	0.383801
ZNF398	7.58396	7.60951	7.5949	7.49246	7.47034	7.42328	0.00348258	0.709463	7.59612	7.46203	0.134094
SIX3	8.29932	8.1977	8.3985	7.91361	7.79626	7.90494	0.00350148	0.707909	8.29851	7.8716	0.426903
OTOL1	4.66588	4.80826	4.98895	5.39674	5.41481	5.38547	0.00353105	0.708521	4.82103	5.39901	-0.577976
PRR29-AS1	5.18048	5.37927	5.4388	4.88137	4.8142	4.82864	0.0036805	0.732996	5.33285	4.8414	0.491446
TAS2R9	3.91459	3.91881	3.85297	3.57689	3.61692	3.70497	0.00376961	0.745181	3.89545	3.63292	0.262529
ZP4	4.50607	4.50372	4.42073	4.24367	4.13024	4.23178	0.00382568	0.750705	4.47684	4.2019	0.274941
NPDC1	6.99894	6.97911	7.02767	6.776	6.86434	6.83399	0.00387284	0.754412	7.00191	6.82478	0.177129
LOC105376505	6.13001	6.01799	6.04884	6.37945	6.29308	6.30126	0.00392387	0.758814	6.06561	6.3246	-0.258981
KCNAB1-AS2	4.19446	4.50885	4.33624	3.71792	3.81267	3.63338	0.00393994	0.75644	4.34652	3.72133	0.625191
FKRP	7.36864	7.45985	7.52585	7.73622	7.71433	7.77003	0.00395587	0.754073	7.45145	7.74019	-0.288744
DRICH1	5.11181	5.02578	5.10802	5.34866	5.28834	5.4093	0.00398452	0.754148	5.08187	5.34877	-0.266894
LOC105377853	3.46116	3.79502	3.53582	2.90545	3.02156	2.84425	0.00407335	0.765532	3.59734	2.92375	0.673584
GABPB1	8.50389	8.5613	8.44415	8.2756	8.26234	8.31356	0.00411839	0.768585	8.50311	8.28383	0.21928
TCP11L1	7.37865	7.37718	7.38899	7.10753	7.07546	7.2145	0.00412022	0.763585	7.3816	7.1325	0.249107
OR52N4	2.71571	2.75817	2.67802	2.42237	2.52518	2.50803	0.00412678	0.759528	2.7173	2.48519	0.232104
TNRC6C	7.74126	7.76649	7.67189	7.92399	7.90237	7.97191	0.00413187	0.755254	7.72655	7.93276	-0.206211
SRSF8	8.75199	8.77987	8.75389	8.68564	8.63847	8.63625	0.00418032	0.758912	8.76192	8.65345	0.108467
CFAP69	4.81963	4.87946	4.86638	4.69233	4.67498	4.59791	0.00427281	0.770462	4.85515	4.65508	0.200077
CITED2	10.1422	10.1005	10.0325	9.89814	9.87155	9.91086	0.00431416	0.772697	10.0917	9.89352	0.198192
NUTM2G	6.06556	6.07629	5.89081	6.33879	6.40875	6.40167	0.00437654	0.778645	6.01088	6.38307	-0.372186
KHDC1L	5.91069	6.1454	5.96454	5.48066	5.25342	5.48043	0.00439173	0.776173	6.00688	5.40484	0.60204
USH1C	4.38748	4.36973	4.53544	4.78694	4.80138	4.71898	0.00440427	0.773267	4.43088	4.7691	-0.338219
CMC1	4.36742	4.34325	4.24656	4.52281	4.54913	4.54148	0.00440803	0.76887	4.31908	4.53781	-0.218731
CLASP2	7.4939	7.43458	7.42603	7.33211	7.32678	7.31452	0.0044437	0.770058	7.4515	7.32447	0.127032
HUWE1	9.3517	9.37643	9.35751	9.41762	9.44384	9.41946	0.00446861	0.769379	9.36188	9.42697	-0.0650918
LOC105377897	3.29974	3.41989	3.32693	3.10948	2.99637	3.08036	0.00448782	0.767734	3.34885	3.06207	0.286778
TMEM198	6.27078	6.20907	6.28678	6.43611	6.55393	6.49237	0.00452093	0.768472	6.25554	6.49414	-0.238594
TAF4B	7.39744	7.33716	7.30621	7.01338	7.12918	7.1171	0.00460602	0.77798	7.34694	7.08656	0.260385
YBX3	5.43909	5.39018	5.545	5.20453	5.14718	5.11234	0.00461167	0.774036	5.45809	5.15468	0.303407
MIR523	3.22067	3.2868	3.35779	2.62732	2.83316	2.88697	0.00462782	0.771891	3.28842	2.78248	0.505933
RPS27A	11.8697	11.7466	11.8195	12.0519	12.0074	12.0733	0.00465182	0.771075	11.812	12.0442	-0.232229
UNC5CL	5.75009	5.85223	5.69926	5.4785	5.46258	5.52557	0.00467089	0.769456	5.76719	5.48888	0.27831
TMTC4	8.11471	8.13783	8.1256	8.03988	7.97157	7.97882	0.00467317	0.76511	8.12605	7.99676	0.129289
STON2	6.31852	6.32872	6.26274	6.492	6.45832	6.42876	0.00470033	0.764864	6.30332	6.45969	-0.156372
CLIP1	8.94368	8.87996	8.86241	8.5579	8.55354	8.69198	0.00471281	0.762247	8.89535	8.60114	0.294209
LINC01098	4.6595	4.38968	4.40727	3.93178	3.96113	3.77241	0.00473012	0.760437	4.48549	3.88844	0.597045
FAM118B	7.52582	7.50739	7.52833	7.21391	7.34145	7.32222	0.00478648	0.76489	7.52051	7.29253	0.227985
TSHZ1	7.14264	7.16229	7.30436	6.92337	6.85103	6.89734	0.00478778	0.760544	7.20309	6.89058	0.312514
ARSK	7.50507	7.42859	7.531	7.16309	7.08614	7.25132	0.00479825	0.757698	7.48822	7.16685	0.321371
LOC100506248	11.6912	11.784	11.6077	11.9731	11.9845	11.9998	0.00480081	0.753643	11.6943	11.9858	-0.29153
TMEM87A	9.10062	9.11849	9.07732	8.97518	8.96922	9.01897	0.00487816	0.761307	9.09881	8.98779	0.11102
MIR3121	2.75401	2.79989	2.92975	2.49964	2.52931	2.42683	0.00487908	0.757024	2.82788	2.48526	0.342624
LOC101928553	3.26513	3.08308	3.4062	3.78839	4.04632	4.0254	0.00492242	0.759333	3.25147	3.95337	-0.701905
LOC101927082	2.69299	2.72168	2.61539	2.42103	2.29369	2.4216	0.00495269	0.759612	2.67668	2.37877	0.297911
KLHL17	6.89454	7.08997	7.03878	6.56213	6.6652	6.66058	0.00496422	0.757029	7.00776	6.6293	0.378459
CYP4X1	4.13021	3.98299	4.09117	4.37369	4.50342	4.37103	0.00496424	0.752732	4.06812	4.41604	-0.347922
HS3ST3B1	7.24982	7.34658	7.25912	7.01744	7.09271	7.08704	0.00499248	0.752736	7.28517	7.06573	0.219447
RNF165	7.27445	7.42875	7.3124	7.06274	7.04023	6.95364	0.00499836	0.749389	7.33853	7.01887	0.319664
RUNDC1	7.85675	7.7009	7.76496	7.52347	7.52181	7.51711	0.00499867	0.745249	7.7742	7.5208	0.253406
BEND3P3	3.68385	3.9377	3.85388	3.34876	3.43011	3.38363	0.00502778	0.745425	3.82514	3.3875	0.437642
FUT11	7.95588	7.91439	7.92769	8.09458	8.05791	8.15317	0.00505187	0.744857	7.93265	8.10189	-0.169232
UHRF1BP1L	8.27667	8.26712	8.22889	8.07286	8.11763	8.14687	0.00505783	0.741638	8.25756	8.11245	0.145105
GLO1	10.1466	10.2331	10.1404	10.3465	10.3317	10.355	0.00506463	0.738578	10.1734	10.3444	-0.171046
KRTAP29-1	4.64462	4.55932	4.60899	4.99341	4.91705	4.82337	0.00506749	0.734979	4.60431	4.91128	-0.306966
FBN1	9.03173	8.96553	9.06459	9.26244	9.20184	9.19635	0.00518232	0.747571	9.02062	9.22021	-0.199594
GDAP1	8.37527	8.4317	8.2854	8.03349	8.09924	8.12321	0.00519544	0.745433	8.36412	8.08532	0.278807
DOCK5	8.20134	8.19267	8.1613	8.25111	8.27552	8.26206	0.00521797	0.744663	8.1851	8.2629	-0.0777933
CHMP1B	9.04001	9.07927	9.04103	8.78021	8.87399	8.89228	0.00524392	0.744386	9.05344	8.84883	0.20461
ZNF829	6.75469	6.77312	6.7377	6.57891	6.48046	6.59371	0.0052586	0.74252	6.75517	6.55103	0.204145
LOC105373354	5.18889	5.22777	5.18829	5.02366	5.1003	5.05265	0.00526894	0.740065	5.20165	5.05887	0.142778
CD55	8.45221	8.33887	8.34923	8.13399	8.17516	8.08071	0.00527172	0.736577	8.3801	8.12995	0.250147
AKAP12	8.37008	8.43244	8.35193	8.24632	8.17365	8.19997	0.00529371	0.735798	8.38482	8.20665	0.178171
ST6GAL1	6.36851	6.47028	6.39463	6.21677	6.25357	6.20689	0.00529991	0.732843	6.41114	6.22574	0.1854
FAM86B3P	7.46587	7.34131	7.45311	7.15457	7.18447	7.07562	0.00530317	0.729513	7.42009	7.13822	0.28187
LOC101929547	3.14646	3.16669	3.23627	3.46642	3.37089	3.50456	0.00538426	0.736871	3.18314	3.44729	-0.264149
MS4A12	4.07777	4.22494	4.16268	3.89992	3.93624	3.8997	0.00538655	0.733422	4.15513	3.91195	0.243175
TNK2-AS1	5.46926	5.25054	5.41047	6.01946	5.84197	5.80079	0.00549808	0.744808	5.37676	5.88741	-0.510649
EGFL7	6.45382	6.58999	6.54571	6.8007	6.74365	6.75809	0.00550731	0.74229	6.52984	6.76748	-0.237642
RNASEH2B-AS1	4.38636	4.47435	4.47817	4.10278	4.20685	4.02037	0.00551243	0.739248	4.44629	4.11	0.336296
ABCA8	6.2975	6.30233	6.32408	6.50828	6.46235	6.41441	0.00557954	0.744506	6.30797	6.46168	-0.153712
LVCAT1	5.02894	5.13112	5.26949	4.48943	4.64065	4.71936	0.00558131	0.741038	5.14318	4.61648	0.526705
ZBTB48	6.77458	6.68274	6.77088	6.89816	6.90832	6.92441	0.00565494	0.747095	6.74273	6.9103	-0.167562
ZNF679	2.82697	3.02543	2.73457	3.42848	3.4478	3.29816	0.00565812	0.743834	2.86232	3.39148	-0.529159
SUOX	7.12353	7.19034	7.15188	7.01452	6.90772	6.94997	0.00566748	0.741412	7.15525	6.9574	0.197848
EXOSC10	10.0555	10.0967	10.0589	9.98781	9.97271	10.0004	0.00567385	0.738624	10.0704	9.98699	0.0833843
ALKBH2	7.91888	7.92623	7.85923	7.67016	7.49236	7.47566	0.00567396	0.735054	7.90145	7.54606	0.355388
FLT3LG	7.95443	7.85939	7.88911	7.67563	7.50774	7.60752	0.00567594	0.731758	7.90098	7.59696	0.304014
HTR3D	4.49323	4.38087	4.56297	5.05785	4.95593	4.82267	0.00567668	0.728334	4.47902	4.94548	-0.46646
FBLN5	5.46626	5.65726	5.55743	5.11068	5.19064	5.25618	0.00569794	0.727565	5.56032	5.18583	0.374484
EPB41	9.00396	9.05511	9.05796	8.91998	8.94511	8.90076	0.00575233	0.731011	9.03901	8.92195	0.11706
ZNF234	7.07752	7.03415	6.97466	6.87848	6.84605	6.83245	0.00576692	0.729392	7.02878	6.85233	0.176447
TMEM254	6.43328	6.55266	6.38009	6.19124	6.12034	6.08059	0.00579726	0.729772	6.45535	6.13072	0.324622
SLC25A5-AS1	4.45226	4.54509	4.61613	4.78581	4.82036	4.78863	0.00590322	0.73962	4.53783	4.79827	-0.260438
C1orf106	5.8428	5.89978	5.84683	6.07707	6.02758	6.15747	0.00596248	0.743555	5.86313	6.08737	-0.224239
LOC105376113	4.76705	4.68647	4.76028	4.89085	4.98269	4.93214	0.00597248	0.741337	4.73793	4.93523	-0.197293
MRM2	9.30281	9.3832	9.35325	9.21958	9.22186	9.22381	0.00605384	0.747957	9.34642	9.22175	0.124669
FAM217B	7.14837	7.18852	7.15549	6.82738	6.87907	6.99191	0.0061689	0.758661	7.16413	6.89945	0.264674
PIGV	7.09062	7.17596	6.99266	6.82743	6.75777	6.76753	0.00618157	0.756732	7.08641	6.78424	0.30217
AK5	4.69794	4.72772	4.75747	4.62431	4.61002	4.64146	0.00621361	0.757181	4.72771	4.62526	0.102451
GPATCH1	8.45453	8.38825	8.44049	8.31439	8.32121	8.32592	0.00630966	0.765391	8.42776	8.32051	0.10725
LINC01726	4.47916	4.41485	4.47177	4.66433	4.65347	4.57871	0.00631427	0.762483	4.45526	4.63217	-0.176909
FCRL1	5.47455	5.43324	5.41589	5.26507	5.31786	5.32852	0.00633861	0.761976	5.44123	5.30382	0.137413
ADAMTSL5	7.95856	7.8949	7.73303	7.49349	7.45293	7.32758	0.00638832	0.764507	7.86216	7.42466	0.437497
TTC26	7.6591	7.71274	7.68796	7.59888	7.55272	7.54188	0.00639388	0.761757	7.6866	7.56449	0.122106
DDX41	8.83855	8.92043	8.9294	8.75085	8.69395	8.68259	0.00641053	0.760346	8.89613	8.70913	0.186996
ANXA2P1	6.04317	5.91634	5.92839	6.18715	6.29662	6.21736	0.00643739	0.760153	5.96264	6.23371	-0.271073
SIRPB1	5.54821	5.70178	5.66044	6.04889	5.90691	5.9384	0.00646107	0.759588	5.63681	5.96473	-0.327923
PMS2P3	7.94181	7.96239	7.90049	7.80541	7.83912	7.78581	0.00647175	0.757507	7.93489	7.81011	0.124784
L3MBTL3	7.07659	7.06884	7.16804	7.30933	7.34781	7.26849	0.00651103	0.758776	7.10449	7.30854	-0.204056
GAR1	7.62527	7.62757	7.61854	7.30791	7.36624	7.4678	0.00653233	0.757949	7.62379	7.38065	0.243145
ARNTL	7.39211	7.48553	7.45596	7.28539	7.22187	7.28518	0.00654938	0.756637	7.44453	7.26414	0.18039
NKIRAS2	8.38917	8.3745	8.38357	8.20788	8.21109	8.08649	0.00656703	0.755407	8.38242	8.16849	0.213927
SIGLECL1	4.7165	4.90923	4.58569	5.41218	5.21581	5.29437	0.00657112	0.752633	4.73714	5.30745	-0.570312
TVP23A	5.31896	5.11465	5.03249	5.68525	5.73841	5.5714	0.00660562	0.753352	5.15537	5.66502	-0.509654
TNFRSF17	3.34086	3.41876	3.27004	3.069	3.09098	3.13587	0.00661661	0.751393	3.34322	3.09862	0.244601
IDO1	4.18059	4.2554	4.21373	4.0508	3.93471	4.02464	0.00667919	0.755286	4.21657	4.00338	0.21319
MPZL3	7.62814	7.61093	7.5484	7.26025	7.39352	7.21141	0.00669492	0.753871	7.59582	7.28839	0.307433
LOC105376896	4.14409	4.08534	4.17869	4.43142	4.32071	4.47162	0.00670774	0.752141	4.13604	4.40792	-0.271874
AURKA	8.21055	8.25263	8.31357	8.44015	8.46996	8.40728	0.00671991	0.750352	8.25892	8.43913	-0.180213
MLLT10	7.093	7.13365	7.19828	6.95644	6.99508	6.94407	0.00676196	0.751901	7.14165	6.9652	0.176449
LINC01060	5.97748	6.06207	5.63909	5.26796	5.19568	5.13624	0.00677514	0.750242	5.89288	5.19996	0.692919
RAB39A	7.70659	7.801	7.58672	7.40008	7.34442	7.30762	0.0067873	0.748482	7.6981	7.35071	0.347394
LBX1	4.70478	4.87557	4.67439	5.08633	5.05636	5.09203	0.00680256	0.747078	4.75158	5.07824	-0.326658
OR12D2	4.28462	4.34967	4.07038	3.83244	3.7597	3.7597	0.0068065	0.744447	4.23489	3.78395	0.450939
KIAA1549	8.58948	8.55224	8.6073	8.47731	8.49618	8.5016	0.00685691	0.746899	8.58301	8.4917	0.0913074
LOC105377359	4.8018	4.89455	4.87509	5.08386	5.04911	5.17979	0.00686134	0.744343	4.85715	5.10425	-0.247109
SCYL3	7.85199	7.81377	7.74484	7.64758	7.62669	7.64472	0.00690134	0.745652	7.80353	7.63966	0.163869
C17orf98	5.17325	5.13752	5.25987	4.90088	4.92956	5.00543	0.00690613	0.743161	5.19021	4.94529	0.244922
LOC105375130	4.43057	4.41252	4.40126	3.79186	4.07884	3.73372	0.00694408	0.744243	4.41478	3.86814	0.546643
GRK7	4.99503	5.03863	5.04524	5.35813	5.30999	5.19382	0.00701558	0.748899	5.0263	5.28732	-0.261015
OR2T6	5.78358	5.85479	5.76617	5.97561	6.05707	5.96892	0.00710347	0.755261	5.80151	6.00053	-0.19902
BAALC	5.18143	5.21995	5.21803	5.10862	5.11454	5.05639	0.00710945	0.752897	5.20647	5.09318	0.113284
CLDN9	5.94697	6.08984	5.94097	6.38673	6.32142	6.55276	0.00711634	0.750647	5.99259	6.42031	-0.427715
COL4A1	8.35794	8.40113	8.38523	8.31346	8.26789	8.27467	0.00717716	0.754082	8.38143	8.28534	0.0960944
COX10	9.02355	9.03335	9.02967	8.95072	8.94622	8.88995	0.00720111	0.753631	9.02886	8.92896	0.0998922
MIR3973	4.0929	4.17704	4.00401	3.6718	3.82777	3.66026	0.00724323	0.755078	4.09132	3.71994	0.371376
MYO5B	5.80819	5.81103	5.91859	5.61152	5.58332	5.67028	0.007262	0.75409	5.84594	5.6217	0.224236
LOC101929719	4.35064	4.00241	4.30009	4.74855	4.76216	4.81081	0.00726509	0.751486	4.21771	4.77384	-0.556124
DSTN	7.94715	7.91201	7.98469	7.81756	7.8249	7.8503	0.00727105	0.749199	7.94795	7.83092	0.11703
LOC103312105	3.14531	3.05615	3.19631	2.8473	2.91963	2.78857	0.00732754	0.752115	3.13259	2.85183	0.280757
SLCO1C1	3.68028	3.59065	3.58988	3.25927	3.20438	2.964	0.00748021	0.764844	3.62027	3.14255	0.477716
FBXO17	8.34434	8.42634	8.29433	8.0668	8.07243	7.90009	0.00749226	0.763153	8.355	8.01311	0.341898
UMPS	8.46622	8.508	8.47844	8.40931	8.42635	8.40191	0.00752498	0.763571	8.48422	8.41252	0.0716992
MLX	10.145	10.2478	10.2322	10.0574	10.0115	10.0374	0.0075303	0.761216	10.2083	10.0354	0.172874
LOC729291	6.67793	6.66926	6.71	6.56685	6.58521	6.50737	0.00753279	0.758595	6.68573	6.55315	0.132582
MED28	8.41418	8.38147	8.42146	8.20352	8.01945	8.15308	0.0075878	0.761262	8.40571	8.12535	0.280357
TFAP2B	7.49887	7.43716	7.54601	7.26033	7.33128	7.31823	0.00761218	0.760847	7.49401	7.30328	0.190735
CARD8	6.74393	6.71319	6.66624	6.55168	6.54745	6.60119	0.00770153	0.766905	6.70779	6.56677	0.141012
SLC35F6	9.53321	9.635	9.58808	9.34796	9.42888	9.31664	0.00770153	0.764055	9.58543	9.36449	0.220937
KIAA2012	5.58039	5.37057	5.57197	5.86656	5.84643	5.83669	0.00776105	0.767108	5.50764	5.84989	-0.34225
C21orf91	7.93642	7.82662	7.95268	7.57228	7.35507	7.56937	0.00776458	0.764625	7.90524	7.49891	0.406337
LOC105371018	3.52614	3.72557	3.51579	3.21134	3.27877	3.19417	0.00777681	0.763013	3.58917	3.22809	0.361073
TBL1X	7.18625	7.3068	7.10277	6.88982	6.92571	6.86472	0.0078309	0.765507	7.19861	6.89342	0.305191
MMP1	3.37262	3.4165	3.34627	3.63939	3.53837	3.69323	0.00790688	0.770113	3.37847	3.62366	-0.245195
GLYR1	10.5907	10.5553	10.5347	10.3886	10.4642	10.3923	0.00794172	0.770693	10.5602	10.415	0.145228
PSPH	8.17515	8.20765	8.19376	7.98577	8.03881	8.08945	0.00796736	0.77038	8.19219	8.03801	0.154177
MT1JP	4.62942	4.66924	4.71658	5.63145	5.1345	5.38638	0.00809817	0.780202	4.67175	5.38411	-0.712361
LOC105374707	2.52929	2.62073	2.69521	2.37637	2.3112	2.38107	0.00814267	0.781667	2.61508	2.35621	0.258868
HIST1H2BL	8.24429	8.17128	8.24825	8.46154	8.36039	8.46724	0.0082093	0.785239	8.22128	8.42972	-0.208448
SGO1-AS1	5.79354	5.65597	5.73986	5.92504	5.92867	5.92116	0.00823178	0.784577	5.72979	5.92496	-0.195166
LINC01087	2.92768	3.00564	2.89527	3.12767	3.24644	3.15851	0.00832565	0.7907	2.94286	3.17754	-0.234675
C11orf68	7.29051	7.26155	7.33065	7.06154	7.17126	7.09205	0.00834397	0.789629	7.29423	7.10828	0.185952
MIR4653	8.04383	7.94436	7.95423	7.77441	7.81999	7.71746	0.00835991	0.788343	7.98081	7.77062	0.210185
LOC101928856	3.49773	3.34749	3.40332	3.19348	3.19586	3.11553	0.00837627	0.787104	3.41618	3.16829	0.247888
TCEAL9	8.82857	8.94972	8.93311	9.15121	9.07936	9.1785	0.00842109	0.788539	8.9038	9.13636	-0.232556
FOXRED1	6.8398	6.60924	6.74479	7.15511	7.20263	7.03762	0.0084705	0.790393	6.73128	7.13179	-0.400508
OR10K1	3.24222	3.15218	3.26188	2.99868	3.06623	3.02775	0.00856066	0.796022	3.21876	3.03089	0.187873
ICAM2	6.47817	6.58977	6.46234	6.33096	6.27313	6.29876	0.00856409	0.793576	6.5101	6.30095	0.209145
LOC105370361	3.47563	3.59324	3.59122	3.91013	3.80114	4.02023	0.00857964	0.792266	3.55336	3.9105	-0.357139
MIR526A2	2.69494	2.94015	2.93552	2.45419	2.33761	2.46758	0.00859133	0.79061	2.85687	2.4198	0.437077
FSCN3	4.70706	4.70076	4.55959	4.95069	5.15003	4.9886	0.00860428	0.78908	4.6558	5.02977	-0.373972
C14orf1	11.0758	11.1077	11.0999	10.9851	10.9976	10.9179	0.00860953	0.786858	11.0945	10.9669	0.127573
CTSW	5.75967	5.96487	5.72834	6.2164	6.24066	6.14404	0.00861556	0.784722	5.81763	6.20037	-0.382737
IFI30	8.58009	8.54447	8.52095	8.20047	8.35065	8.13162	0.00867157	0.787137	8.54851	8.22758	0.320925
CADM2-AS1	2.80789	2.75308	3.09824	3.53914	3.40753	3.39227	0.00868805	0.78596	2.8864	3.44631	-0.559904
RIMBP3B	5.12643	4.87736	4.79889	4.41087	4.00963	4.19563	0.008735	0.787537	4.93423	4.20538	0.728849
LINC01734	3.11878	2.96045	2.93688	3.7275	3.49545	3.40243	0.00878901	0.789738	3.00537	3.54179	-0.536423
TMCO5B	3.90954	4.05392	3.87128	4.24819	4.30203	4.19505	0.00883192	0.790931	3.94491	4.24842	-0.303511
LOC730101	7.73586	7.75519	7.6731	7.48749	7.23367	7.31898	0.00885409	0.790265	7.72138	7.34672	0.37467
TMPRSS11E	3.33527	3.27678	3.42283	3.63074	3.55993	3.5503	0.00890016	0.791729	3.34496	3.58032	-0.235361
CEBPA-AS1	5.35027	5.24411	5.31764	5.06639	5.13644	5.00468	0.00890762	0.78976	5.30401	5.06917	0.234832
RRAGD	6.61417	6.80294	6.75876	6.42868	6.341	6.45575	0.00897179	0.792815	6.72529	6.40848	0.316809
SNORA70D	6.59736	6.81191	6.71037	7.46682	7.11963	7.51554	0.00899006	0.791808	6.70655	7.36733	-0.660785
METTL25	4.90872	5.08717	4.94301	4.68387	4.68358	4.74336	0.00900287	0.790327	4.97964	4.7036	0.276035
WBP11	9.47782	9.37026	9.41588	9.66903	9.57261	9.61628	0.00907076	0.793676	9.42132	9.61931	-0.197992
MIR3926-1	5.64145	5.60138	5.52247	5.10981	5.15558	5.34853	0.00907575	0.791518	5.58844	5.20464	0.383794
FLJ42627	7.05351	6.99722	6.83675	7.26661	7.26533	7.33895	0.00912327	0.793071	6.96249	7.2903	-0.327804
WARS2	7.98506	7.90555	7.98812	7.81125	7.82214	7.75123	0.00915769	0.793478	7.95958	7.79488	0.164702
NFYC	6.81903	6.71531	6.85101	6.61671	6.53345	6.52959	0.00918467	0.79324	6.79512	6.55992	0.235202
ARAP1-AS2	3.94165	3.96487	4.09562	4.82978	4.44715	4.51657	0.0093156	0.801953	4.00072	4.59783	-0.597117
LNX2	7.70535	7.7219	7.59556	7.50089	7.40897	7.43171	0.00931669	0.799467	7.67427	7.44719	0.227086
TARBP1	7.34216	7.43621	7.41159	7.22205	7.27127	7.19898	0.00932978	0.798025	7.39665	7.23077	0.165885
KNG1	4.82995	4.84268	4.75254	4.95409	4.98747	4.93498	0.00936751	0.798693	4.80839	4.95885	-0.150459
CYB5D1	7.74982	7.84299	7.83718	7.58638	7.37477	7.50391	0.00936762	0.796158	7.81	7.48835	0.321643
TMEM182	6.34603	6.34892	6.25971	6.11041	5.93694	5.89519	0.00945344	0.800902	6.31822	5.98085	0.337372
PRUNE1	8.67548	8.66287	8.60201	8.53603	8.45126	8.46218	0.00945842	0.798788	8.64679	8.48316	0.16363
LINC00922	3.57617	3.62138	3.57769	3.34816	3.44254	3.27572	0.00946979	0.797225	3.59175	3.35548	0.236268
LRRC14B	6.56845	6.5867	6.57206	6.71291	6.86898	6.86057	0.0094758	0.795222	6.57574	6.81415	-0.238417
RPS9	11.3915	11.5108	11.4935	11.6441	11.6974	11.6387	0.00947844	0.79295	11.4652	11.6601	-0.194811
C3orf35	5.13805	5.34664	5.14921	4.73986	4.80541	4.91057	0.00949792	0.792097	5.2113	4.81862	0.392684
PPIF	10.7868	10.955	10.8798	10.6587	10.6306	10.5824	0.00950181	0.789952	10.8738	10.6239	0.249944
MIR518A2	4.63672	4.46251	4.63383	3.85768	4.11801	4.17366	0.00954741	0.791279	4.57768	4.04978	0.527905
DEFA4	6.01589	5.99352	5.87656	6.25662	6.28054	6.1559	0.00954805	0.788881	5.96199	6.23102	-0.269029
ZNF271P	7.73669	7.65353	7.74785	7.54778	7.46568	7.55199	0.00955954	0.787393	7.71269	7.52181	0.190876
LINC01311	5.24122	5.32849	5.26487	5.00254	5.13015	5.00095	0.00957053	0.785873	5.27819	5.04455	0.233648
ALDH1L1	5.41058	5.572	5.67359	5.1181	5.22965	5.11961	0.00958254	0.784446	5.55206	5.15579	0.396273
PSME1	8.37981	8.42339	8.43794	8.26639	8.32113	8.24011	0.00958469	0.782222	8.41371	8.27588	0.137836
TPTE2P3	5.05652	5.1551	5.22127	5.41533	5.34529	5.41661	0.00965724	0.78574	5.14429	5.39241	-0.248117
ZNF608	8.01655	8.11503	7.98318	7.7271	7.64477	7.82627	0.00966874	0.784285	8.03825	7.73271	0.305543
ZFYVE19	6.64038	6.70766	6.66626	6.86065	6.77729	6.81058	0.00969214	0.783801	6.67143	6.81617	-0.144739
EIF2B4	6.85032	6.94534	6.91837	6.76952	6.67095	6.67287	0.00969821	0.781922	6.90468	6.70444	0.200232
RYR3	4.61103	4.66913	4.65604	4.7592	4.7305	4.72817	0.00972583	0.781787	4.6454	4.73929	-0.0938899
LOC100508631	3.83655	3.76264	3.65084	3.987	4.04378	4.0059	0.00972934	0.77972	3.75001	4.01222	-0.26221
MS4A5	3.346	3.4958	3.37564	4.28232	3.83014	4.03316	0.00974133	0.778344	3.40581	4.04854	-0.642727
LOC105371606	4.27628	4.11901	4.05997	4.46359	4.60432	4.70134	0.00977255	0.778507	4.15176	4.58975	-0.437997
LINC01213	5.40394	5.36326	5.34101	5.53231	5.54067	5.46294	0.00977424	0.776325	5.3694	5.51197	-0.142567
LOC101928409	9.00131	8.94158	9.00203	8.8911	8.86704	8.83937	0.00978042	0.77451	8.98164	8.86584	0.115804
ALDH3A2	7.37116	7.43049	7.32676	7.17811	7.23915	7.14535	0.0097975	0.773568	7.37613	7.18753	0.1886
CFAP47	3.83645	3.8505	3.69757	3.40635	3.52636	3.5449	0.00982506	0.773455	3.79484	3.49254	0.302304
MRPL10	7.53609	7.62565	7.59085	7.42679	7.47424	7.42136	0.00984849	0.77302	7.5842	7.4408	0.143396
RACK1	8.06109	8.04993	8.02177	7.99416	7.96614	7.9728	0.00993642	0.777634	8.04426	7.9777	0.0665635
C19orf66	7.19956	7.32976	7.19206	7.0538	6.97279	6.98188	0.00993893	0.775556	7.24046	7.00282	0.237638
NOTUM	7.04763	7.15689	7.03062	6.85088	6.85105	6.91386	0.00994754	0.773965	7.07838	6.87193	0.206453
FIG4	7.74591	7.82428	7.64023	7.44325	7.51427	7.4244	0.00997152	0.773575	7.73681	7.46064	0.276171
MRPL30	9.67515	9.68032	9.59096	9.50749	9.47958	9.41833	0.00997434	0.771552	9.64881	9.46847	0.180344
LINC02389	4.40727	4.35485	4.39144	4.21754	4.24127	4.11401	0.00999547	0.770951	4.38452	4.19094	0.193583
LOC105374843	3.84949	3.92572	3.84859	4.01591	4.12317	4.14903	0.0100087	0.769747	3.8746	4.09604	-0.221432
LOC105374945	4.3424	4.18612	4.19186	4.52201	4.59159	4.46817	0.0100207	0.768457	4.24013	4.52726	-0.28713
VAMP3	9.62629	9.59856	9.52071	9.41542	9.38301	9.44526	0.0100227	0.766404	9.58185	9.41457	0.167288
FAM183A	5.85002	5.71485	5.74262	6.0016	5.93989	5.99399	0.0100748	0.768185	5.76916	5.97849	-0.209328
NPIPB6	6.28433	6.35944	6.21466	6.50757	6.48354	6.4663	0.0100954	0.767571	6.28614	6.4858	-0.19966
KRTAP6-1	3.30572	3.25772	3.11482	2.94141	2.85891	2.7343	0.0101396	0.76874	3.22609	2.84488	0.38121
IFI27L1	5.43669	5.41126	5.5093	5.57862	5.64764	5.62033	0.0101446	0.766936	5.45242	5.61553	-0.163111
ZNF544	4.22909	4.09258	4.11811	3.78603	3.84675	3.58803	0.0101539	0.76547	4.14659	3.74027	0.406319
SNORD4A	6.93952	7.06277	6.97877	6.67525	6.4738	6.70796	0.0101546	0.763372	6.99369	6.619	0.374685
C10orf105	4.98712	4.65073	5.04398	5.41416	5.48425	5.53162	0.0102192	0.766063	4.89394	5.47668	-0.582736
CATSPERD	4.54782	4.50675	4.64359	4.92095	4.80079	4.78559	0.0102265	0.764465	4.56605	4.83577	-0.26972
AKR7L	4.89495	5.10305	4.96964	5.27832	5.30268	5.42313	0.0102397	0.763315	4.98921	5.33471	-0.345495
PP7080	7.53422	7.61509	7.57815	7.68455	7.76764	7.73745	0.0102551	0.762336	7.57582	7.72988	-0.15406
CEP170P1	8.89369	9.00336	9.08322	9.24731	9.24024	9.24667	0.0102554	0.760241	8.99342	9.24474	-0.251315
KRT38	4.25229	4.05149	4.12779	4.73501	4.52379	4.49071	0.0103347	0.763997	4.14386	4.58317	-0.439314
MIR4252	5.7928	5.64366	5.50697	6.12287	6.15261	5.98906	0.0103692	0.764431	5.64781	6.08818	-0.440369
DDC-AS1	6.30216	6.17252	6.4289	6.68731	6.66738	6.60912	0.0104024	0.764763	6.30119	6.65461	-0.353411
LOC105374320	3.15203	3.26106	3.18755	3.41122	3.36535	3.49172	0.0104351	0.765061	3.20021	3.42276	-0.222551
RPIA	7.78761	7.76356	7.73142	7.66315	7.64154	7.58283	0.010484	0.766539	7.76086	7.62917	0.131692
C7orf25	6.36469	6.46825	6.40005	6.10445	6.2316	6.04711	0.0105077	0.766169	6.411	6.12772	0.283276
ZBTB22	6.40161	6.55885	6.44842	6.69737	6.76502	6.67698	0.0105225	0.765164	6.46963	6.71312	-0.243496
LOC102725168	4.60962	4.90026	4.76677	4.37518	4.38703	4.37001	0.0105494	0.76503	4.75888	4.37741	0.381473
MRPL24	8.5852	8.73361	8.68969	8.40113	8.487	8.43076	0.010552	0.763147	8.6695	8.43963	0.229875
ANGEL2	7.84912	7.76405	7.80441	7.67404	7.65026	7.70223	0.0106052	0.764921	7.80586	7.67551	0.13035
LOC102723661	5.62892	5.52925	5.52855	5.31544	5.35446	5.18376	0.0106775	0.768057	5.56224	5.28456	0.277685
KLF17	5.70062	5.68827	5.75324	5.84819	5.99148	5.92511	0.0106792	0.766117	5.71404	5.9216	-0.207552
RAPSN	6.53077	6.33639	6.45635	6.94677	6.78259	6.74009	0.0107499	0.769121	6.44117	6.82315	-0.381978
GALC	7.63544	7.59895	7.58682	7.3768	7.47425	7.31589	0.0107548	0.767417	7.60707	7.38898	0.218091
TNRC6B	6.89364	6.88015	6.95643	7.01243	7.07285	7.04063	0.010778	0.767018	6.91007	7.04197	-0.131902
LOC105370924	4.97157	4.97655	5.25365	5.55468	5.70654	5.48258	0.0108179	0.767813	5.06726	5.58126	-0.514008
CCDC84	6.2963	6.26854	6.28198	6.12368	6.01172	6.14455	0.0108404	0.767367	6.28227	6.09331	0.188959
LOC105375302	3.27688	3.30248	3.35102	3.06794	3.18663	3.12879	0.0108787	0.768044	3.31013	3.12779	0.182343
LOC101927993	8.08085	7.97827	8.15625	8.3092	8.46081	8.5058	0.0109041	0.767802	8.07179	8.42527	-0.353478
CELSR2	7.14555	7.30807	7.28734	7.49426	7.45974	7.49016	0.0109143	0.766497	7.24699	7.48139	-0.234398
UBAP2	10.2091	10.1808	10.1063	10.0359	10.0084	10.0252	0.0109345	0.765902	10.1654	10.0232	0.142209
LOC105372556	6.1845	6.08482	6.18328	5.62317	5.87957	5.81903	0.0109854	0.767456	6.15087	5.77392	0.376944
ART5	5.5746	5.51437	5.61715	5.42313	5.32223	5.29047	0.0109968	0.766243	5.56871	5.34527	0.223433
CYCS	10.587	10.6099	10.5808	10.7493	10.7733	10.9018	0.0110204	0.76589	10.5926	10.8081	-0.215562
EGFR	8.48929	8.42507	8.44784	8.05268	8.14347	8.27299	0.0110958	0.769125	8.45407	8.15638	0.297685
MIR219B	3.05488	2.92642	3.0722	2.79898	2.80042	2.82665	0.0111244	0.769114	3.01783	2.80868	0.209151
ACVR2B	7.66801	7.62118	7.68892	7.50238	7.35451	7.31681	0.0111261	0.76724	7.65937	7.39123	0.268134
TRIB2	8.86253	8.90096	8.82646	8.76138	8.68751	8.73353	0.0111367	0.765993	8.86332	8.72747	0.135841
SLC7A6OS	7.557	7.56142	7.64248	7.30015	7.28529	7.4355	0.0111428	0.764439	7.58697	7.34031	0.246653
DNAH8	3.45349	3.43397	3.43904	3.6384	3.53466	3.56914	0.0111482	0.762848	3.44217	3.58074	-0.13857
TCF4	9.797	9.77776	9.75556	9.70774	9.68293	9.64383	0.0111849	0.763402	9.77677	9.67817	0.0986068
LOC105373066	4.17785	4.15069	4.16966	4.36446	4.45359	4.29677	0.011187	0.761599	4.16607	4.37161	-0.205539
FANCM	6.7464	6.74289	6.59755	6.28995	6.46088	6.40086	0.011267	0.765093	6.69561	6.3839	0.311719
IGF1	4.48072	4.55019	4.36334	4.6899	4.74274	4.7166	0.0112927	0.764895	4.46475	4.71641	-0.251665
LINC02264	3.90054	4.05898	3.76741	3.5679	3.50192	3.4787	0.0113075	0.763956	3.90897	3.51617	0.392799
OR2K2	4.35035	4.26359	4.32948	4.7856	4.92906	4.58859	0.0113352	0.763897	4.31447	4.76775	-0.453282
LOC102723566	5.49691	5.54213	5.64304	5.3812	5.36409	5.34002	0.0113442	0.762575	5.56069	5.36177	0.198921
PLEKHF1	6.14559	5.98501	6.01165	5.84974	5.78171	5.76598	0.0113496	0.761024	6.04741	5.79914	0.248269
KANK1	5.12283	5.14162	5.21281	5.3749	5.30459	5.29437	0.0113606	0.759853	5.15909	5.32462	-0.165529
C19orf57	5.53432	5.59872	5.66439	5.92891	5.96644	5.78633	0.0113909	0.759972	5.59914	5.8939	-0.294752
MISP	5.94573	6.00626	5.94275	5.73858	5.81636	5.84232	0.0113994	0.75864	5.96491	5.79909	0.165824
WDSUB1	6.73873	6.69305	6.68324	6.42467	6.50976	6.5715	0.011454	0.760379	6.70501	6.50198	0.203032
LOC102724834	2.70916	2.74164	2.69659	2.78919	2.86453	2.85477	0.0114587	0.758803	2.7158	2.83616	-0.120363
LOC101928926	5.06595	5.05261	4.93139	4.82684	4.75744	4.68847	0.0114668	0.757461	5.01665	4.75758	0.259068
SNORA80B	6.43739	6.48146	6.39971	6.23571	5.98348	6.04892	0.0114889	0.757045	6.43952	6.08937	0.350149
LOC101927461	5.4134	5.27806	5.30623	5.15215	5.11038	5.15593	0.0115575	0.759695	5.33256	5.13948	0.193078
C16orf46	6.15605	6.12999	6.19531	5.89173	5.77473	5.98196	0.0115771	0.759108	6.16045	5.88281	0.277643
LINC01121	3.98954	3.94809	3.83095	4.23885	4.1551	4.34952	0.0115828	0.75762	3.92286	4.24782	-0.324966
SDE2	8.56576	8.59913	8.62657	8.50116	8.52574	8.51366	0.0115933	0.756453	8.59715	8.51352	0.0836341
UBL4B	7.419	7.22257	7.6015	7.91262	7.86743	7.93296	0.0116033	0.755261	7.41436	7.90434	-0.489979
SDC4P	3.60028	3.63892	3.53433	3.45764	3.45398	3.40988	0.0116085	0.753761	3.59118	3.4405	0.150678
PCNA	10.0531	10.0539	10.0922	10.1564	10.1497	10.1197	0.0116314	0.753419	10.0664	10.142	-0.0755383
PPFIBP1	9.54533	9.52512	9.50834	9.60286	9.60671	9.57189	0.0116956	0.755742	9.52626	9.59382	-0.067557
HCLS1	4.19584	4.17175	4.31074	4.41092	4.54681	4.4888	0.0117022	0.754341	4.22611	4.48218	-0.256069
MTO1	7.81641	7.8976	7.7571	7.62654	7.54778	7.63997	0.0117665	0.756657	7.8237	7.60476	0.218937
CTSH	5.81727	5.59228	5.65773	5.96352	6.02515	5.98939	0.0117876	0.756189	5.68909	5.99269	-0.303591
CCDC25	8.93086	9.00396	8.89292	8.79929	8.74138	8.7939	0.0117927	0.754703	8.94258	8.77819	0.164393
EFR3B	8.07892	8.07504	7.97688	7.80928	7.90569	7.81574	0.0118433	0.756128	8.04362	7.84357	0.200046
MUC6	6.00466	5.98848	6.07308	6.38112	6.26035	6.20088	0.0118453	0.754451	6.02208	6.28078	-0.258706
LRTM2	6.57795	6.65824	6.64058	7.01798	7.24471	6.91952	0.0118595	0.753557	6.62559	7.06073	-0.435144
RANBP3	9.18513	9.20749	9.17135	9.10617	9.14072	9.1261	0.0118624	0.751953	9.18799	9.12433	0.063661
FBXL12	8.34188	8.48083	8.31373	8.17158	8.09273	8.05253	0.0118741	0.750909	8.37882	8.10561	0.273205
MIR193BHG	5.23332	5.12437	5.4225	5.74121	5.6275	5.86575	0.0119921	0.756579	5.26007	5.74482	-0.484755
SOST	5.76085	5.86845	5.8627	5.98459	6.11714	6.08181	0.0120377	0.757667	5.83067	6.06118	-0.230514
CHAD	5.09421	5.07422	5.17092	5.3804	5.57979	5.3643	0.0120578	0.757145	5.11312	5.4415	-0.328381
PDHA1	7.7567	7.70296	7.76856	7.64094	7.54232	7.5888	0.0121022	0.758148	7.74274	7.59069	0.15205
HIST1H2AG	7.07539	7.04032	7.09411	6.85327	6.9694	6.90148	0.0121279	0.757982	7.06994	6.90805	0.161893
LINC01694	6.21117	6.29265	6.21436	6.36007	6.3553	6.40303	0.0121519	0.757706	6.23939	6.3728	-0.133404
ZMIZ1	9.93944	9.85627	9.87962	9.7892	9.75928	9.7827	0.0121715	0.75716	9.89178	9.77706	0.114718
DKFZp686K1684	5.44018	5.55582	5.34399	5.18059	5.19265	5.15516	0.0121804	0.755949	5.44666	5.17613	0.270529
NCK1	7.84722	7.75484	7.72258	7.54175	7.56383	7.62756	0.0121819	0.754288	7.77488	7.57771	0.197166
LOC105377023	7.22666	7.13704	7.02552	6.90444	6.79705	6.79797	0.0121864	0.752821	7.12974	6.83315	0.296587
MIR1180	7.04798	7.01201	7.0239	6.86859	6.70472	6.83903	0.0122079	0.752408	7.02797	6.80411	0.223852
GNL3L	8.29129	8.29621	8.2487	8.19189	8.09605	8.13648	0.0122324	0.752182	8.27873	8.14147	0.137262
SHISA3	7.02853	7.01581	7.03735	6.99798	6.98272	6.99721	0.0123126	0.75537	7.02723	6.99263	0.0345959
GMPR2	7.76053	7.77534	7.83065	7.70626	7.6716	7.66448	0.0123158	0.753837	7.78884	7.68078	0.108059
KCTD20	7.84207	7.90462	7.81005	7.64993	7.47561	7.62996	0.0123521	0.754323	7.85225	7.58517	0.26708
NAA16	8.56503	8.62675	8.45529	8.33134	8.26521	8.33543	0.0123599	0.753081	8.54902	8.31066	0.238364
PSAT1	10.5869	10.4949	10.5338	10.4296	10.3793	10.4113	0.0123763	0.752362	10.5385	10.4067	0.131826
MIR4275	2.79332	2.72548	2.67655	2.90127	2.86579	2.88767	0.0123901	0.75149	2.73179	2.88491	-0.153125
PCNAP1	3.01145	3.06314	3.13991	2.85066	2.89542	2.75988	0.0123999	0.750375	3.0715	2.83532	0.23618
LINC01776	4.73869	4.78412	4.75435	5.12499	5.15579	4.92994	0.0124019	0.7488	4.75906	5.07024	-0.311184
HSD17B13	3.79115	3.81365	3.978	4.14921	4.14032	4.29434	0.0124278	0.748668	3.86093	4.19463	-0.333691
GBP3	7.60752	7.60412	7.6528	7.46569	7.33072	7.46057	0.0124429	0.747893	7.62148	7.41899	0.202487
CD5L	4.97553	5.06907	5.08913	5.24189	5.46645	5.40359	0.0124558	0.746987	5.04457	5.37064	-0.326066
LINC01656	6.25599	6.3407	6.25731	5.92246	6.0199	6.11277	0.0124705	0.74619	6.28467	6.01838	0.266288
LOC102723724	4.40477	4.52312	4.62218	4.86374	4.78668	4.78247	0.0124788	0.745017	4.51669	4.81097	-0.294274
FBXO32	8.01775	8.06092	8.00332	7.65861	7.8272	7.82993	0.0125322	0.746531	8.02733	7.77191	0.255416
LOC105379357	2.82979	3.11546	3.24599	2.44284	2.55213	2.5433	0.0125326	0.744894	3.06375	2.51276	0.550992
OR4C11	3.20422	3.26523	3.03451	2.83706	2.65711	2.83451	0.0126754	0.751709	3.16799	2.77623	0.39176
LOC102724800	4.26105	4.31358	4.39462	4.58178	4.79385	4.6005	0.0126869	0.750723	4.32308	4.65871	-0.335626
HESX1	3.19682	3.12523	3.24998	3.44418	3.40065	3.58634	0.0127149	0.750716	3.19068	3.47706	-0.286379
WDR4	6.89503	6.91832	6.92423	6.83864	6.77856	6.74292	0.0127276	0.749807	6.91253	6.7867	0.125825
LOC101928089	3.43784	3.50227	3.53341	3.61782	3.71358	3.65279	0.0127493	0.749431	3.49117	3.6614	-0.170224
LOC100289473	5.32392	5.24584	5.35533	5.90661	5.65613	5.61261	0.0127803	0.749598	5.30836	5.72512	-0.416754
B3GAT1	6.37049	6.23505	6.30445	6.47948	6.47281	6.54936	0.0128984	0.754868	6.30333	6.50055	-0.197219
MIR708	3.71662	3.98617	4.10388	3.17687	3.2812	3.48241	0.0129036	0.75352	3.93556	3.31349	0.622065
ITPK1-AS1	4.7247	4.77653	4.67856	4.49871	4.58705	4.44136	0.0129522	0.754703	4.7266	4.50904	0.217554
MTNR1B	5.06875	4.99011	5.23913	5.43898	5.38719	5.43754	0.0129819	0.754786	5.09933	5.42124	-0.321906
NUBP1	8.20164	8.27355	8.17979	8.1103	8.08146	8.07047	0.0130231	0.755539	8.21833	8.08741	0.130916
MIR4425	3.35724	3.5034	3.50581	3.18119	3.06003	2.89607	0.0130269	0.75412	3.45548	3.04576	0.409722
ENTPD3	5.14499	5.07036	4.99812	5.46297	5.57007	5.30482	0.013033	0.75284	5.07115	5.44595	-0.374795
MIR3143	8.08901	8.26446	8.34299	7.89465	7.85594	7.93873	0.0130463	0.751981	8.23215	7.89644	0.335714
SRSF6	10.3162	10.3576	10.2829	10.2077	10.1867	10.2345	0.0130813	0.752371	10.3189	10.2097	0.109247
MIR3918	5.6174	5.4955	5.53481	5.78176	6.0034	6.0724	0.0130908	0.751297	5.54924	5.95252	-0.403282
CTDSPL	8.02691	8.01971	7.96986	7.93129	7.90516	7.87781	0.0130917	0.749738	8.00549	7.90476	0.100739
UBR1	9.29747	9.29455	9.25256	9.22428	9.2177	9.21136	0.013104	0.748835	9.28152	9.21778	0.0637425
PAICS	11.6784	11.6413	11.645	11.5968	11.5369	11.5636	0.0131336	0.748924	11.6549	11.5658	0.0891199
CAPN8	5.40778	5.39733	5.42687	5.79155	5.59403	5.62956	0.0131414	0.747771	5.41066	5.67172	-0.261056
LOC105375903	4.11689	4.07792	3.97497	3.78846	3.76706	3.88987	0.0131504	0.746689	4.0566	3.81513	0.241463
DNMBP	8.87867	8.91455	8.88298	9.09164	9.15762	9.0057	0.0131786	0.746704	8.89207	9.08499	-0.192921
LOC648570	4.32194	4.06209	3.98339	4.55829	4.53385	4.63346	0.0131848	0.745472	4.12247	4.5752	-0.452727
LOC105374102	3.22299	3.13749	2.99416	2.85808	2.81948	2.7975	0.0132093	0.745276	3.11821	2.82502	0.293196
SFTPD	6.42109	6.34444	6.32488	5.93888	6.02421	6.17443	0.0132263	0.744665	6.36347	6.04584	0.317633
TMED4	9.84662	9.80982	9.78222	9.71377	9.63291	9.59944	0.0132648	0.745256	9.81289	9.64871	0.16418
APOA1	5.82332	5.98325	5.86595	5.42292	5.66333	5.49793	0.0132896	0.745082	5.89084	5.52806	0.362781
FN1	11.9301	11.8607	11.9409	12.0276	12.0471	12.0074	0.0133486	0.746822	11.9106	12.0274	-0.116812
FAM20A	5.81073	5.75898	5.80703	6.12676	6.00684	5.94688	0.0133593	0.745858	5.79225	6.02683	-0.234581
FNTA	8.44962	8.36559	8.33961	8.52608	8.52153	8.52941	0.0133777	0.745324	8.38494	8.52567	-0.140736
STPG2	3.23705	3.32635	3.32694	3.4835	3.42523	3.42906	0.01342	0.746122	3.29678	3.44593	-0.14915
FBXW11	7.96676	7.91642	7.88794	7.8095	7.69159	7.69006	0.0134515	0.746321	7.9237	7.73039	0.193318
ST14	5.24822	5.18477	5.12344	5.50132	5.56984	5.367	0.0134579	0.745126	5.18547	5.47939	-0.293912
LOC105376419	3.76795	3.71173	3.7953	3.95117	3.94389	4.10207	0.0135437	0.748322	3.75833	3.99904	-0.240718
PKP1	4.47347	4.55467	4.56238	4.71864	4.74439	4.64574	0.0135581	0.747572	4.53018	4.70292	-0.172747
LOC392196	5.51668	5.52231	5.2861	5.82725	5.75839	5.94909	0.013563	0.746298	5.4417	5.84491	-0.403216
JPX	8.28505	8.26386	8.31434	8.23301	8.20895	8.21542	0.013601	0.746852	8.28775	8.21913	0.0686202
MIIP	7.62903	7.66681	7.7094	7.47687	7.3457	7.22692	0.0136781	0.749542	7.66842	7.34983	0.318586
TBC1D22B	8.58183	8.49192	8.43145	8.30553	8.2983	8.33394	0.013684	0.748331	8.50174	8.31259	0.189145
CHODL	6.68145	6.72438	6.72167	6.1816	6.3692	6.47678	0.0137296	0.74929	6.70917	6.34252	0.366644
HSD17B4	9.01188	8.97814	8.97288	8.92758	8.90512	8.8703	0.0137749	0.750226	8.98763	8.901	0.0866374
LOC105373587	3.57473	3.59237	3.77166	3.96546	4.0057	3.88192	0.0137869	0.749348	3.64625	3.95102	-0.304771
SLC25A36	8.00238	7.68892	7.82117	7.45887	7.38036	7.47424	0.0138097	0.749065	7.83749	7.43782	0.399671
SLC14A2	5.07583	5.10762	5.15847	4.97883	4.96546	4.86929	0.013842	0.749292	5.11397	4.93786	0.176115
PEMT	7.58946	7.55034	7.52056	7.45546	7.47429	7.42731	0.0138899	0.750365	7.55345	7.45235	0.101101
AMZ1	5.42896	5.43585	5.42756	5.3473	5.38488	5.31914	0.0138957	0.749161	5.43079	5.35044	0.0803527
TUBA3D	6.05696	5.55197	5.56031	6.45057	6.3835	6.44711	0.0139071	0.748262	5.72308	6.42706	-0.70398
TMEM170A	8.90248	8.95597	8.80438	8.72352	8.64258	8.62912	0.0139597	0.749585	8.88761	8.66507	0.222539
LOC105371925	5.96071	6.09346	6.07285	6.19694	6.26885	6.24065	0.013961	0.748145	6.04234	6.23548	-0.19314
STOX1	3.57697	3.34911	3.46047	3.92821	3.72163	3.8566	0.0139768	0.747494	3.46218	3.83548	-0.373296
LOC100506444	3.00048	2.93782	2.87185	3.41775	3.57576	3.21257	0.0139971	0.747081	2.93672	3.40203	-0.465312
JAGN1	8.49551	8.63158	8.48568	8.28014	8.33664	8.18365	0.0140015	0.745822	8.53759	8.26681	0.270781
TBATA	4.97074	4.81402	4.98321	5.25145	5.13843	5.31339	0.0140188	0.745257	4.92265	5.23442	-0.311769
KLLN	6.21813	6.24233	6.35555	5.94037	5.93278	6.09511	0.0140262	0.744172	6.272	5.98942	0.282578
CYP4F35P	4.85802	4.83437	4.823	4.3279	4.47318	4.6269	0.0140398	0.743414	4.83846	4.47599	0.362471
XAGE2	4.69829	4.48089	4.75136	4.98793	5.07927	4.97573	0.0140519	0.742579	4.64352	5.01431	-0.370792
RAPGEF5	6.92176	6.97466	6.83628	6.49098	6.59535	6.70978	0.014083	0.742755	6.9109	6.5987	0.312193
NOP2	9.79973	9.69384	9.68446	9.58292	9.54082	9.49594	0.0140882	0.741562	9.72601	9.53989	0.186117
ZNF772	5.72236	5.88373	5.74423	5.43008	5.57624	5.3846	0.0140918	0.740294	5.78344	5.46364	0.319799
CASK	8.98729	8.92973	8.91049	8.85719	8.82881	8.83259	0.0140932	0.73891	8.94251	8.83953	0.102979
MSC	6.39436	6.42819	6.41475	6.3236	6.21135	6.20413	0.0141258	0.739167	6.41244	6.24636	0.166075
C8orf34	4.42452	4.4849	4.55091	4.89071	4.77179	4.68113	0.0141694	0.739996	4.48678	4.78121	-0.294432
ZNF503-AS2	6.31501	6.35874	6.38485	6.15464	6.2275	6.24595	0.014186	0.739417	6.35287	6.20936	0.143503
CEND1	7.34537	7.55023	7.43712	7.19886	7.21037	7.16971	0.0141983	0.738615	7.44424	7.19298	0.251259
PAXIP1-AS2	6.89492	6.67751	6.69527	6.34164	6.42017	6.48885	0.0142359	0.739129	6.7559	6.41688	0.339018
LOC100130520	5.21493	5.21079	5.18765	4.69718	4.98863	4.86897	0.0142481	0.738326	5.20446	4.85159	0.352865
EFCAB9	2.76772	2.87754	2.76988	2.63399	2.54612	2.45804	0.0142548	0.737241	2.80505	2.54605	0.258997
LOC100126784	6.18912	6.09546	6.14566	6.03137	5.93724	5.98527	0.0143726	0.7419	6.14341	5.98463	0.158785
MIR203B	2.6432	2.88351	2.82489	2.36473	2.37617	2.51995	0.0144235	0.743088	2.78387	2.42028	0.363581
CAV1	9.18894	9.18286	9.12599	9.04795	9.09171	9.0629	0.0144493	0.742985	9.16593	9.06752	0.0984098
MOCS3	8.27452	8.24976	8.13924	8.01697	8.06869	7.99392	0.0144577	0.741986	8.22117	8.02653	0.194647
SGCA	6.33661	6.18974	6.19083	6.42896	6.50807	6.45148	0.014469	0.741139	6.23906	6.46284	-0.223781
SOX21	5.73531	5.68586	5.77829	5.85272	5.84888	5.83516	0.0145084	0.741733	5.73315	5.84559	-0.112434
PRAMEF2	4.14401	4.25302	4.03088	3.44112	3.72407	3.18818	0.0145236	0.741091	4.14264	3.45112	0.691514
KCNJ2-AS1	4.47546	4.46837	4.68574	4.26594	4.24583	4.2224	0.0145864	0.742875	4.54319	4.24472	0.298467
INSRR	6.34829	6.27608	6.32731	6.58978	6.43757	6.53551	0.0145984	0.742071	6.31723	6.52095	-0.203727
LINC01158	4.9306	5.25678	4.91777	4.57568	4.40941	4.58161	0.0146066	0.741079	5.03505	4.52223	0.512818
MAPK1	9.90983	9.88458	9.79188	9.69027	9.66907	9.73073	0.0146265	0.740676	9.86209	9.69669	0.165408
MIR4454	6.73891	6.59808	6.63418	6.28042	6.46684	6.37946	0.0146955	0.742763	6.65706	6.37557	0.281483
SMARCAL1	7.72027	7.6299	7.62314	7.33008	7.48559	7.2661	0.0147308	0.743137	7.65777	7.36059	0.297178
LOC105374258	4.38678	4.20909	4.16435	3.92959	3.95432	4.00061	0.014747	0.742555	4.25341	3.96151	0.291902
SPTLC2	8.27384	8.2198	8.21833	8.13562	8.05338	8.12863	0.0148186	0.744752	8.23733	8.10587	0.131452
MED12	8.98403	8.98989	8.96868	8.92468	8.86553	8.91461	0.0148645	0.745655	8.98087	8.90161	0.079257
LINC02250	4.79721	4.621	4.64669	4.93221	5.16641	5.19928	0.0149548	0.748776	4.6883	5.0993	-0.411
PARP8	7.10814	7.22164	7.14491	6.85172	7.00417	6.93934	0.0149971	0.74949	7.15823	6.93175	0.226485
JTB	8.91725	8.89087	8.75684	8.61707	8.61549	8.67616	0.0150144	0.748953	8.85499	8.63624	0.218749
HEYL	5.82088	5.82931	5.76537	5.67978	5.628	5.71424	0.015016	0.747635	5.80519	5.67401	0.131179
TRIM66	6.51722	6.39255	6.26403	6.10278	6.06513	6.09859	0.0150501	0.747939	6.39127	6.08883	0.302436
ERF	8.09489	8.15445	8.1844	8.28277	8.28183	8.23825	0.015052	0.746639	8.14458	8.26761	-0.123035
LOC105379177	4.32507	4.62641	4.38628	3.98306	3.54104	3.85336	0.0151127	0.748261	4.44592	3.79249	0.653432
LINC01782	4.02301	4.20567	4.03907	4.42458	4.50816	4.31755	0.0151342	0.747936	4.08925	4.41676	-0.327515
C12orf45	7.27306	7.26288	7.11999	7.00863	6.95593	6.84373	0.0151532	0.747493	7.21864	6.9361	0.282547
P2RX7	7.09887	7.01769	7.07626	6.9015	6.8044	6.9318	0.0151557	0.746236	7.06427	6.87923	0.185042
IGF2BP1	10.983	10.9856	10.9996	10.89	10.8324	10.9213	0.0151969	0.746887	10.9894	10.8812	0.108177
LOC101926964	3.8183	3.79366	3.68468	3.93997	3.92019	3.97535	0.015198	0.745569	3.76555	3.94517	-0.179622
OR1S2	5.38392	5.48441	5.41969	5.59229	5.70285	5.79577	0.0152226	0.745407	5.42934	5.69697	-0.26763
RIPPLY3	4.91502	4.95621	4.87465	5.15805	5.05332	5.2337	0.0153033	0.747983	4.91529	5.14836	-0.233064
DSG1	2.8075	2.79893	2.73956	2.87887	2.95537	2.99067	0.0153341	0.748121	2.782	2.94163	-0.159639
SPOCK2	5.67958	5.82292	5.61812	5.45312	5.45878	5.4677	0.0153376	0.746926	5.70687	5.45987	0.247002
LINC01360	3.72461	3.70044	3.61963	3.56208	3.53842	3.50091	0.0153518	0.746254	3.68156	3.53381	0.147755
LINC01722	3.94707	3.8132	3.79542	3.60642	3.5629	3.38799	0.0154518	0.749751	3.8519	3.5191	0.332793
KRT75	5.02736	4.88978	4.69165	5.33604	5.26482	5.24137	0.0154695	0.749248	4.8696	5.28074	-0.411148
LINC01331	4.37196	4.34018	4.26635	3.90042	4.06629	4.12103	0.0154886	0.748812	4.32616	4.02925	0.296914
LAMTOR2	7.38658	7.32907	7.26546	7.01326	7.16814	7.10707	0.0154959	0.747811	7.32704	7.09616	0.23088
LINC02311	3.50429	3.7172	3.59777	3.30896	3.36594	3.36435	0.0156387	0.753338	3.60642	3.34642	0.260001
ZCCHC3	6.34483	6.4174	6.37411	6.2312	6.29984	6.24731	0.0156463	0.752349	6.37878	6.25945	0.11933
SGMS1-AS1	6.24536	6.36171	6.27005	5.68977	5.8499	6.03975	0.0156493	0.751139	6.29237	5.85981	0.432567
MTUS2-AS1	6.3045	6.29074	6.50485	6.6803	6.61634	6.67973	0.0156564	0.75013	6.3667	6.65879	-0.292093
AGPAT4	6.93873	6.714	6.85672	6.41278	6.57291	6.31385	0.0157141	0.751543	6.83648	6.43318	0.403298
FOXI1	4.8233	4.69792	4.58171	5.02269	5.27382	5.40597	0.0157292	0.75092	4.70097	5.23416	-0.533185
C2orf42	7.96089	7.84068	7.85918	7.52569	7.62652	7.71309	0.015734	0.749812	7.88692	7.62177	0.265149
SLC7A5P2	5.87439	6.04734	5.9487	6.37785	6.16157	6.31484	0.0157791	0.750619	5.95681	6.28475	-0.327947
LOC100507506	5.50254	5.44626	5.53202	6.30176	5.81151	6.21196	0.0158108	0.750789	5.4936	6.10841	-0.614808
FEZ2	6.02276	6.12915	6.15744	5.8232	5.95114	5.86321	0.0159158	0.754433	6.10312	5.87918	0.223932
TBX3	9.60561	9.56734	9.52828	9.47733	9.42308	9.46619	0.0159332	0.753915	9.56708	9.45553	0.11155
LOC151657	4.70499	4.38739	4.59104	4.8958	4.97021	4.97737	0.0160308	0.757193	4.56114	4.94779	-0.386652
ADK	9.98791	10.0089	9.96622	10.1872	10.0702	10.1737	0.0160494	0.756731	9.98769	10.1437	-0.156015
STX7	7.83956	7.7409	7.71817	7.60632	7.58109	7.6312	0.0160834	0.756997	7.76621	7.6062	0.160008
UPF3B	7.9154	7.90972	7.98292	7.85249	7.80089	7.79068	0.0160962	0.756265	7.93601	7.81468	0.121328
LOC105373781	3.36302	3.26572	3.54518	3.7472	3.69181	3.82966	0.0160967	0.754963	3.39131	3.75622	-0.364919
FP2234	4.18179	4.26154	4.05674	4.61481	4.50267	4.87028	0.0161564	0.756431	4.16669	4.66259	-0.495893
GON4L	6.68667	6.59161	6.68358	6.48767	6.47825	6.54534	0.0161724	0.755854	6.65395	6.50375	0.150199
NACA2	7.32997	7.40099	7.50755	7.60718	7.74949	7.67241	0.016216	0.756568	7.41284	7.67636	-0.263524
KCNAB1	5.41504	5.39933	5.11303	4.61386	4.94108	4.72939	0.0162245	0.755645	5.30913	4.76144	0.547691
KRT82	5.4513	5.46352	5.54499	5.76883	5.94606	5.69738	0.0162545	0.755722	5.4866	5.80409	-0.317488
ZNF420	6.77327	6.60142	6.67633	6.35655	6.12463	6.39584	0.0163095	0.756958	6.68367	6.29234	0.391333
HOTTIP	4.44676	4.46241	4.4785	4.66844	4.55188	4.68899	0.0163718	0.758534	4.46256	4.63644	-0.17388
GMPPB	7.25606	7.26427	7.15929	6.83619	6.9435	7.05244	0.0163772	0.757469	7.22654	6.94404	0.282496
LOC105374655	2.8192	2.97414	3.29266	2.51237	2.34961	2.46276	0.0163813	0.756346	3.02867	2.44158	0.587086
GPAA1	8.13527	8.18973	8.25947	8.41236	8.34998	8.33546	0.0164028	0.756031	8.19482	8.36593	-0.171113
LOC105373418	3.81384	3.86862	4.02905	4.21421	4.18988	4.13177	0.0164068	0.754911	3.90384	4.17862	-0.274784
CRNDE	6.23805	6.19909	6.10999	5.93147	5.78927	5.98804	0.0164146	0.753968	6.18238	5.90293	0.279455
IFNG	3.53785	3.62264	3.60765	3.37849	3.33116	3.14217	0.0164203	0.752934	3.58938	3.28394	0.305439
RTL8B	6.17358	6.29265	6.43716	5.6586	5.97871	5.83571	0.0164534	0.753158	6.30113	5.82434	0.47679
KCNS3	5.41216	5.4087	5.26059	5.68508	5.58189	5.56254	0.0165204	0.754931	5.36048	5.60983	-0.249353
PSAP	10.4179	10.4682	10.398	10.2551	10.3231	10.1923	0.0165765	0.756199	10.4281	10.2568	0.171235
THY1	7.92775	7.83962	7.86086	7.70308	7.78137	7.71965	0.0166366	0.757647	7.87608	7.7347	0.141377
FRMD8P1	6.70803	6.33436	6.5641	6.92335	7.08972	7.00739	0.0166404	0.756531	6.5355	7.00682	-0.471324
CEACAM20	5.55223	5.49167	5.53007	5.36615	5.3623	5.44899	0.0166406	0.75525	5.52466	5.39248	0.132174
P3H2-AS1	5.23801	5.41752	5.25625	5.04313	5.07843	5.09187	0.0167509	0.758967	5.30393	5.07114	0.232788
ZNF132	6.22392	6.5646	6.45122	6.01093	6.04397	5.92549	0.0167783	0.758917	6.41325	5.99347	0.419782
NALCN	4.81736	4.76333	4.72842	5.02444	5.24058	4.99998	0.016848	0.760783	4.7697	5.08833	-0.318631
EYA1	8.27418	8.21805	8.05117	7.82206	7.90435	7.93232	0.0168529	0.759718	8.18113	7.88624	0.294889
ODF1	4.06426	4.06139	3.90391	3.79846	3.79898	3.80436	0.0168577	0.758653	4.00985	3.8006	0.209254
MAP7	6.01421	6.07036	5.93552	6.17941	6.15583	6.15656	0.0168963	0.759111	6.00669	6.16394	-0.157241
OPRD1	6.22135	6.13778	6.12602	6.37891	6.36376	6.27246	0.0168998	0.757991	6.16172	6.33838	-0.176655
LOC105374174	5.19622	4.92054	5.06628	4.62217	4.71611	4.77139	0.0169276	0.757963	5.06101	4.70322	0.357791
MTIF3	7.32797	7.50565	7.4794	7.64178	7.67002	7.66335	0.0169682	0.758511	7.43767	7.65838	-0.220706
RNF133	3.16873	3.18318	3.12755	3.00466	2.92517	3.05671	0.0169812	0.757822	3.15982	2.99551	0.164309
LOC102724358	3.43804	3.778	3.62417	2.96694	3.20144	3.19553	0.0169964	0.757233	3.6134	3.1213	0.492097
TRIB1	7.71733	7.65422	7.71463	7.5394	7.40992	7.55075	0.0170286	0.757402	7.69539	7.50002	0.195371
TMEM191C	4.26328	4.29166	4.40243	4.79536	4.53581	4.6449	0.0170935	0.759024	4.31912	4.65869	-0.339571
LOC105379611	4.69937	4.62197	4.79552	4.87563	4.95475	4.9567	0.0171164	0.758779	4.70562	4.92902	-0.223402
PMAIP1	8.1747	8.05245	8.12676	7.94695	7.97724	7.87188	0.0171865	0.760626	8.11797	7.93202	0.185949
MGAM	3.37958	3.30484	3.40254	3.17392	3.10853	3.23971	0.017214	0.760581	3.36232	3.17405	0.188267
BANCR	3.73169	3.91504	3.76986	3.17948	3.53837	3.25262	0.0172242	0.759772	3.80553	3.32349	0.482037
LENG1	6.52734	6.43428	6.49519	5.99328	6.27677	6.16543	0.0172552	0.759882	6.4856	6.14516	0.340442
SNAP29	9.49975	9.40974	9.3294	9.18851	9.2323	9.21964	0.0172553	0.758637	9.41296	9.21348	0.199482
LINC01603	2.78578	2.69843	2.78147	3.00626	2.99942	2.87211	0.0172672	0.757913	2.75523	2.95926	-0.204037
GRIP2	5.55181	5.43542	5.43563	5.32282	5.32801	5.27489	0.0172681	0.756706	5.47429	5.30857	0.165715
DDX47	8.28108	8.33759	8.25101	8.1793	8.1827	8.20011	0.0173156	0.757545	8.28989	8.18737	0.102522
DSCAM-AS1	3.60326	3.54724	3.52759	3.73374	3.71569	3.64457	0.0173413	0.757424	3.55936	3.698	-0.138635
LOC101928445	5.44916	5.21927	5.4558	5.67848	5.82014	5.9709	0.0174414	0.760552	5.37474	5.82317	-0.448431
EPPK1	4.43482	4.48155	4.55115	4.32392	4.09633	4.15852	0.0174624	0.760225	4.48917	4.19292	0.296252
GRIK2	7.29373	7.4488	7.26474	7.11503	7.07953	6.96955	0.0174802	0.759764	7.33576	7.0547	0.281055
RBL2	8.222	8.16912	8.14258	8.02437	7.98311	8.08495	0.0174836	0.758672	8.1779	8.03081	0.14709
VCAN	9.44684	9.31161	9.37939	9.53878	9.5371	9.5228	0.0175069	0.758454	9.37928	9.5329	-0.153617
MAPK1IP1L	9.29999	9.28303	9.25543	9.15326	9.11674	8.99756	0.0175131	0.757491	9.27948	9.08919	0.190297
MORN4	7.16122	7.16658	6.95533	6.77746	6.77906	6.85683	0.0175186	0.756504	7.09438	6.80445	0.289928
KRT84	5.32432	5.08056	5.26766	5.67551	5.58631	5.48526	0.017574	0.757667	5.22418	5.58236	-0.35818
FXN	7.77315	7.8141	7.79511	7.67444	7.69261	7.74196	0.0175986	0.757507	7.79412	7.70301	0.0911159
TAS2R13	3.07241	3.24681	3.27018	2.96779	2.90549	2.95504	0.0176969	0.76051	3.19647	2.94277	0.253694
MIR3942	4.71114	4.21303	4.27075	3.68489	3.44332	3.82257	0.0177305	0.760728	4.3983	3.65026	0.748043
DANCR	7.43568	7.49854	7.55955	7.27947	7.24152	7.36836	0.017789	0.762014	7.49792	7.29645	0.201473
ZNF543	7.32481	7.29542	7.29514	7.16889	7.03595	6.94501	0.0178257	0.762363	7.30512	7.04995	0.255169
LOC101927023	3.98767	3.83144	3.79656	4.13606	4.15101	4.07055	0.0178415	0.761816	3.87189	4.11921	-0.247315
PKM	12.3076	12.3887	12.3888	12.1776	12.2665	12.1933	0.0178635	0.761539	12.3617	12.2124	0.149263
SCUBE1	7.05011	7.33549	7.03375	6.77615	6.72236	6.76507	0.017864	0.760346	7.13978	6.75453	0.385255
FAM160B2	7.2405	7.13752	7.14282	6.9948	6.90394	7.03231	0.017907	0.760963	7.17361	6.97702	0.196597
C1orf159	6.96354	7.0217	6.98834	7.06502	7.06358	7.11059	0.0179183	0.760233	6.99119	7.07973	-0.0885392
MRPL9	9.34671	9.32363	9.33452	9.26942	9.28033	9.21768	0.0179576	0.760689	9.33495	9.25581	0.0791446
SNCAIP	4.87369	4.68071	4.82416	5.058	5.08123	4.98727	0.0179698	0.759998	4.79285	5.04217	-0.249314
LINC01424	5.90219	6.11902	5.87976	5.67193	5.34618	5.46753	0.0179803	0.75924	5.96699	5.49521	0.471778
KYNU	6.45818	6.39865	6.33127	6.51986	6.61234	6.61381	0.0179977	0.758775	6.39603	6.582	-0.18597
IFT20	7.49101	7.49797	7.47522	7.32332	7.32568	7.15505	0.0180226	0.758626	7.48807	7.26802	0.220051
LOC101929959	7.75671	7.62455	7.68903	7.89036	7.81655	7.89277	0.0180238	0.757481	7.6901	7.86656	-0.176463
AFG3L2	9.19509	9.17956	9.18966	9.05757	9.08875	9.13873	0.0180379	0.756882	9.1881	9.09502	0.0930842
NUDT17	6.68367	6.5807	6.57167	6.44267	6.4866	6.46495	0.018055	0.75641	6.61201	6.46474	0.147272
CHST12	8.55618	8.64289	8.55399	8.48165	8.42705	8.4587	0.0181049	0.757315	8.58435	8.4558	0.128553
HERPUD1	9.70997	9.72713	9.66507	9.48769	9.59905	9.57183	0.01811	0.756342	9.70072	9.55286	0.147867
CSTL1	4.53563	4.4055	4.66831	4.90759	4.99655	4.80101	0.0181383	0.756338	4.53648	4.90172	-0.36524
RNF208	4.18155	4.17875	4.08676	4.34037	4.27789	4.41644	0.0181404	0.755247	4.14902	4.3449	-0.19588
C2CD4D	5.64625	5.82354	5.6657	5.969	6.25242	6.0722	0.0181698	0.75529	5.71183	6.09787	-0.38604
LIPF	2.75242	2.86577	2.8055	3.11602	2.96022	3.17161	0.0182035	0.755518	2.8079	3.08262	-0.274718
LOC283387	5.24636	5.3153	5.17734	4.94071	5.09463	5.0133	0.0182156	0.754842	5.24634	5.01621	0.230123
LOC101928735	2.98147	3.23096	3.269	3.46012	3.58232	3.58823	0.0182245	0.75404	3.16048	3.54356	-0.383079
KLHL24	7.71824	7.662	7.6278	7.56331	7.43278	7.45454	0.0182503	0.753943	7.66935	7.48354	0.185805
MRPS31	7.31001	7.26707	7.23194	7.0727	6.98802	7.14951	0.0182655	0.753401	7.26968	7.07007	0.199601
LOC401410	5.07982	4.99308	4.92819	4.84238	4.70362	4.76789	0.0182748	0.752622	5.00036	4.7713	0.229066
LOC105376199	5.11719	5.09456	5.26894	5.37119	5.56007	5.44537	0.0182947	0.75228	5.16023	5.45888	-0.298648
SLC34A2	4.49796	4.72269	4.50928	4.33107	4.25144	4.21465	0.01831	0.751753	4.57664	4.26572	0.310922
SYN2	8.13456	8.44253	8.19478	7.90081	7.89449	7.88835	0.0183601	0.752653	8.25729	7.89455	0.362738
ELP2	7.89532	7.81215	7.76565	7.60456	7.65422	7.69065	0.0183771	0.752195	7.82438	7.64981	0.174566
IL1F10	5.76025	5.65547	5.64026	5.86761	6.11103	5.99724	0.0184177	0.752698	5.68533	5.99196	-0.306631
LOC105376272	7.08625	7.06703	6.93821	7.19185	7.23287	7.21994	0.0184712	0.753731	7.0305	7.21489	-0.18439
LOC105377100	3.06046	2.74751	2.93896	2.60146	2.52227	2.43023	0.0185196	0.754555	2.91564	2.51799	0.397655
LINC01293	3.73946	3.7917	3.79097	3.68955	3.68155	3.61509	0.0186593	0.759088	3.77404	3.66206	0.111979
MMP13	6.5342	6.41361	6.36159	6.00409	5.92532	6.21787	0.018684	0.758936	6.43647	6.04909	0.387376
WFDC13	5.80363	5.59835	5.61697	5.90201	6.06875	5.98077	0.0187457	0.760284	5.67298	5.98384	-0.310862
ABI1	8.86629	8.83895	8.83022	8.7446	8.75674	8.65852	0.0187711	0.760157	8.84515	8.71995	0.125199
MIR3199-2	2.88148	2.84198	2.76307	3.05552	3.069	2.94983	0.0187797	0.759356	2.82884	3.02478	-0.195942
AIDA	5.94073	6.02211	6.05358	5.86333	5.89225	5.84501	0.0188463	0.760896	6.00547	5.86686	0.138608
IGF2R	8.98652	9.14895	9.10275	9.29148	9.25592	9.25907	0.0188468	0.759766	9.07941	9.26882	-0.189413
LOC105372966	3.75138	3.8868	3.84589	4.14338	3.97684	4.13438	0.0188547	0.758936	3.82802	4.08487	-0.256847
ACTL7A	4.62369	4.63784	4.60892	4.79337	4.82609	5.00336	0.018885	0.75901	4.62348	4.87427	-0.25079
CRLF3	8.03413	7.9727	7.95041	7.64374	7.80405	7.81493	0.0189134	0.75901	7.98574	7.75424	0.231504
FGF13-AS1	4.11048	4.16834	4.02252	4.30149	4.58509	4.56337	0.0189505	0.759358	4.10045	4.48331	-0.382867
PTGIR	7.39227	7.6123	7.66065	7.87195	7.88265	7.85759	0.0189832	0.759526	7.55507	7.87073	-0.315656
ZNF37A	6.15498	5.98042	5.94906	5.73113	5.77414	5.80657	0.0190178	0.759772	6.02815	5.77061	0.257541
ZFHX4-AS1	5.68201	5.68361	5.64958	5.61828	5.57117	5.54177	0.0190414	0.759577	5.67174	5.57707	0.0946629
DHX35	8.37069	8.25235	8.20864	8.05814	8.08563	8.11027	0.0191327	0.762081	8.27723	8.08468	0.19255
ZNF236	7.29669	7.27608	7.27467	7.38477	7.34184	7.32903	0.0192256	0.764641	7.28248	7.35188	-0.0693999
LOC100133050	4.22918	4.39865	4.08598	4.58037	4.74935	4.58806	0.0192357	0.763903	4.23794	4.63926	-0.401322
SEMA3G	5.64289	5.58201	5.81437	6.0309	5.98855	5.90911	0.0192481	0.763262	5.67976	5.97619	-0.296431
EXOC3L1	6.12744	6.19716	6.41705	6.60102	6.56898	6.57107	0.019256	0.762441	6.24722	6.58036	-0.33314
PTHLH	4.78081	4.66728	4.59215	4.86597	4.90679	4.9133	0.0192678	0.761779	4.68008	4.89535	-0.215271
MIR208A	3.03213	3.24634	2.96808	2.62191	2.73037	2.78848	0.0192772	0.761022	3.08218	2.71358	0.368598
MIR1302-1	2.44128	2.74551	2.66663	2.27513	2.16949	2.28816	0.0192907	0.760429	2.61781	2.24426	0.373547
UBE2L3	8.70438	8.65553	8.71831	8.76382	8.76306	8.79021	0.0193143	0.760238	8.69274	8.77236	-0.0796243
KLK5	5.58704	5.31154	5.45919	5.78496	5.71887	5.80662	0.0193211	0.759385	5.45259	5.77015	-0.317561
HTN3	3.28476	2.99193	2.94179	2.32597	2.70261	2.3538	0.0193218	0.758297	3.07283	2.4608	0.612031
APMAP	9.68626	9.60694	9.55135	9.42524	9.48691	9.4405	0.0193469	0.758167	9.61485	9.45088	0.163968
LINC00682	5.69049	5.73981	5.91223	5.01803	5.33565	5.41553	0.0194469	0.760966	5.78084	5.2564	0.524438
FBXO38	7.79555	7.76233	7.85914	7.61302	7.66866	7.70127	0.0195514	0.763934	7.80567	7.66098	0.14469
GBP7	3.92677	3.93286	3.91648	3.73109	3.54601	3.75336	0.0195698	0.763536	3.92537	3.67682	0.248554
TFPT	7.16433	7.27024	7.19165	7.02542	7.07659	6.93561	0.0195743	0.762598	7.20874	7.01254	0.196199
LOC105373300	3.99329	4.18766	4.09009	3.69969	3.89787	3.74462	0.0196161	0.763113	4.09035	3.78073	0.30962
LOC102723896	3.07106	3.01233	3.1176	2.92053	2.95224	2.85423	0.0196911	0.764913	3.067	2.909	0.157996
HOXA10-AS	6.06771	6.21137	6.05558	6.61941	6.44217	6.34402	0.0197138	0.764685	6.11156	6.46853	-0.356977
LPCAT1	8.00685	7.99543	7.97263	7.82218	7.88878	7.72912	0.0197301	0.764206	7.99164	7.81336	0.17828
ZFYVE9	7.40941	7.44035	7.4294	7.23501	7.33979	7.32331	0.0197465	0.763732	7.42639	7.29937	0.127015
ABCC4	8.08175	8.19531	8.20002	8.01426	7.98988	8.02331	0.0198845	0.767955	8.15903	8.00915	0.149881
ZSCAN2	7.31193	7.27843	7.45339	7.15787	7.00871	7.10082	0.019949	0.769335	7.34792	7.08913	0.258786
RANBP10	8.00799	8.09221	8.06509	7.82848	7.92559	7.93582	0.0199521	0.768343	8.0551	7.89663	0.158463
FAM98C	7.18421	7.36496	7.23108	7.066	6.99294	6.89414	0.0199873	0.76859	7.26008	6.98436	0.275724
LOC101928919	5.75213	5.81996	5.88717	6.17256	5.99549	6.03596	0.0199979	0.767892	5.81975	6.068	-0.248252
NREP-AS1	3.53942	3.49887	3.45404	3.76431	3.83226	4.10901	0.0201986	0.774481	3.49744	3.90186	-0.404415
INHBA-AS1	4.38532	4.40612	4.15547	4.03516	4.0146	3.97803	0.0202068	0.773685	4.31564	4.00926	0.306377
LOC102724748	5.1354	5.26356	5.02261	5.47901	5.36132	5.5047	0.0202095	0.772681	5.14052	5.44834	-0.307821
SPECC1	9.07738	9.14825	9.03821	8.97816	8.93635	8.96348	0.0202404	0.772756	9.08795	8.95933	0.128621
ZBTB24	8.46804	8.25036	8.25927	8.03884	8.0895	8.01848	0.0202424	0.771725	8.32589	8.04894	0.276952
ELAVL4	9.67067	9.49931	9.46328	9.33091	9.26209	9.18824	0.0202548	0.7711	9.54442	9.26041	0.284007
PLCH1-AS1	4.73914	4.60438	4.50492	5.01357	4.88718	4.86605	0.0202586	0.770143	4.61615	4.92227	-0.306121
IL3RA	4.86102	4.5681	4.67608	5.03143	5.02595	5.00772	0.0203322	0.771844	4.70173	5.0217	-0.319968
DACT2	5.61789	5.72507	5.69613	5.41625	5.55953	5.40957	0.0203378	0.77096	5.67969	5.46179	0.217908
MIR3926-2	3.68225	3.71991	3.90879	3.44839	3.30428	3.5134	0.0203383	0.769885	3.77032	3.42202	0.348294
CAPN9	4.90729	4.987	4.93743	5.02675	5.08303	5.11941	0.0204199	0.771879	4.9439	5.0764	-0.132494
PAQR5	7.30055	7.27203	7.41384	7.14213	7.18244	7.08554	0.0204548	0.772105	7.32881	7.1367	0.192104
SNORD59A	10.1077	10.2703	10.0984	9.96153	9.95493	9.92278	0.0204809	0.771997	10.1588	9.94641	0.212384
MIR4688	6.7574	6.99495	6.81335	6.29723	6.56668	6.16888	0.0204994	0.771606	6.85523	6.34426	0.510972
DEF8	6.98098	7.08487	7.04161	7.23684	7.13685	7.2032	0.020501	0.770577	7.03582	7.1923	-0.156476
QDPR	7.60485	7.63136	7.53119	7.44299	7.42486	7.30145	0.0205093	0.769804	7.58913	7.38977	0.199369
ISG20L2	9.94124	9.86375	9.90336	9.81802	9.7755	9.81873	0.0205156	0.76896	9.90278	9.80409	0.0986976
C19orf33	5.95904	5.92426	5.8345	6.08593	6.29958	6.15023	0.0205311	0.76846	5.90593	6.17858	-0.272648
CCR8	4.01095	3.90729	3.92479	3.76589	3.46255	3.53517	0.0205929	0.769696	3.94768	3.58787	0.359807
TRPC2	5.66116	5.34018	5.47747	5.79706	5.933	5.87337	0.0205989	0.768843	5.49294	5.86781	-0.374876
BET1L	8.62827	8.76466	8.65634	8.42958	8.54959	8.43956	0.0206325	0.769022	8.68309	8.47291	0.210183
LINC02406	2.81412	2.68119	2.87936	2.98609	3.02055	3.04219	0.0206331	0.76797	2.79155	3.01628	-0.224723
CYGB	8.72625	8.75732	8.55785	8.45441	8.46266	8.39143	0.0207264	0.77037	8.68047	8.43617	0.244304
TCEAL7	8.46457	8.62924	8.59494	8.3035	8.28126	8.40466	0.0207405	0.76982	8.56291	8.3298	0.233109
LINC00511	4.6902	4.56843	4.75991	4.89505	5.04152	5.17542	0.0207727	0.769946	4.67285	5.03733	-0.364483
DISP2	6.42053	6.55778	6.45044	6.34332	6.29632	6.27598	0.0207834	0.769276	6.47625	6.3052	0.171047
NOX1	4.70953	4.63969	4.57366	4.31203	4.46702	4.44812	0.0207836	0.768215	4.64096	4.40906	0.231901
AGTR1	5.15778	5.09688	5.21051	5.31105	5.26244	5.34744	0.0208001	0.767763	5.15506	5.30698	-0.15192
DNAL4	6.5572	6.64456	6.52454	6.40878	6.20266	6.33637	0.0209006	0.770407	6.57543	6.31594	0.259498
FEN1	8.26702	8.33884	8.33409	8.38614	8.42272	8.41763	0.0209459	0.77101	8.31332	8.40883	-0.0955125
C20orf166-AS1	6.15145	6.24331	6.10856	6.37305	6.2918	6.35947	0.02096	0.770469	6.16777	6.34144	-0.173666
DLX6-AS1	4.49406	4.58477	4.66728	4.42674	4.33475	4.33151	0.0209789	0.770101	4.58204	4.36433	0.217702
KRTAP19-7	2.4981	2.66457	2.5767	3.26495	2.96023	2.89152	0.0210175	0.770459	2.57979	3.0389	-0.459112
KRT12	2.90425	2.844	2.78862	3.3952	3.2773	3.04878	0.021043	0.770336	2.84562	3.24043	-0.394807
TTL	9.1096	8.98257	9.01612	8.87791	8.79825	8.89615	0.0210715	0.770322	9.03609	8.85744	0.178657
MIR3127	4.66049	5.24364	5.30639	4.27823	4.22906	4.37785	0.0210785	0.769524	5.07017	4.29505	0.775126
DEPTOR	4.84045	4.84309	4.76555	4.71941	4.60514	4.66464	0.0211898	0.77253	4.81637	4.66306	0.153302
KIF17	5.75297	5.74175	5.63854	5.90058	6.17061	6.01492	0.0212092	0.772183	5.71109	6.0287	-0.317616
SYCP2L	5.41197	5.45237	5.575	5.31544	5.12927	5.16653	0.0212711	0.77338	5.47978	5.20375	0.276037
KRTAP20-1	5.03345	4.93617	4.64986	4.40105	4.40954	4.4961	0.0212928	0.773117	4.87316	4.43557	0.437596
MIR1278	2.76874	3.03802	2.86288	2.44509	2.32828	2.61993	0.0213087	0.772642	2.88988	2.46443	0.425447
ARHGAP11B	9.3633	9.32129	9.32164	9.45824	9.40471	9.50902	0.0213263	0.77223	9.33541	9.45732	-0.121914
CREB1	7.74792	7.6758	7.79765	7.55755	7.5695	7.63103	0.0213636	0.772535	7.74046	7.58603	0.154427
ANKRD33	5.1099	5.15343	5.17754	5.32586	5.47006	5.28969	0.0213683	0.771658	5.14695	5.36187	-0.214919
AFM	4.03556	3.85061	3.97876	3.61453	3.713	3.76454	0.0213961	0.771618	3.95498	3.69736	0.257617
HEMGN	3.19774	3.25389	2.97747	3.43997	3.54335	3.4448	0.0214614	0.772929	3.14303	3.47604	-0.333007
LOC102724850	4.08137	3.90631	3.87552	3.75532	3.63197	3.60101	0.021481	0.772593	3.9544	3.66277	0.291634
ZCRB1	9.83074	9.8933	9.83875	10.0266	9.93073	10.0391	0.0215394	0.773651	9.85426	9.99881	-0.144551
TRAM2-AS1	6.80275	6.59173	6.66364	6.39843	6.42394	6.49109	0.0215829	0.774171	6.68604	6.43782	0.248219
TMEM160	8.02156	8.22857	8.1864	7.95145	7.82713	7.81277	0.0215943	0.77354	8.14551	7.86378	0.28173
RGS17	5.94458	5.87995	5.90652	6.29945	6.05123	6.2816	0.0215994	0.772686	5.91035	6.21076	-0.300411
LOC105371113	4.83847	4.57549	4.75246	5.01548	4.98141	5.03753	0.0216378	0.773022	4.72214	5.01147	-0.289332
C8orf59	6.65565	6.80609	6.79463	6.58911	6.50005	6.4254	0.0216769	0.773384	6.75212	6.50485	0.247267
LOC105371301	3.66169	3.5414	3.60448	3.8335	3.72059	3.77576	0.0216841	0.772609	3.60252	3.77662	-0.174095
COL4A4	5.406	5.55895	5.7332	5.91109	5.91661	5.90699	0.0216981	0.772076	5.56605	5.91156	-0.345516
IGFBPL1	10.0552	10.221	10.0602	9.78265	9.92686	9.8733	0.0217691	0.773571	10.1122	9.86094	0.251213
IL1B	3.21389	3.30396	3.28114	3.41543	3.64908	3.53008	0.0217859	0.773138	3.26633	3.53153	-0.265195
CCDC89	4.55108	4.48818	4.48731	4.23223	4.31729	4.39977	0.0218409	0.77406	4.50886	4.31643	0.192429
RCBTB1	7.65158	7.60983	7.51747	7.32003	7.3313	7.46341	0.0218705	0.774081	7.59296	7.37158	0.221378
SLC16A5	5.84704	5.8238	5.89756	5.53571	5.67294	5.71723	0.0219398	0.775506	5.85614	5.64196	0.214176
EN1	6.51773	6.37677	6.53226	6.2677	6.31125	6.19878	0.0219463	0.774711	6.47559	6.25924	0.216342
MIR1298	4.21144	4.32436	4.08324	3.65438	3.95666	3.62709	0.0219915	0.77528	4.20635	3.74604	0.460303
CEACAM3	5.82042	5.82675	5.83976	6.13662	5.94054	6.03121	0.0220076	0.774824	5.82898	6.03612	-0.207144
LOC101929217	4.66658	4.41724	4.49617	4.77754	4.79458	4.87553	0.0220403	0.774953	4.52666	4.81588	-0.289222
VIP	8.05798	7.98404	8.03064	7.51835	7.76112	7.80116	0.0220505	0.774293	8.02422	7.69354	0.330678
DNAJC18	6.77033	6.7111	6.73816	6.65835	6.56687	6.63853	0.0220741	0.7741	6.73986	6.62125	0.11861
LOC105374895	5.13135	4.89435	4.88703	4.51132	4.61314	4.71105	0.0220852	0.773474	4.97091	4.61184	0.359075
LOC105378073	3.39333	3.35763	3.28916	3.54904	3.45565	3.48439	0.0221001	0.772981	3.34671	3.49636	-0.149655
LOC150051	6.37732	6.479	6.31941	6.14531	6.23734	6.07823	0.022107	0.77221	6.39191	6.15362	0.238283
MIR497	4.8532	4.55688	4.50802	5.05949	5.14754	4.9886	0.022111	0.771342	4.63937	5.06521	-0.425843
SRRM5	6.15719	6.06842	6.02335	6.37685	6.24516	6.25559	0.0221574	0.771951	6.08299	6.29254	-0.209546
LINC01015	4.71177	4.39405	4.59441	4.86788	4.92309	4.99721	0.0222551	0.774343	4.56675	4.9294	-0.36265
CUBN	5.02028	5.29116	5.05372	4.80854	4.83774	4.74478	0.0222626	0.773596	5.12172	4.79702	0.324697
NOLC1	9.85272	9.83623	9.78538	9.96757	9.97255	9.89228	0.0222875	0.773456	9.82478	9.94413	-0.119354
CCT5	9.72081	9.76383	9.72966	9.79736	9.88925	9.85024	0.022311	0.773264	9.7381	9.84562	-0.107515
HAND1	10.362	10.323	10.1578	10.0891	9.9532	9.92161	0.0223933	0.77511	10.2809	9.98795	0.292961
DLX6	7.69146	7.63176	7.74737	7.43304	7.55428	7.53652	0.0224774	0.777014	7.6902	7.50795	0.182251
C2orf83	4.1207	4.05348	3.87518	4.26665	4.36312	4.27892	0.0224938	0.776573	4.01645	4.3029	-0.286448
BCL7C	7.65697	7.80229	7.81325	7.95366	8.00323	7.92033	0.0225482	0.777448	7.7575	7.95907	-0.201571
GPR171	4.7189	4.49867	4.58252	4.40413	4.30341	4.26519	0.0225524	0.776589	4.60003	4.32425	0.275785
SNORD49B	7.31229	7.19501	7.15809	6.95293	7.01913	7.07009	0.0225529	0.775605	7.2218	7.01405	0.207744
DLGAP1-AS1	6.70713	6.68174	6.60864	6.52551	6.32105	6.43524	0.0225886	0.775833	6.66583	6.42727	0.238565
SMAD9	9.10732	9.12405	9.05828	9.0099	8.90733	8.97995	0.0226532	0.777052	9.09655	8.96573	0.130825
GATB	6.91612	6.86162	6.92446	6.67846	6.67527	6.42823	0.0227441	0.779167	6.90073	6.59398	0.306748
DFNB59	4.57667	4.83165	4.70623	4.17429	4.45053	4.31792	0.0227831	0.779504	4.70485	4.31425	0.390604
MPV17L2	8.37762	8.36769	8.41403	8.27696	8.31341	8.21073	0.0227997	0.779071	8.38645	8.26703	0.119415
FKBP15	8.80804	8.86649	8.8611	8.9208	8.91944	8.97348	0.0228308	0.779136	8.84521	8.93791	-0.092697
PRSS58	4.6843	4.73699	4.7317	4.64671	4.6339	4.57588	0.0228415	0.778506	4.71767	4.61883	0.0988359
INPP5F	7.74489	7.68365	7.76313	7.61234	7.657	7.62667	0.0228442	0.777605	7.73056	7.632	0.0985547
PPIE	7.07819	7.16323	7.0397	6.9323	6.88165	6.97621	0.0229644	0.780703	7.09371	6.93005	0.163656
TXNDC12	10.7936	10.799	10.8079	10.8869	10.8756	10.8301	0.0230493	0.78259	10.8002	10.8642	-0.0640189
PLS1	7.34068	7.19837	7.1166	6.98601	6.87363	6.98529	0.0230493	0.781597	7.21855	6.94831	0.270244
LCT	4.98586	5.03279	5.10214	5.15438	5.23087	5.28792	0.0230526	0.780715	5.04026	5.22439	-0.184128
NDC80	8.59776	8.60901	8.63305	8.82656	8.68869	8.81941	0.0230531	0.779745	8.61328	8.77822	-0.164944
USP36	9.60324	9.53445	9.50407	9.45842	9.38613	9.37598	0.0230732	0.779436	9.54725	9.40684	0.14041
DUSP13	5.90528	5.79238	5.75115	6.10417	6.18275	5.97638	0.0230882	0.778957	5.81627	6.08777	-0.271496
IGFALS	6.40181	6.13097	5.8986	6.67522	6.8058	6.62077	0.0231176	0.778962	6.14379	6.7006	-0.556805
TOX3	6.54905	6.57318	6.56136	6.3304	6.48271	6.3467	0.0231872	0.780323	6.5612	6.3866	0.174594
SLC7A8	7.88556	7.75375	7.75711	7.65717	7.51841	7.48144	0.0231997	0.779761	7.79881	7.55234	0.246468
GOLGA8S	5.56935	5.33871	5.84829	6.03621	6.28292	6.41278	0.023239	0.780098	5.58545	6.24397	-0.658522
MMP11	5.90773	5.87768	5.78767	6.04851	5.96969	6.08281	0.0232633	0.779935	5.85769	6.03367	-0.175975
LINC00469	3.75671	3.92383	3.65066	3.5235	3.46902	3.39002	0.0232689	0.779143	3.77707	3.46085	0.316221
LOC101928279	4.38014	4.35782	4.44072	4.53918	4.56625	4.71422	0.0232798	0.778531	4.39289	4.60655	-0.213656
IL11RA	7.78948	7.82586	7.79925	7.74292	7.65971	7.72088	0.023328	0.779166	7.80486	7.70784	0.0970258
DEFB125	3.29812	3.30098	3.21406	3.16611	3.1293	3.1762	0.0233358	0.778453	3.27105	3.15721	0.113848
NIM1K	4.69754	4.54487	4.63901	4.76933	4.9306	4.87864	0.0233664	0.778502	4.62714	4.85952	-0.232382
ZNF786	6.98138	7.0365	7.04868	6.64066	6.7443	6.88659	0.0233756	0.777838	7.02219	6.75718	0.265005
LINC01433	5.54676	5.37619	5.30929	5.84709	5.63439	5.75357	0.0234575	0.779589	5.41074	5.74502	-0.334272
ATP13A5	13.4884	13.5289	13.5013	13.5871	13.5476	13.6043	0.0234745	0.779186	13.5062	13.5797	-0.0734759
LOC100507477	3.36647	3.41138	3.32984	2.9031	2.87336	3.19732	0.0234929	0.778826	3.36923	2.99126	0.377972
GOSR2	8.60629	8.73625	8.58555	8.45089	8.3879	8.49141	0.0235468	0.779644	8.6427	8.4434	0.199296
NUP58	8.78101	8.76221	8.73446	8.51035	8.63187	8.64862	0.0236356	0.781616	8.75922	8.59695	0.162279
CA1	3.34645	3.63572	3.45884	3.79506	3.7981	3.75689	0.0236877	0.782369	3.48034	3.78335	-0.303015
FTSJ1	9.25052	9.30549	9.27106	9.17104	9.12146	9.01513	0.0236932	0.781583	9.27569	9.10254	0.173149
RRAGB	5.12677	5.28799	5.20907	5.46195	5.40986	5.3523	0.0237046	0.780994	5.20794	5.40804	-0.200095
LCMT1-AS2	3.81656	3.94351	3.84137	4.11739	4.13105	4.3921	0.0237127	0.780296	3.86715	4.21351	-0.346367
MID1IP1	7.99308	8.14239	7.92284	7.72576	7.80373	7.6056	0.0237801	0.781551	8.01944	7.7117	0.307741
ASAH1	7.76978	7.73076	7.75229	7.69167	7.59265	7.64114	0.023787	0.780816	7.75094	7.64182	0.109123
LOC105376206	5.66023	5.56599	5.28167	5.87114	5.99902	5.91335	0.0238373	0.781505	5.50263	5.92784	-0.425209
LINC02063	4.57174	4.547	4.66201	4.48925	4.39384	4.38967	0.0238623	0.781366	4.59359	4.42425	0.169333
ATP2A1-AS1	6.39198	6.48713	6.543	6.62403	6.64859	6.62578	0.0239109	0.781999	6.47404	6.6328	-0.158763
GSPT2	7.13346	7.01407	7.06895	6.82928	6.92537	6.71281	0.0239581	0.782581	7.07216	6.82248	0.249675
PLOD2	10.5545	10.3905	10.4441	10.6682	10.6075	10.6928	0.0239597	0.781676	10.463	10.6562	-0.193144
LOR	6.07294	5.91413	6.03369	6.2584	6.23498	6.1479	0.0239801	0.781389	6.00692	6.21376	-0.20684
PACSIN1	5.6771	5.8662	5.66205	6.30467	5.96744	6.20247	0.0240096	0.781396	5.73512	6.15819	-0.423074
TCEA3	4.63581	4.12989	4.40721	4.99193	4.859	4.92807	0.0240102	0.780464	4.39097	4.92633	-0.535363
SUMO1P1	2.18423	2.31546	2.29902	2.41606	2.40762	2.4142	0.0240188	0.779794	2.26624	2.41263	-0.146391
FLJ20021	7.34216	7.29836	7.3446	7.1846	7.26857	7.17038	0.0241847	0.784223	7.32837	7.20785	0.120523
MFSD9	6.7736	6.72112	6.7597	6.6436	6.50024	6.43356	0.0242208	0.784443	6.75148	6.5258	0.225674
TRAPPC1	11.1047	11.2045	11.0326	10.8865	10.9415	10.7755	0.0242753	0.785254	11.1139	10.8678	0.24611
TSPAN33	6.95198	7.05612	6.9649	6.71648	6.7772	6.87647	0.0243231	0.785847	6.991	6.79005	0.200949
LOC642696	5.16495	5.24553	5.07672	5.52965	5.42497	5.33017	0.0243858	0.78692	5.1624	5.42826	-0.26586
KCTD11	6.77569	6.73312	6.68936	6.65614	6.56849	6.59025	0.024391	0.78614	6.73272	6.60496	0.127762
LINC02330	3.57895	3.65258	3.59324	3.12842	3.44729	3.21663	0.0243966	0.78537	3.60826	3.26411	0.344142
MIR4532	5.55455	5.52463	6.0903	6.62171	6.68685	6.25884	0.0244027	0.78462	5.72316	6.52247	-0.799307
DEPDC1-AS1	5.78901	5.93315	5.8412	5.3224	5.48991	5.65191	0.0244149	0.784067	5.85445	5.48807	0.366382
MFSD13A	7.47739	7.45207	7.3797	7.32592	7.34548	7.30476	0.0244692	0.784868	7.43638	7.32539	0.110998
C4orf46	8.48836	8.49874	8.58855	8.42215	8.35005	8.39943	0.0244731	0.784049	8.52522	8.39054	0.134674
CTAGE1	4.60365	4.41835	4.52741	4.79692	4.69366	4.8952	0.024477	0.783233	4.51647	4.79526	-0.278785
GALR1	4.25145	4.11619	4.41474	3.63065	3.61153	3.98056	0.0244937	0.782831	4.26079	3.74092	0.519876
FAM9C	3.74973	3.41787	3.67065	4.36418	4.29115	3.93517	0.0245115	0.782462	3.61275	4.19684	-0.584081
ABCB4	4.45477	4.33343	4.42125	4.69002	4.5941	4.53528	0.024521	0.781829	4.40315	4.60647	-0.203321
ATF1	9.13438	9.09152	9.16444	8.96071	9.05692	9.0041	0.0245441	0.781632	9.13011	9.00724	0.122875
MIR372	3.19468	3.17096	3.30409	3.02182	3.02657	2.83867	0.0245515	0.780937	3.22324	2.96235	0.26089
ZNF367	7.91769	7.86062	7.94914	7.78896	7.82218	7.73602	0.0245618	0.780335	7.90915	7.78239	0.126764
LOC105369714	3.77014	3.87698	4.04745	3.47994	3.59043	3.63906	0.0246039	0.780744	3.89819	3.56981	0.328378
APOOL	9.39642	9.25583	9.2275	9.08627	9.12221	9.10975	0.0246072	0.779919	9.29325	9.10608	0.187169
MIR3135A	5.80438	5.46363	5.97364	5.03706	4.79352	5.26926	0.024658	0.780603	5.74722	5.03328	0.713937
SNCG	5.54899	5.6405	5.70373	5.91225	5.84661	5.77181	0.0246605	0.779757	5.63107	5.84356	-0.212483
DSTYK	7.18961	7.21368	7.08509	6.7575	7.00968	6.78872	0.0247483	0.781608	7.16279	6.85197	0.310829
STRAP	10.7224	10.787	10.7437	10.8255	10.8207	10.8731	0.0247954	0.78217	10.751	10.8398	-0.0887117
FCGBP	5.54173	5.78164	5.70158	5.89708	6.14652	6.04351	0.0248096	0.781692	5.67499	6.02904	-0.354053
TMX3	9.10368	8.97756	8.99981	9.14595	9.17508	9.19221	0.0248661	0.78255	9.02702	9.17108	-0.144064
LAT2	6.30186	6.38224	6.32523	6.453	6.57436	6.46218	0.0248971	0.782602	6.33644	6.49652	-0.160074
MUT	8.36486	8.4175	8.30644	8.21914	8.2691	8.19907	0.0249038	0.781891	8.36293	8.2291	0.13383
ABCA7	6.05208	5.8052	5.87841	6.15511	6.20615	6.16135	0.0249047	0.781001	5.9119	6.17421	-0.262308
DEFB132	5.10238	5.05973	4.89233	5.24197	5.24246	5.24248	0.0249677	0.782057	5.01815	5.2423	-0.224156
LOC284263	3.10445	3.21043	3.09887	3.47339	3.42116	3.26838	0.0249737	0.781327	3.13792	3.38764	-0.249725
ZNF182	7.05221	7.06078	6.99778	6.92188	6.74187	6.8573	0.0249851	0.78077	7.03692	6.84035	0.196573
OR2L1P	7.60998	7.4469	7.53999	7.33882	7.23761	7.37087	0.0250699	0.782505	7.53229	7.31577	0.216522
KRT16	5.57915	5.5472	5.6586	5.90164	5.78075	6.08212	0.0251715	0.784758	5.59498	5.9215	-0.326518
ATP1A3	8.83804	8.87917	8.90938	8.80231	8.79833	8.80775	0.0251746	0.783938	8.87553	8.8028	0.0727291
UPRT	6.59594	6.78317	6.53522	6.42042	6.28693	6.23333	0.0251888	0.783465	6.63811	6.31356	0.324552
TAS2R20	3.16242	3.11328	3.47224	2.9042	2.82418	2.79675	0.0251919	0.782649	3.24931	2.84171	0.407603
PKP2	7.58498	7.5504	7.66196	7.49913	7.44679	7.47243	0.0252757	0.78434	7.59911	7.47278	0.126332
CNDP2	8.93947	8.94801	8.8626	8.77221	8.81936	8.70131	0.0252882	0.783816	8.91669	8.76429	0.152402
PRAMEF17	4.40719	4.26463	4.06574	4.71953	4.63934	4.54224	0.025382	0.78581	4.24585	4.63371	-0.387854
ACOX1	8.82828	8.77888	8.70351	8.6303	8.66006	8.59728	0.0254211	0.78611	8.77022	8.62921	0.141009
LOC100133315	5.75254	5.96943	6.02363	5.46514	5.62579	5.62586	0.0254227	0.78525	5.9152	5.57226	0.342939
ERLIN1	10.605	10.5708	10.5496	10.6373	10.7075	10.7412	0.0254657	0.785667	10.5751	10.6953	-0.120228
LOC105376556	3.559	3.9383	3.74376	4.46885	4.12006	4.2228	0.0254689	0.784859	3.74702	4.27057	-0.523548
LOC100133039	5.23369	5.16895	5.39815	5.65511	5.53292	5.49032	0.0255086	0.785176	5.26693	5.55945	-0.292518
TMEM242	7.33214	7.30528	7.17064	7.10318	7.07198	6.9749	0.0255094	0.784298	7.26935	7.05002	0.219333
UBE2Q2	7.29455	7.26395	7.22573	7.15751	7.18571	7.19839	0.0255148	0.78356	7.26141	7.18054	0.0808737
LRP1	7.12949	7.26736	7.20931	7.32948	7.37407	7.44352	0.0255569	0.78395	7.20205	7.38235	-0.180301
RALGPS1	6.21264	6.27251	6.20755	5.8836	5.83606	6.09996	0.0255627	0.783229	6.2309	5.93987	0.291025
DEFB123	4.16557	3.92681	4.24144	4.55726	4.61639	4.38443	0.0255796	0.782847	4.11128	4.51936	-0.408084
TUBG2	8.8119	8.84079	8.78783	8.74521	8.67896	8.74166	0.025642	0.783857	8.81351	8.72194	0.0915633
NREP	7.06277	6.98257	7.06613	6.9598	6.90074	6.90323	0.0256605	0.783526	7.03716	6.92126	0.115902
TMEM161A	8.67546	8.82795	8.80289	8.61525	8.58756	8.60546	0.0256862	0.783414	8.76877	8.60276	0.16601
CHL1	4.41278	4.52705	4.66801	4.24719	4.21239	4.31703	0.0257019	0.782999	4.53595	4.25887	0.277082
NUP205	9.83817	9.86036	9.84924	9.89059	9.87165	9.87533	0.0257104	0.782363	9.84926	9.87919	-0.0299293
LOC100128386	5.22635	5.5071	5.31015	5.01539	5.10279	4.96534	0.0257314	0.782112	5.34787	5.02784	0.320028
ZNF175	7.9525	7.86192	7.84947	7.77929	7.63151	7.69532	0.0257884	0.782954	7.88796	7.70204	0.185925
LOC102724670	4.5681	4.14774	4.19238	3.75674	3.36683	3.79794	0.0258207	0.783041	4.30274	3.6405	0.662236
LINC01049	3.74653	3.784	3.62336	3.55759	3.53176	3.44061	0.025824	0.782253	3.71796	3.50999	0.207975
SDHA	5.62217	5.58526	5.4602	5.70271	5.78549	5.74524	0.0258435	0.781956	5.55588	5.74448	-0.188605
TIMP3	10.9502	11.0158	10.9427	10.787	10.892	10.833	0.0258602	0.781576	10.9696	10.8373	0.132273
PPP1R12B	7.40958	7.29011	7.25348	7.17907	7.04009	7.01776	0.0258706	0.781005	7.31772	7.07897	0.23875
LOC100506985	4.95244	4.77025	4.84303	5.09668	5.2774	5.067	0.0258983	0.780959	4.85524	5.14703	-0.291787
PNPLA8	8.30163	8.18809	8.21392	8.07706	8.13647	8.08523	0.0259453	0.781491	8.23455	8.09958	0.134964
LOC105369584	3.95834	3.87465	4.02721	4.43133	4.3572	4.12659	0.0259609	0.781081	3.9534	4.30504	-0.351638
LOC101928402	4.33916	4.52119	4.28545	4.13689	4.1279	4.14107	0.0259957	0.781248	4.38193	4.13529	0.246646
MIR548O	3.0207	2.89667	3.09907	2.75745	2.69682	2.47	0.026016	0.780976	3.00548	2.64142	0.364055
KDM5B	9.78699	9.76822	9.838	9.68474	9.73839	9.68022	0.0260236	0.780327	9.79773	9.70112	0.0966171
LOC100506634	7.11574	7.0967	7.11038	6.90292	7.03402	6.9854	0.0260283	0.779592	7.10761	6.97411	0.133497
SOX10	5.65772	6.01592	5.77311	6.25332	6.18777	6.1455	0.026049	0.779339	5.81558	6.19553	-0.379947
SUZ12	9.97406	9.95436	9.97839	10.0538	10.0363	10.1326	0.0261244	0.780718	9.96894	10.0742	-0.105268
MIR4317	2.4327	2.74123	2.64409	2.29253	2.25063	2.31375	0.0261298	0.780006	2.606	2.28564	0.320369
FAM71B	5.09712	5.06036	4.99792	5.48256	5.21986	5.30613	0.0261802	0.780637	5.0518	5.33618	-0.28438
MED21	7.83263	7.79141	7.73082	7.6518	7.68996	7.5947	0.0262119	0.78071	7.78495	7.64549	0.139466
SLC16A10	7.61893	7.41726	7.53349	7.3024	7.32939	7.18884	0.0263072	0.782675	7.52323	7.27354	0.249681
ALG6	7.45245	7.40413	7.38863	7.17525	7.22112	7.33137	0.026317	0.782096	7.41507	7.24258	0.172492
MYL9	6.34561	6.35832	5.98997	6.61364	6.69448	6.65417	0.0263275	0.781536	6.2313	6.6541	-0.422793
ZNF605	6.01775	5.73844	6.10094	5.49742	5.6054	5.57586	0.0263479	0.781274	5.95238	5.55956	0.392821
NEK2	8.60182	8.55224	8.51209	8.34981	8.28983	8.45668	0.0263711	0.781093	8.55538	8.36544	0.18994
IP6K3	5.18572	5.02316	5.24233	5.34989	5.47651	5.57152	0.0263945	0.780921	5.1504	5.46597	-0.315569
UGGT1	10.0494	10.0277	10.0212	10.19	10.1077	10.1036	0.0263959	0.780096	10.0328	10.1338	-0.101
RIMKLA	6.37323	6.5328	6.23251	5.88317	6.08086	6.06607	0.0263999	0.779353	6.37951	6.01003	0.369482
SIAH2	8.84711	8.90915	8.8901	8.79156	8.82553	8.81403	0.0264095	0.778774	8.88212	8.81037	0.0717461
EIF4EBP2	11.5992	11.575	11.4966	11.4431	11.462	11.4092	0.0264195	0.778208	11.5569	11.4381	0.118825
MIR3151	5.9703	6.32606	6.56509	5.73341	5.70224	5.53165	0.0264216	0.777413	6.28715	5.65577	0.63138
ANXA5	11.045	10.9913	11.0622	11.1143	11.182	11.1179	0.0264244	0.776638	11.0328	11.1381	-0.105247
LENG8-AS1	6.25295	6.1218	6.28525	5.916	5.89254	6.07318	0.0264818	0.77747	6.22	5.96057	0.25943
LOC100506272	7.24533	7.14032	7.15574	6.89084	6.99168	7.05733	0.0265159	0.777615	7.18046	6.97995	0.200513
CIAO1	8.38548	8.5207	8.51941	8.23472	8.28976	8.34127	0.0265188	0.776847	8.4752	8.28859	0.186611
IQCH-AS1	5.07708	5.11437	5.21496	5.27343	5.26804	5.30457	0.0265283	0.776274	5.13547	5.28201	-0.146545
GTF3C6	8.6513	8.66942	8.57374	8.92042	8.74786	8.95877	0.0265321	0.775535	8.63149	8.87568	-0.244195
LOC100129175	2.88337	2.85653	2.81621	3.00314	2.99582	3.16741	0.0265533	0.775304	2.85204	3.05546	-0.203419
KRTAP10-2	5.66941	5.60442	5.23548	5.91485	6.03413	5.99585	0.0266048	0.775957	5.5031	5.98161	-0.478505
CNTFR	10.1465	10.1493	10.1458	10.0949	10.023	9.9807	0.0266175	0.775482	10.1472	10.0329	0.11433
STAT3	9.9759	10.0102	9.97263	9.92411	9.80832	9.80459	0.0266359	0.775172	9.98626	9.84567	0.140588
PSMB11	4.94138	4.79603	4.81778	4.69742	4.57508	4.67673	0.0266573	0.77495	4.85173	4.64974	0.201988
LOC105376081	3.81671	3.93544	3.96597	4.08934	4.15621	4.04547	0.0266625	0.774256	3.90604	4.097	-0.190964
NUDT12	6.81095	6.8393	6.65752	6.50106	6.38632	6.58754	0.0267505	0.775968	6.76926	6.49164	0.277617
MZT2B	7.11333	7.48685	7.34767	6.84311	6.99745	6.72204	0.026782	0.776037	7.31595	6.8542	0.461752
TCP10L	4.33642	4.37773	4.43428	4.62384	4.77116	5.04233	0.026897	0.778524	4.38281	4.81244	-0.429631
LINC01182	4.40432	3.99718	4.02431	4.59376	4.59941	4.57941	0.0269702	0.779799	4.14194	4.59086	-0.44892
JRKL-AS1	4.80235	4.79599	4.95169	4.70901	4.61286	4.61339	0.0270054	0.779972	4.85001	4.64508	0.204928
NSF	10.4605	10.4035	10.48	10.5957	10.5166	10.5642	0.0270156	0.779423	10.448	10.5588	-0.110793
FRMD4B	6.56477	6.46894	6.35872	6.2651	6.27436	6.22151	0.0270187	0.778669	6.46414	6.25366	0.210488
TP53INP1	6.80333	6.83228	6.79309	6.65008	6.68828	6.50414	0.0270563	0.778912	6.80957	6.61416	0.195402
NUFIP2	9.47864	9.33924	9.31567	9.58545	9.53373	9.55559	0.0272058	0.782371	9.37785	9.55826	-0.180408
FAM170A	4.88629	4.88165	5.09833	5.48649	5.20306	5.29722	0.027226	0.782109	4.95543	5.32892	-0.373499
PGM2	9.41761	9.41341	9.40735	9.32619	9.28577	9.37162	0.0272532	0.782049	9.41279	9.32786	0.0849296
FAM76A	6.69478	6.78305	6.85011	6.37586	6.61969	6.47743	0.0272633	0.7815	6.77598	6.49099	0.284987
SNORA22	10.3614	10.446	10.4987	10.7886	11.2524	10.8303	0.0272719	0.780907	10.4354	10.9571	-0.521706
NUFIP1	8.2935	8.22098	8.25187	8.0937	7.99104	8.15322	0.0272994	0.780855	8.25545	8.07932	0.176129
ABHD14B	6.89102	6.75722	6.76906	6.60261	6.68772	6.61089	0.0273273	0.780819	6.80576	6.63374	0.172027
NLRP12	5.05468	4.64808	4.84019	5.1964	5.27622	5.35978	0.027368	0.781144	4.84765	5.27747	-0.429815
SSH1	7.04157	6.81966	6.78979	7.29038	7.2494	7.10402	0.0274159	0.781674	6.88367	7.2146	-0.330928
MTF1	9.92381	10.0644	9.91823	9.75923	9.8294	9.78876	0.0274236	0.781061	9.9688	9.79246	0.17634
CHRAC1	7.63387	7.53019	7.38964	7.24302	7.31446	7.20346	0.0274378	0.780632	7.5179	7.25364	0.264257
LINC00670	4.30994	4.39852	4.10422	4.62647	4.51675	4.65728	0.0274543	0.780269	4.2709	4.60017	-0.329271
BECN1	8.99657	8.99621	8.94911	8.92393	8.83666	8.87885	0.0274685	0.779843	8.98063	8.87981	0.100817
KBTBD6	7.94754	7.92698	7.89422	7.59606	7.8148	7.69526	0.0274779	0.77928	7.92291	7.70204	0.22087
MRPS10	9.6403	9.59132	9.59387	9.45045	9.49944	9.54765	0.0275683	0.781015	9.6085	9.49918	0.109315
ZNF397	6.10138	6.21774	6.15766	5.95031	5.85826	6.03861	0.0276119	0.78142	6.15893	5.94906	0.209865
LINC00527	3.47068	3.62917	3.48783	3.71095	3.72237	3.68026	0.027626	0.780991	3.52923	3.70453	-0.175298
MIR4686	6.19509	6.19829	6.4699	6.63616	6.75105	6.55968	0.0276602	0.781129	6.28776	6.64896	-0.361203
REXO4	7.9164	7.96885	8.06517	7.64816	7.84245	7.73836	0.0276712	0.780615	7.98347	7.74299	0.240481
GLDN	5.41366	5.26403	5.35814	5.11164	5.20282	5.01511	0.0277228	0.781244	5.34527	5.10985	0.235419
KIAA1024L	3.52753	3.43495	3.2879	3.64239	3.64356	3.72637	0.0277401	0.780906	3.41679	3.67077	-0.253983
MEIOB	2.94179	3.03377	2.7818	3.2033	3.28944	3.13609	0.0278006	0.781785	2.91912	3.20961	-0.290488
USP28	7.48769	7.41895	7.4543	7.25571	7.22582	7.37513	0.0278035	0.781045	7.45365	7.28555	0.168097
ADAMTS6	6.49158	6.45248	6.30473	6.13064	6.05915	6.25063	0.0278049	0.780263	6.41626	6.14681	0.269454
AP1AR	7.45203	7.38353	7.36309	7.24894	7.08354	7.24719	0.0278408	0.780449	7.39955	7.19322	0.206326
LOC101926908	4.14828	4.20458	4.15853	4.26788	4.36344	4.45505	0.0278409	0.779632	4.17046	4.36213	-0.191662
MIR548AD	2.8931	2.78856	2.7451	3.08154	2.94179	3.1327	0.0278825	0.77998	2.80892	3.05201	-0.243088
MIR597	4.49602	4.15766	4.28009	4.03479	3.90007	3.89604	0.0279041	0.779765	4.31126	3.94363	0.367626
MIR4423	3.04219	2.86897	2.81966	3.23209	3.20919	3.09538	0.0279534	0.780326	2.91027	3.17889	-0.268611
BGN	8.03138	7.87473	7.94235	7.56503	7.80316	7.61754	0.0280038	0.780918	7.94949	7.66191	0.287578
WDR46	7.5776	7.67049	7.59761	7.71667	7.7692	7.70643	0.0280258	0.780714	7.61523	7.73077	-0.115532
CD9	5.50684	5.7046	5.52993	5.30408	5.38416	5.37305	0.0280406	0.780312	5.58046	5.35376	0.226693
PSME2	7.68473	7.76191	7.63536	7.50403	7.58563	7.55007	0.0280536	0.779862	7.694	7.54658	0.147418
MAMDC2	4.75557	4.91292	4.78291	5.0365	4.98619	4.96458	0.0280544	0.779072	4.81713	4.99576	-0.178623
MIR31	5.16312	5.24033	4.95846	5.73522	5.76947	5.37891	0.028064	0.778528	5.12064	5.62787	-0.50723
LINC00895	4.90299	4.91147	4.91142	4.70134	4.84237	4.76974	0.028091	0.778469	4.90862	4.77115	0.137474
LOC105374699	2.77404	2.95621	3.07741	2.58854	2.56047	2.68729	0.0281409	0.779042	2.93589	2.6121	0.323789
GLRA1	4.1151	4.02151	4.09948	4.33938	4.30243	4.1752	0.0281602	0.778767	4.0787	4.27234	-0.19364
LINC01611	5.64126	5.5601	5.39641	5.28265	5.31272	5.25836	0.0281758	0.778394	5.53259	5.28458	0.248013
SHC3	7.9696	8.01117	7.89145	7.68652	7.85013	7.70873	0.0281857	0.777862	7.95741	7.74846	0.20895
DDX43	3.57704	3.50252	3.39735	3.10598	3.33517	3.11592	0.0282179	0.777945	3.4923	3.18569	0.306614
ZDHHC15	6.48871	6.60787	6.60974	5.95678	6.32939	6.22773	0.0282279	0.777418	6.56877	6.1713	0.397472
EVA1C	5.99545	6.19619	6.00633	5.67236	5.88489	5.68988	0.0282519	0.777277	6.06599	5.74904	0.316948
FAM229B	6.14606	6.17529	6.09242	6.27108	6.28333	6.20525	0.0282667	0.776882	6.13792	6.25322	-0.115296
TMEM230	9.80942	9.82121	9.79425	9.7869	9.76873	9.77324	0.0282793	0.776429	9.80829	9.77629	0.0320066
LINC01590	4.37501	4.32714	4.15653	4.4924	4.58014	4.71065	0.028329	0.776994	4.28623	4.5944	-0.308168
PARM1	6.89419	6.67359	6.81713	6.50039	6.61864	6.46866	0.0283444	0.77662	6.79497	6.52923	0.265741
PXMP4	7.74252	7.9419	7.78762	7.60472	7.56912	7.3868	0.0284338	0.778271	7.82401	7.52021	0.303798
GNA14	4.18545	4.19333	4.07771	4.48127	4.73976	4.37897	0.0284658	0.778347	4.15217	4.53333	-0.381167
BLNK	4.65917	4.56052	4.55526	4.75936	4.82654	4.69675	0.028471	0.777692	4.59165	4.76088	-0.169234
XPNPEP1	7.84284	7.80965	7.83544	7.76837	7.65081	7.63606	0.0285723	0.779663	7.82931	7.68508	0.144226
DBP	8.72005	8.72965	8.62938	8.33955	8.4987	8.13427	0.0286565	0.781161	8.69303	8.32418	0.36885
MIR4676	2.84652	2.6057	2.63316	3.11919	2.93409	2.97897	0.0286901	0.781277	2.69513	3.01075	-0.31562
ZNF827	8.92942	8.73625	8.71471	8.49347	8.58671	8.56062	0.0287006	0.780766	8.79346	8.54694	0.246524
CTDSP2	9.51525	9.64357	9.58381	9.81819	9.74971	9.69352	0.0287164	0.780402	9.58088	9.75381	-0.17293
C17orf99	5.61839	5.57165	5.47673	5.72118	5.73138	5.88158	0.0287294	0.779961	5.55559	5.77804	-0.222452
ZBTB3	6.2164	6.57824	6.42357	6.03949	6.06409	6.0606	0.0287595	0.779983	6.40607	6.05473	0.351344
LOC105376374	6.13399	6.14361	6.32947	5.98339	5.74937	5.92408	0.0287705	0.779492	6.20236	5.88561	0.316746
TTC12	5.13551	5.1055	5.15625	5.21567	5.3362	5.39512	0.0287799	0.778955	5.13242	5.31566	-0.183243
PRG2	3.81651	3.66227	3.67727	4.24557	3.98947	3.95803	0.0288049	0.778841	3.71869	4.06435	-0.345668
CXXC4-AS1	3.31644	3.16155	3.14622	2.83159	2.97067	3.02681	0.0290174	0.783794	3.20807	2.94302	0.265045
ECHS1	9.44401	9.49581	9.50172	9.5917	9.5373	9.62317	0.0290196	0.783061	9.48051	9.58406	-0.103543
CENPT	7.65555	7.86503	7.88489	7.59036	7.50317	7.40567	0.0290949	0.784297	7.80182	7.49974	0.302085
COG4	8.87925	8.97042	8.92869	8.74414	8.85064	8.75354	0.0291088	0.783882	8.92612	8.78277	0.143349
ELK1	8.84971	8.93498	9.02974	8.72303	8.79296	8.67088	0.0291945	0.785396	8.93814	8.72896	0.209185
TM9SF1	9.49822	9.61166	9.53131	9.37811	9.37042	9.45722	0.0292044	0.784872	9.54706	9.40192	0.145143
DYNC1H1	9.60472	9.64845	9.51705	9.71812	9.71385	9.72511	0.0292136	0.78433	9.59007	9.71902	-0.128951
LOC101926956	3.27034	3.19717	3.26744	3.33436	3.50744	3.4824	0.0292336	0.784077	3.24498	3.4414	-0.196416
ZMYND10	4.87267	4.9489	4.81283	5.086	5.06328	5.28239	0.0292445	0.783581	4.87813	5.14389	-0.265759
MAP3K3	7.87052	7.94389	7.95695	8.07725	8.01063	8.02153	0.0292682	0.783431	7.92379	8.03647	-0.11268
LOC283665	5.38348	5.61407	5.61627	5.21691	5.3188	5.25258	0.0292868	0.783142	5.53794	5.26276	0.275177
MAP3K9	6.11375	6.19664	6.1884	6.26931	6.2424	6.26176	0.0292961	0.782606	6.16626	6.25782	-0.0915626
SLITRK2	4.81403	4.54562	4.65972	4.97372	5.0404	4.89149	0.0292977	0.781868	4.67312	4.96854	-0.295416
SLC17A6	4.25712	4.01251	4.09172	4.52987	4.48918	4.31516	0.0293186	0.781643	4.12045	4.44474	-0.324285
LAMTOR3	8.91057	8.85666	8.89863	8.78836	8.69192	8.80265	0.0293275	0.781101	8.88862	8.76098	0.127639
MYO18B	5.87133	5.74419	5.76375	6.01407	6.20164	5.97111	0.0293631	0.781269	5.79309	6.06227	-0.269185
FGD3	5.41429	5.16846	5.12039	5.55405	5.87835	5.61431	0.0293914	0.781243	5.23438	5.68224	-0.447858
LOC389906	6.92336	6.91844	6.78083	7.01633	7.02862	7.07037	0.0294235	0.78132	6.87421	7.03844	-0.16423
OR13A1	4.81704	4.78762	4.80711	5.19188	5.17501	4.92105	0.0294388	0.780949	4.80392	5.09598	-0.292053
CCNB1IP1	7.49973	7.58638	7.46202	7.32526	7.2702	7.40902	0.0294498	0.780463	7.51604	7.33483	0.18122
LOC105379561	3.37193	3.54334	3.53288	3.68224	3.72081	3.89237	0.0294561	0.779856	3.48272	3.76514	-0.282421
NBPF4	3.55813	3.87614	4.32827	4.80151	4.61028	4.64736	0.0295377	0.781242	3.92085	4.68638	-0.765534
HORMAD2	3.78371	3.82391	3.92249	3.96176	4.03544	3.99435	0.029544	0.780636	3.84337	3.99718	-0.153813
CHST6	4.97876	4.91705	4.93447	5.25013	5.12273	5.46444	0.0296235	0.78196	4.94343	5.2791	-0.335672
MIR765	5.04664	5.14394	4.9617	4.6607	4.75104	4.89197	0.0296414	0.78166	5.05076	4.7679	0.282858
LYN	9.44792	9.53227	9.42207	9.34694	9.36532	9.3554	0.0296553	0.781254	9.46742	9.35589	0.111532
LOC105371389	3.73827	3.90014	4.22355	3.43124	3.5494	3.32081	0.0296719	0.780922	3.95398	3.43382	0.52017
SMCP	3.84835	4.10386	3.97513	3.64325	3.78021	3.63788	0.0296802	0.78037	3.97578	3.68711	0.288664
EXOC1	9.37903	9.33162	9.33951	9.02945	9.15148	9.24189	0.029798	0.782696	9.35005	9.14094	0.209114
LINC01353	4.57534	4.58747	4.6479	4.26798	4.45272	4.44784	0.0298297	0.782758	4.60357	4.38951	0.214056
HIST1H1A	3.50257	3.54337	3.59302	3.77565	3.91708	3.67854	0.0300084	0.786675	3.54632	3.79042	-0.2441
MIR1539	5.41362	5.29762	5.47718	5.03163	5.21706	5.17735	0.0300148	0.78607	5.39614	5.14201	0.254127
LINC02074	4.29728	4.32871	4.34188	4.38366	4.50279	4.51403	0.0300572	0.786409	4.32262	4.46683	-0.144202
SPANXB1	4.46729	4.55937	4.57063	4.67179	4.75525	4.8975	0.030076	0.786131	4.53243	4.77485	-0.242417
PXDN	10.1687	10.0744	10.1401	10.2113	10.2737	10.2294	0.0300877	0.785665	10.1277	10.2381	-0.110374
FBXL7	7.70114	7.80654	7.54554	7.43271	7.45068	7.41302	0.0301032	0.785302	7.68441	7.43214	0.25227
LOC105376626	4.20265	3.83701	3.85412	4.2805	4.6384	4.60399	0.0301201	0.784975	3.96459	4.50763	-0.543034
LOC101927630	5.38742	5.64609	5.57295	5.08115	5.22615	5.30348	0.0301997	0.786282	5.53549	5.20359	0.331895
LOC105373592	3.36961	3.36405	3.66855	3.81094	3.7774	3.8132	0.0302144	0.785898	3.4674	3.80051	-0.33311
CMTR2	8.07293	8.18281	8.09666	7.75622	7.99253	7.84993	0.0302352	0.785673	8.11747	7.86623	0.25124
IL21R-AS1	4.58675	4.3533	4.59258	4.75994	4.80602	4.75901	0.0302652	0.785689	4.51088	4.77499	-0.264111
SNORA70E	3.77819	4.08241	3.92623	4.79992	4.73548	4.22929	0.0303466	0.787035	3.92894	4.58823	-0.659287
MIR508	3.73208	3.61886	3.8097	3.99883	3.88775	4.11041	0.030353	0.786438	3.72021	3.999	-0.278786
FIBP	8.72069	8.72794	8.74549	8.57562	8.6836	8.58055	0.0303707	0.786132	8.73137	8.61325	0.11812
E2F6	7.02799	7.12638	7.06575	6.82349	6.86309	6.98304	0.0303848	0.785735	7.07337	6.88987	0.183499
LOC105379627	3.71762	3.59884	3.58749	3.40553	3.38177	3.5229	0.0304239	0.785985	3.63465	3.43673	0.197917
CBX1	9.1868	9.25426	9.23456	9.08456	9.16838	9.10666	0.0304537	0.785995	9.22521	9.11987	0.105339
LOC101928894	6.22763	5.95172	6.10995	5.52114	5.74648	5.82643	0.0304654	0.785537	6.09643	5.69802	0.398419
BCL11B	6.82968	6.81756	6.86271	6.6813	6.56715	6.74136	0.0304762	0.785057	6.83665	6.66327	0.173377
FBXL20	9.02287	8.97789	8.95571	8.82388	8.92141	8.87264	0.030479	0.784372	8.98549	8.87265	0.112844
FAM84A	6.96398	7.07333	6.9926	6.78662	6.87784	6.65674	0.0305001	0.784157	7.00997	6.77374	0.236236
RASL11B	7.1404	7.20337	7.0167	6.68569	6.67041	6.9529	0.0305034	0.783488	7.12016	6.76967	0.350494
KIAA1958	7.00977	7.12544	6.93731	6.8421	6.83956	6.85093	0.0305377	0.783616	7.02417	6.8442	0.179977
LOC102724301	4.31768	4.45499	4.73471	4.05512	4.0621	3.69574	0.0305617	0.783477	4.50246	3.93765	0.564809
LINC01626	3.34266	3.29597	3.35461	3.74369	3.47653	3.56484	0.0306467	0.784904	3.33108	3.59502	-0.263942
LRRTM1	8.55547	8.6651	8.47743	8.3789	8.10121	8.26304	0.0306562	0.784393	8.566	8.24772	0.318284
C9orf147	5.66941	5.5815	5.51527	5.47007	5.32431	5.348	0.0306607	0.783756	5.58873	5.38079	0.207933
UNKL	6.75813	6.67277	6.66978	6.59292	6.61281	6.54069	0.0306899	0.783754	6.70023	6.58214	0.118092
LGALS8-AS1	5.32965	5.28627	5.26521	5.39161	5.3705	5.34593	0.0307044	0.783374	5.29371	5.36935	-0.0756352
AKR1B15	4.40594	4.32554	4.05528	3.58707	3.97601	3.61134	0.0308937	0.787451	4.26226	3.7248	0.537451
LOC105370409	4.81405	4.73978	4.74463	4.64959	4.6402	4.51076	0.0308989	0.786832	4.76615	4.60019	0.165967
KRTAP12-3	5.52181	5.40168	5.44522	5.22295	4.82184	5.10675	0.0309011	0.786138	5.45624	5.05052	0.40572
PDCD6	5.32146	5.09956	5.13594	5.71695	5.47612	5.44376	0.0309101	0.785616	5.18565	5.54561	-0.359955
LOC105379397	2.62722	2.68102	2.55066	2.4432	2.36106	2.5044	0.030924	0.785221	2.61963	2.43622	0.183412
HSD17B6	4.89054	4.83301	4.69529	4.62715	4.52723	4.61747	0.0309874	0.786085	4.80628	4.59062	0.215661
NPEPPS	7.28326	7.32034	7.19529	7.1319	7.07639	7.15803	0.0310337	0.786511	7.2663	7.12211	0.14419
MKRN2	8.97106	8.92791	8.83759	8.64199	8.80358	8.67006	0.0310834	0.787022	8.91219	8.70521	0.206975
ZNF611	7.53376	7.35118	7.43219	7.21498	7.30053	7.21482	0.0311432	0.78779	7.43904	7.24345	0.195598
PAK1IP1	9.94991	10.0598	9.99909	10.1299	10.0964	10.1876	0.0311741	0.787825	10.0029	10.138	-0.135036
LINC00644	2.76528	2.82301	2.89402	2.65053	2.2867	2.45732	0.0313172	0.790692	2.82743	2.46485	0.362583
BCAR4	3.60724	3.59099	4.19637	4.67171	4.77116	4.31578	0.0313554	0.790909	3.7982	4.58622	-0.788017
GPR119	5.47442	5.42232	5.41719	5.237	5.34301	5.14299	0.0313595	0.790264	5.43798	5.241	0.196975
GALP	4.64066	4.44332	4.72838	4.89608	5.20804	4.95304	0.0313891	0.790265	4.60412	5.01905	-0.414935
FAM153B	5.18637	5.17854	5.18728	5.4798	5.61712	5.31284	0.0314481	0.791003	5.18406	5.46992	-0.285856
LOC642361	6.81872	6.47577	6.67149	6.39419	6.2322	6.25149	0.0314586	0.790523	6.65533	6.29262	0.362704
LINC00628	4.78971	4.88165	4.78183	4.6423	4.73497	4.64011	0.0315208	0.791341	4.81773	4.67246	0.145267
SCGB1B2P	6.73497	6.34491	6.42988	6.16913	6.02579	6.09377	0.031543	0.791154	6.50325	6.09623	0.407024
TDG	8.05053	7.95095	7.8707	7.78624	7.80136	7.77222	0.0316299	0.79259	7.95739	7.7866	0.170791
ADAMTS19	4.84708	4.79158	4.5928	5.17889	4.96314	5.05496	0.0316668	0.79277	4.74382	5.06567	-0.321847
LOC105370689	4.18407	4.15069	3.97766	4.42306	4.31986	4.29677	0.0316861	0.79251	4.10414	4.34656	-0.242418
C21orf2	5.86821	5.77486	5.72372	5.9911	5.98332	5.89696	0.0317492	0.793343	5.78893	5.95713	-0.168196
LOC101927692	3.94438	3.88152	3.79374	4.06553	4.03739	3.99083	0.0317506	0.792637	3.87322	4.03125	-0.158035
KCNJ1	3.86549	3.83312	3.7967	3.52769	3.65649	3.72267	0.031762	0.792179	3.83177	3.63562	0.196154
PIGG	6.97369	7.02422	6.95942	6.85076	6.90949	6.77589	0.0317636	0.791481	6.98578	6.84538	0.140396
LOC100507291	5.166	4.93388	5.12082	4.78148	4.88858	4.75119	0.0318182	0.792102	5.07357	4.80708	0.266486
HOXC8	6.96148	7.0565	7.08516	6.9176	6.91525	6.85222	0.0318194	0.791391	7.03438	6.89503	0.139353
C9orf163	5.52104	5.336	5.38405	5.12064	5.04061	5.2592	0.0318232	0.790751	5.4137	5.14015	0.273549
ADGRF4	4.19491	4.48312	4.34174	4.5763	4.63084	4.729	0.0318435	0.790519	4.33992	4.64538	-0.305455
SUPT20H	8.871	8.76065	8.76087	8.70033	8.6407	8.65438	0.0318655	0.79033	8.79751	8.66514	0.132369
GGACT	5.85033	5.77699	5.63369	5.53705	5.53845	5.5633	0.0319377	0.791385	5.75367	5.54627	0.2074
CBY1	6.57033	6.59146	6.57356	6.41621	6.45187	6.24484	0.0319832	0.791777	6.57845	6.37097	0.207477
SLC22A4	5.4862	5.59288	5.58524	5.38216	5.4338	5.45502	0.0319969	0.791382	5.55477	5.42366	0.131116
MIR129-1	5.07175	4.35846	5.0608	3.62963	3.87255	4.20021	0.0320853	0.792833	4.83034	3.90079	0.929544
C15orf41	9.88995	9.5611	9.70053	9.40023	9.44423	9.32133	0.0320895	0.792203	9.71719	9.3886	0.328594
GAPT	4.06137	3.74906	3.75058	4.41827	4.77111	4.22195	0.0321561	0.793115	3.85367	4.47045	-0.616775
DCT	4.63843	4.64998	4.61715	4.72014	4.7549	4.67439	0.0321817	0.793012	4.63519	4.71648	-0.0812876
PRRX1	8.99048	9.03201	8.96376	8.88256	8.93628	8.8428	0.0322154	0.79311	8.99542	8.88721	0.108206
KRTAP9-8	5.74439	5.42643	5.56353	5.95635	5.81628	5.99698	0.0322291	0.792717	5.57811	5.92321	-0.345092
ADAMTS9	8.11652	8.09653	7.99542	7.89452	7.91225	7.72756	0.0322391	0.792234	8.06949	7.84478	0.224713
LOC105378415	3.84048	3.94817	3.773	4.06652	4.28125	4.06476	0.0323377	0.793925	3.85389	4.13751	-0.283624
LINGO2	6.63027	6.58052	6.74383	6.27945	6.43731	6.48246	0.032342	0.793301	6.65154	6.39974	0.251801
EPB41L4A-AS1	7.48763	7.48831	7.31282	7.21021	7.04304	7.23101	0.0323697	0.793251	7.42959	7.16142	0.268167
CEP131	7.36494	7.54377	7.37181	7.17541	7.24484	7.24991	0.0323745	0.79264	7.42684	7.22339	0.203453
N6AMT1	7.12768	7.2228	7.28083	6.99599	7.06129	7.07914	0.0324136	0.792871	7.21043	7.04547	0.164959
LINC01422	5.26516	5.243	5.20857	5.14973	4.94777	4.94214	0.0324851	0.793891	5.23891	5.01322	0.225693
TMEM198B	7.08318	7.1035	7.16705	7.00927	6.872	6.99125	0.0325098	0.793768	7.11791	6.95751	0.160403
MRPL27	7.79362	7.87098	7.79653	7.70131	7.73577	7.62478	0.0325166	0.793209	7.82038	7.68729	0.133092
MIR1322	2.86936	2.76752	2.57392	2.30187	2.07239	2.46302	0.0326134	0.794843	2.73693	2.27909	0.45784
FAM206A	8.53311	8.44926	8.34742	8.30486	8.22606	8.20972	0.0326181	0.794232	8.44327	8.24688	0.196387
LOC101929528	3.88035	3.91292	3.61827	3.3693	3.53578	3.48981	0.0326638	0.794622	3.80385	3.46496	0.338883
IDI2	4.68288	4.68715	4.58485	4.17941	4.27103	4.50832	0.0326893	0.794517	4.65163	4.31959	0.332041
SIK3-IT1	4.31084	4.30617	4.16799	4.12035	3.89376	3.996	0.0326924	0.793869	4.26167	4.00337	0.258297
MAGOH	6.02943	6.16633	6.18703	6.37579	6.252	6.38942	0.0327685	0.794995	6.1276	6.33907	-0.211471
CAND2	5.78902	5.91519	5.86117	5.95157	6.00192	5.99394	0.0327736	0.794395	5.85512	5.98248	-0.127351
ZPBP	3.50639	3.4803	3.3147	3.09023	3.27868	3.14246	0.0327932	0.79415	3.4338	3.17045	0.263345
WDR76	8.65841	8.66216	8.70195	8.77852	8.7675	8.89716	0.0328186	0.794043	8.67417	8.81439	-0.140217
GMPS	10.3895	10.367	10.3447	10.4606	10.4722	10.4045	0.0328283	0.793559	10.3671	10.4458	-0.0786907
IL4R	8.07987	8.13007	8.22171	8.3588	8.47746	8.27853	0.0328908	0.79435	8.14389	8.3716	-0.22771
MIR101-1	4.48224	4.67625	4.44884	4.89847	4.7471	4.77542	0.0329076	0.794037	4.53578	4.807	-0.271225
LOC254028	3.72	3.72176	3.93047	4.27395	4.0183	4.0789	0.0329112	0.793407	3.79074	4.12372	-0.332973
IL22RA2	3.61218	3.59003	3.39377	3.33411	3.24938	3.30493	0.0329262	0.793051	3.53199	3.29614	0.235851
MSANTD1	5.20567	5.19628	5.07959	5.28638	5.43041	5.32965	0.0329331	0.792502	5.16051	5.34881	-0.188302
AFDN	8.30349	8.28349	8.20551	8.08972	8.0872	8.18768	0.0329339	0.791808	8.26416	8.12153	0.142631
BRD7	7.78277	7.7092	7.90452	7.97552	7.96847	8.03023	0.0329435	0.791326	7.79883	7.99141	-0.192575
ATXN7	7.17442	7.25033	7.27244	7.14709	7.12343	7.13446	0.032975	0.791371	7.2324	7.135	0.0973999
LOC105379300	3.00767	3.28399	3.19447	3.51191	3.3892	3.43756	0.0329788	0.790749	3.16204	3.44622	-0.284181
SGPP2	5.05812	4.93806	5.2036	4.86396	4.77584	4.76413	0.0330045	0.790657	5.06659	4.80131	0.265282
IKZF4	7.38114	7.30763	7.22808	7.1657	7.06222	7.15818	0.0330061	0.789986	7.30562	7.1287	0.176915
LRRTM2	8.22716	8.13064	7.93362	7.84497	7.53171	7.71297	0.0330124	0.789428	8.09714	7.69655	0.400589
LOC105371453	8.14403	8.04033	8.13195	7.95356	7.99711	7.85508	0.0330456	0.789515	8.10544	7.93525	0.170186
LTBR	5.54902	5.81372	5.83869	6.07538	5.99984	6.03853	0.0330828	0.789697	5.73381	6.03792	-0.30411
HCG4B	4.11184	3.90339	3.88545	4.20078	4.35285	4.19824	0.0330948	0.789278	3.96689	4.25063	-0.283735
C18orf63	3.16475	3.37195	3.17872	3.42297	3.46864	3.53041	0.0331031	0.788771	3.23847	3.47401	-0.235533
GRSF1	9.92489	9.88318	9.95501	9.97794	9.99356	10.0112	0.0331533	0.789261	9.92102	9.99422	-0.0731951
PGAM2	6.14296	6.15032	6.07978	6.20381	6.33164	6.25327	0.0332082	0.789863	6.12436	6.26291	-0.138548
C1QL3	8.68568	8.69461	8.6341	8.53161	8.37371	8.21444	0.0332158	0.789341	8.67147	8.37325	0.298212
LINC02318	6.32873	6.28433	6.2025	6.12727	6.004	6.13963	0.0332528	0.789517	6.27185	6.0903	0.181552
GTF2A2	7.19276	7.24925	7.25139	7.37812	7.30507	7.30568	0.0333945	0.792177	7.23113	7.32962	-0.0984888
LOC105370862	4.78584	4.88427	4.55144	5.07845	5.1987	5.01653	0.0334351	0.792436	4.74052	5.09789	-0.357377
PLGRKT	6.47343	6.36095	6.38833	6.25575	6.32325	6.25177	0.0334351	0.791733	6.40757	6.27692	0.130647
VCL	10.858	10.7879	10.8614	10.9417	10.9691	10.8982	0.0335007	0.792582	10.8357	10.9363	-0.10061
FMR1NB	4.62518	4.65691	4.71346	4.59677	4.56321	4.5708	0.0335082	0.792057	4.66518	4.57693	0.0882584
PRRG1	6.76864	6.92565	7.04254	6.64074	6.68526	6.64063	0.0335305	0.791883	6.91228	6.65554	0.256731
RCAN3AS	4.24687	4.28799	4.30926	4.35486	4.52606	4.49673	0.033568	0.792067	4.28138	4.45922	-0.17784
LOC101928731	3.62839	3.59325	3.63385	3.47547	3.38599	3.54327	0.0336193	0.792578	3.61849	3.46824	0.150252
TRIL	5.79207	5.78202	5.66268	5.90168	5.92838	6.08819	0.0336875	0.793486	5.74559	5.97275	-0.227163
ASB14	4.52782	4.33361	4.43634	4.74659	4.59713	4.86473	0.0336946	0.792953	4.43259	4.73615	-0.303562
TOR1B	9.43179	9.50855	9.39875	9.32185	9.36082	9.32407	0.033698	0.792334	9.44636	9.33558	0.110782
CDC37L1	7.34956	7.24924	7.20068	7.03624	7.13518	7.11889	0.0337338	0.792476	7.26649	7.09677	0.169724
UNC79	7.29482	7.2403	7.26285	7.16942	6.93186	7.01973	0.0337791	0.792844	7.26599	7.04034	0.225653
SHQ1	8.97136	8.88606	8.84873	8.75593	8.71132	8.80621	0.0338174	0.793044	8.90205	8.75782	0.144228
SGCE	7.70406	7.53046	7.71538	7.84675	7.84936	7.82702	0.0338261	0.792551	7.64997	7.84104	-0.191078
OR8J3	2.98382	2.96918	2.72851	2.68167	2.56558	2.50295	0.0338696	0.792875	2.89383	2.5834	0.310436
WDR26	7.93496	7.91114	7.87426	8.0437	7.98771	8.13778	0.0338865	0.792576	7.90679	8.0564	-0.149613
BCL2L10	4.31053	4.42296	4.47186	4.03689	4.24792	4.17676	0.0339109	0.792453	4.40178	4.15385	0.247928
LOC105376467	3.36799	3.53404	3.44872	3.30057	2.99394	3.06311	0.0339265	0.792122	3.45025	3.11921	0.331042
LOC100129129	7.05636	7.14977	6.99962	7.21796	7.22035	7.34627	0.0339576	0.792155	7.06858	7.26153	-0.192943
FKBP3	7.75824	7.79677	7.76954	7.93082	7.97217	8.18858	0.0339635	0.791603	7.77485	8.03052	-0.255674
FHL1	5.13372	5.19108	5.23852	5.09636	4.98944	5.06231	0.0340244	0.792329	5.18777	5.04937	0.138406
HSDL1	8.79294	8.74612	8.69585	8.56725	8.48639	8.65298	0.0340795	0.79292	8.74497	8.56887	0.176099
LINC01913	4.96928	5.07194	5.17334	5.40662	5.29008	5.24274	0.0341335	0.793486	5.07152	5.31315	-0.241626
GLUL	7.55907	7.64217	7.5555	7.50521	7.46957	7.41403	0.0341572	0.793346	7.58558	7.46294	0.122641
ALKBH6	7.24012	7.15097	7.27723	7.08062	7.12454	7.04154	0.0341898	0.793413	7.22277	7.08223	0.140541
LOC105378124	3.82693	3.58487	3.84442	3.96168	4.24903	4.21754	0.0342149	0.793304	3.75207	4.14275	-0.390679
CENPV	9.76754	9.80034	9.78748	9.72442	9.67159	9.59663	0.0342343	0.793065	9.78512	9.66421	0.120905
TECTB	4.36699	4.46594	4.3063	4.16092	3.83005	4.09435	0.0342438	0.792596	4.37974	4.02844	0.351299
KCNQ5-IT1	4.5967	4.9882	4.84793	5.40689	5.17603	5.1658	0.0343007	0.793225	4.81094	5.24957	-0.438627
AGAP3	7.13761	7.17967	7.10761	6.92748	7.07235	6.97623	0.0343343	0.793315	7.14163	6.99202	0.149613
VRK2	3.26814	3.44861	3.32004	2.8444	3.18002	2.94183	0.0344353	0.79496	3.3456	2.98875	0.356848
SLC38A7	8.09178	8.33759	8.16557	7.9608	7.99534	7.92101	0.0344709	0.795096	8.19831	7.95905	0.239263
MCCC2	9.31311	9.29114	9.13782	9.02911	9.10168	9.05232	0.0345023	0.795132	9.24736	9.06104	0.18632
LOC105371818	4.92624	4.84222	4.98117	4.56616	4.19184	4.63517	0.0345046	0.7945	4.91654	4.46439	0.452149
BMF	5.95048	5.88687	5.84847	6.00814	6.01227	5.9717	0.0345343	0.794497	5.89527	5.99737	-0.102098
BEND7	5.47842	5.45304	5.64843	5.27495	5.31664	5.36201	0.034541	0.793967	5.52663	5.31787	0.208764
KCNE2	4.54295	4.37014	4.38513	4.04222	4.07628	4.28722	0.0345515	0.793524	4.43274	4.13524	0.297505
ABCA10	3.58353	3.52871	3.62178	4.21615	3.87907	3.82405	0.034582	0.793542	3.57801	3.97309	-0.395081
XACT	2.97842	2.87845	3.03058	3.2819	3.08217	3.28669	0.0345832	0.792887	2.96248	3.21692	-0.254438
CCT8	10.0084	10.1068	10.1107	10.2247	10.1816	10.3213	0.0346676	0.794142	10.0753	10.2426	-0.167235
LINC02197	3.3451	3.39694	3.26534	3.55568	3.47563	3.44823	0.0346739	0.793604	3.33579	3.49318	-0.157387
LOC105375879	3.57026	3.73037	3.83895	3.3418	3.52104	3.37669	0.0346805	0.793074	3.71319	3.41318	0.300017
LOC101929109	3.8253	3.96837	3.95437	3.34067	3.73295	3.52279	0.0347537	0.794069	3.91601	3.53214	0.383878
WDR45	7.27544	7.24443	7.31125	7.06049	7.15329	7.19684	0.0347609	0.793555	7.27704	7.13687	0.140166
TG	5.81232	5.64579	5.7252	5.98377	5.93868	5.84868	0.034787	0.793471	5.72777	5.92371	-0.19594
LOC102723791	3.07514	3.08037	3.07554	2.96153	3.02349	3.03347	0.0348522	0.794279	3.07702	3.00616	0.0708548
CHCHD2	10.1808	10.3174	10.1523	9.98958	10.0784	9.89962	0.0349027	0.794751	10.2168	9.98919	0.227627
COG7	9.29617	9.40953	9.35602	9.09493	9.22982	9.22235	0.0349144	0.79434	9.35391	9.18237	0.171539
LINC00421	5.76419	5.94468	5.7866	5.97809	6.07775	6.04026	0.0349185	0.793757	5.83182	6.03203	-0.200207
SLFNL1	5.56901	5.34937	5.4524	6.02029	6.07006	5.65335	0.0349676	0.794196	5.45693	5.91457	-0.457641
TUB	8.09678	8.26808	8.10332	7.97283	7.91776	8.00168	0.0349714	0.793607	8.15606	7.96409	0.191969
OR6N1	4.48856	4.40645	4.63392	4.2827	4.29478	4.31816	0.0349802	0.793132	4.50964	4.29855	0.211097
PLA2G7	3.64036	3.5966	3.70748	3.7847	3.73081	3.76702	0.0349831	0.792525	3.64815	3.76084	-0.112691
SEC14L3	4.09739	4.29948	4.05592	4.45129	4.39339	4.35947	0.0349874	0.791949	4.15093	4.40138	-0.250452
RHOA	11.5485	11.6008	11.5789	11.5208	11.5165	11.4613	0.0350047	0.791671	11.5761	11.4995	0.0765238
GJB3	6.42273	6.35903	6.45332	6.26355	6.33454	6.21106	0.0350341	0.791663	6.41169	6.26972	0.141974
LOC105376981	4.14688	4.06572	4.26003	3.83519	3.97132	3.9786	0.0350747	0.79191	4.15754	3.92837	0.229173
IGLC1	9.96019	9.40463	9.97978	10.6803	10.4217	10.302	0.0350851	0.791476	9.78154	10.468	-0.686457
ZBTB8OS	6.00456	6.05706	6.05919	6.14181	6.30597	6.17389	0.035134	0.79191	6.04027	6.20722	-0.166955
PAX7	5.8151	5.70786	5.72969	5.45847	5.63782	5.57491	0.0351375	0.791321	5.75089	5.55707	0.19382
PWAR1	4.89024	4.99804	4.91152	4.33753	4.18868	4.72901	0.0351736	0.791466	4.93327	4.41841	0.514859
EGLN1	8.62682	8.50153	8.56991	8.67047	8.77536	8.8521	0.0352446	0.792395	8.56609	8.76597	-0.199886
FAM166B	4.93803	4.99046	4.84751	4.75545	4.81847	4.77227	0.0352603	0.792081	4.92533	4.78206	0.14327
PPID	9.32136	9.29307	9.2366	9.07166	9.21151	9.07097	0.0352719	0.791674	9.28368	9.11805	0.16563
PLAG1	6.61481	6.56495	6.36408	6.09258	6.09409	6.32875	0.0353398	0.792532	6.51462	6.17181	0.342809
BASP1P1	6.28326	6.47557	6.33375	6.54707	6.8877	6.72656	0.0353398	0.791867	6.36419	6.72044	-0.356249
SNRPB	9.94189	10.0784	10.0646	10.2226	10.2529	10.1347	0.0353502	0.791434	10.0283	10.2034	-0.175105
B3GNT7	5.92462	5.9684	5.96833	6.16945	6.02119	6.19299	0.0353669	0.791146	5.95378	6.12787	-0.17409
MIR3689A	7.52074	7.48281	7.6322	7.78977	7.67731	7.69865	0.0354126	0.791503	7.54525	7.72191	-0.176659
TATDN3	7.12016	7.28123	7.20726	6.98684	6.99716	7.0904	0.0354223	0.791058	7.20288	7.0248	0.178082
ELF2	7.26982	7.26868	7.28925	7.22786	7.17439	7.11571	0.0354321	0.790616	7.27592	7.17266	0.103261
LOC105369592	5.77142	5.80671	5.67411	5.85148	5.94763	5.90716	0.0354365	0.790053	5.75075	5.90209	-0.151345
NGRN	10.2349	10.2874	10.2097	10.1821	10.0861	10.0662	0.0355147	0.791137	10.244	10.1115	0.132581
C2CD5	8.29554	8.19467	8.22742	8.15412	8.06935	8.12968	0.0355559	0.791393	8.23921	8.11771	0.121495
UPP1	5.63471	5.88414	5.64031	5.97681	5.95437	6.01411	0.0356089	0.791912	5.71972	5.98176	-0.262042
ZNF347	7.00773	6.96077	6.92115	6.62536	6.21127	6.66911	0.0356305	0.791732	6.96322	6.50191	0.461306
SLC10A1	5.02053	4.68907	4.82249	5.20248	5.14986	5.46866	0.0356555	0.791629	4.84403	5.27366	-0.429634
LOC102723337	7.15727	7.14407	6.97566	7.24771	7.36266	7.29561	0.035684	0.791603	7.09233	7.30199	-0.209659
MIR1253	3.62415	3.90037	3.79751	3.29933	3.56016	3.43194	0.0357143	0.791618	3.77401	3.43048	0.343533
RPH3A	5.3281	5.32237	5.26921	5.21485	5.05911	5.17523	0.0357154	0.790986	5.30656	5.14973	0.156828
ASB8	6.56314	6.73891	6.5626	6.43972	6.44499	6.33005	0.0358186	0.792613	6.62155	6.40492	0.216629
LOC100506122	2.94672	3.02571	2.9202	2.71791	2.85721	2.82536	0.0358242	0.79208	2.96421	2.80016	0.16405
IL32	6.70324	6.29418	6.40384	5.82247	6.17468	5.85107	0.0358549	0.792103	6.46709	5.94941	0.517683
LINC01127	5.67499	5.65547	5.81428	5.43845	5.54467	5.5666	0.0358581	0.791517	5.71491	5.51658	0.198335
AQP2	5.61007	5.51913	5.52041	5.45454	5.34642	5.43222	0.0358729	0.79119	5.54987	5.41106	0.13881
LOC105374591	3.68252	4.11878	3.83227	4.29969	4.25383	4.2794	0.0359733	0.792749	3.87785	4.27764	-0.399785
TSTD3	6.89904	7.09118	6.83983	6.56218	6.48903	6.75523	0.0359773	0.792183	6.94335	6.60215	0.341204
CLEC4G	5.47007	5.36411	5.87655	6.48288	6.14505	6.02268	0.0359971	0.791965	5.57024	6.21687	-0.646625
ZCCHC14	8.3074	8.16552	8.16459	8.41149	8.32938	8.39854	0.036004	0.791465	8.2125	8.3798	-0.167301
OCEL1	6.70097	6.58951	6.87645	6.93938	7.01343	7.0444	0.0360522	0.791872	6.72231	6.99907	-0.276761
CYTH1	6.8594	6.89692	6.93959	6.95705	6.99617	7.02367	0.0360612	0.791419	6.89864	6.9923	-0.0936602
ADAM17	9.16775	9.21151	9.13593	9.06883	9.11129	9.09952	0.036105	0.791728	9.17173	9.09321	0.0785166
LOC101928775	2.99873	2.98908	3.08111	2.77548	2.88252	2.92178	0.0361766	0.792648	3.02297	2.85993	0.163047
LRIT2	4.16331	3.88386	4.13003	4.38926	4.56142	4.30537	0.0361773	0.792013	4.05907	4.41868	-0.359614
UROC1	5.27655	5.20896	5.31742	5.43404	5.75801	5.54359	0.0361861	0.791556	5.26764	5.57855	-0.310907
ATP5G3	8.58615	8.58729	8.54895	8.54354	8.49988	8.50727	0.0361934	0.791068	8.57413	8.5169	0.0572288
FGF22	5.16635	5.12168	5.13006	6.09747	5.53629	5.53307	0.0362589	0.79185	5.13936	5.72228	-0.582912
LOC105378516	3.33007	3.35723	3.35093	3.46868	3.68813	3.80794	0.0362709	0.791465	3.34607	3.65492	-0.308842
LAGE3	4.92563	4.69792	4.67632	5.39051	5.01798	5.14783	0.0362983	0.791416	4.76662	5.18544	-0.418817
ATP5C1	11.1527	11.2227	11.1805	11.2388	11.272	11.3057	0.0363136	0.791104	11.1853	11.2722	-0.0868655
FAM131B	6.28223	6.48314	6.55041	6.78239	6.66469	6.68815	0.0363547	0.791353	6.43859	6.71175	-0.273154
CRYBG2	5.84513	5.99202	5.92753	6.03272	6.23886	6.21844	0.0364392	0.792546	5.92156	6.16334	-0.241783
PTH2	6.86719	6.8554	6.7166	6.47355	6.68941	6.51959	0.0364453	0.792032	6.81306	6.56085	0.252211
LOC101927263	4.33376	4.36867	4.0792	4.61702	4.48779	4.60662	0.0364677	0.791873	4.26054	4.57048	-0.309932
MIR122	2.92383	3.11785	2.99544	2.76401	2.84947	2.62839	0.0365154	0.792266	3.01238	2.74729	0.265087
LINC00426	4.51788	4.43039	4.31719	4.58519	4.64155	4.59974	0.0365332	0.792008	4.42182	4.60883	-0.187008
LYRM1	7.83108	7.89464	7.78402	7.74882	7.59466	7.65509	0.036537	0.791447	7.83658	7.66619	0.170388
CAPN14	4.51145	4.5371	4.70261	4.81051	4.90094	4.74095	0.036685	0.794008	4.58372	4.81747	-0.233749
NCF1C	5.804	5.50415	5.57501	6.2525	5.85827	6.26144	0.0366892	0.793455	5.62772	6.12407	-0.496346
PQLC3	6.0292	6.00037	5.98288	5.74661	5.90908	5.8787	0.0367782	0.794736	6.00415	5.8448	0.159355
TBX5	8.32526	8.34449	8.18503	8.1262	8.11761	7.98732	0.0367947	0.794449	8.28493	8.07704	0.207884
DENND2D	4.4371	4.28042	4.44922	4.53617	4.68755	4.5912	0.0368335	0.794644	4.38892	4.60497	-0.216057
FAM20B	9.53146	9.49323	9.53941	9.48677	9.45864	9.44572	0.0368776	0.794955	9.52136	9.46371	0.057652
LOC151174	4.99487	4.83896	4.56932	5.60045	5.19451	5.25068	0.036895	0.794688	4.80105	5.34855	-0.547496
SNORD113-2	2.3222	2.46909	2.47018	2.27989	2.20558	2.27215	0.0369015	0.794187	2.42049	2.25254	0.167945
C6orf136	8.13379	8.24196	8.13155	7.99672	8.06899	8.05006	0.0369379	0.794328	8.1691	8.03859	0.130511
POLR2A	8.84726	9.00694	9.10395	9.26581	9.17208	9.27571	0.0369748	0.794481	8.98605	9.23787	-0.25182
SEH1L	10.734	10.8223	10.7445	10.6959	10.6565	10.6182	0.0369881	0.794129	10.767	10.6568	0.110117
PIK3R5	5.47122	5.53581	5.63297	5.65811	5.78047	5.75587	0.0370138	0.794042	5.54667	5.73148	-0.184818
LOC101929540	7.84528	7.78262	7.78033	8.04597	7.90594	7.9161	0.0371286	0.795863	7.80274	7.956	-0.153262
SNORD14A	7.49449	7.68183	7.42449	7.34547	7.235	7.17301	0.0371659	0.796025	7.53361	7.25116	0.282445
HBBP1	3.59029	3.74186	3.44778	3.33256	3.25973	3.35861	0.0371719	0.795514	3.59331	3.31697	0.276346
SF3B1	11.1083	11.0408	11.0391	11.0064	10.9385	10.9655	0.037228	0.796077	11.0627	10.9701	0.0926202
SMYD5	8.194	8.13088	8.12463	7.95511	8.0186	7.77587	0.0372665	0.796262	8.14983	7.91652	0.233311
TMEM55A	8.2351	8.29102	8.29759	8.21598	8.16426	8.20822	0.0372957	0.796249	8.27457	8.19615	0.0784165
RPL21P28	10.346	10.3349	10.2826	10.4432	10.6405	10.7679	0.0373294	0.79633	10.3212	10.6172	-0.296023
TEX9	5.10276	5.0129	5.0842	4.93472	4.9504	4.79515	0.0373366	0.795847	5.06662	4.89342	0.173194
RLF	9.04644	8.95543	8.88989	8.75703	8.79396	8.85183	0.0373519	0.795538	8.96392	8.80094	0.162981
GTSF1L	3.80368	3.74935	3.76097	3.65053	3.55954	3.69873	0.0373711	0.795313	3.77133	3.63627	0.135065
LOC105369183	6.37074	6.10295	5.96492	6.44152	6.60804	6.58615	0.0373806	0.794881	6.1462	6.54524	-0.399034
PSMG1	9.7225	9.67357	9.72478	9.75952	9.76421	9.8095	0.0374299	0.795295	9.70695	9.77774	-0.0707905
MIR938	2.84997	2.90563	3.14061	3.31297	3.5381	3.22734	0.0374448	0.794979	2.9654	3.35947	-0.394065
LOC145694	4.28922	4.31306	4.29953	3.60589	4.00497	4.02845	0.0374575	0.794618	4.3006	3.87977	0.42083
TYW1B	6.10505	5.92786	6.16064	6.25243	6.59693	6.63325	0.0374656	0.794158	6.06452	6.4942	-0.429687
NR1D2	8.82795	8.73061	8.69002	8.59939	8.64817	8.58912	0.0374696	0.793612	8.74953	8.61223	0.137299
MN1	4.72149	4.86682	4.851	4.9567	5.14081	5.00307	0.0375191	0.79403	4.8131	5.03352	-0.220421
GDI2	11.3086	11.2603	11.2977	11.3504	11.3818	11.4585	0.0375477	0.794005	11.2889	11.3969	-0.108015
MIR606	5.79535	5.70788	5.80348	5.43345	5.4679	5.00279	0.0376135	0.794768	5.7689	5.30138	0.467525
ADAM9	11.3293	11.2276	11.2156	11.1668	11.0918	11.1277	0.0376286	0.794458	11.2575	11.1287	0.128748
GOLM1	9.14574	9.21311	9.29854	9.02653	8.86193	9.066	0.0376293	0.793844	9.21913	8.98482	0.23431
CRK	9.69487	9.63957	9.63368	9.46891	9.5771	9.38777	0.0376479	0.79361	9.65604	9.47792	0.178115
PPIC	8.36771	8.26469	8.30338	8.1979	8.18518	8.23907	0.0376506	0.793041	8.31193	8.20738	0.104546
VCPKMT	6.44612	6.26556	6.39711	6.03751	5.92627	6.21889	0.0376607	0.792627	6.3696	6.06089	0.308707
B4GALT4	7.04043	7.15115	7.13911	6.87069	7.00719	6.96303	0.0376726	0.792253	7.11023	6.94697	0.163258
PCSK1	4.47179	4.36479	4.42803	4.49763	4.55635	4.53677	0.0376765	0.79171	4.42153	4.53025	-0.108716
PTGS1	9.2684	9.38723	9.41495	9.52024	9.52942	9.46853	0.0377037	0.791659	9.35686	9.50607	-0.149209
LOC102723335	4.76802	4.8652	4.74653	4.93077	4.9123	4.88927	0.0377191	0.791361	4.79325	4.91078	-0.117531
LOC101928716	4.92914	4.84731	4.92678	4.2449	4.67777	4.56552	0.0377396	0.791168	4.90108	4.49606	0.405017
KIT	7.08634	7.12979	6.91505	6.83321	6.62831	6.81748	0.0377472	0.790707	7.04373	6.75967	0.284058
GTF2A1	9.39105	9.28521	9.33231	9.20047	9.11438	9.24456	0.0377659	0.790477	9.33619	9.18647	0.149719
SPC25	7.26188	7.3167	7.16298	7.35807	7.41224	7.42297	0.0377789	0.790129	7.24719	7.39776	-0.150575
LINC02381	7.92311	8.12172	8.01973	7.8046	7.61833	7.83206	0.0377867	0.789674	8.02152	7.75166	0.269856
COLCA1	3.26547	3.47332	3.3512	3.62361	3.70284	3.51273	0.0377938	0.789205	3.36333	3.61306	-0.249734
LOC102724948	4.45017	4.40694	4.48879	4.51201	4.60903	4.64065	0.0378003	0.788722	4.44863	4.58723	-0.138597
ADGRD1	4.96283	4.76374	5.0188	5.09736	5.2358	5.25751	0.0378415	0.788965	4.91512	5.19689	-0.281767
GRIA4	6.38839	6.34001	6.23626	6.17341	6.02256	6.16259	0.0378485	0.788496	6.32155	6.11952	0.202033
DEFB118	4.31296	4.14539	4.29122	4.093	3.81706	3.96436	0.0378722	0.788374	4.24986	3.95814	0.291715
STMND1	4.15011	4.26734	4.47841	4.79323	4.52683	4.71592	0.0378895	0.78812	4.29862	4.67866	-0.380039
LOC105370847	3.85468	3.6531	3.73579	3.41692	3.58678	3.53386	0.0379076	0.787881	3.74786	3.51252	0.235338
RPUSD4	6.7671	6.72784	6.86662	6.98177	6.89325	6.93162	0.0379488	0.788124	6.78719	6.93555	-0.14836
ATP5J	8.5554	8.45286	8.37999	8.34329	8.25082	8.23056	0.0380065	0.78871	8.46275	8.27489	0.187862
ID1	10.231	10.1988	10.2043	10.1368	10.1438	10.0431	0.0380846	0.789715	10.2114	10.1079	0.10348
CXCR4	7.08331	7.09904	7.10049	7.16757	7.17845	7.28595	0.0380937	0.789291	7.09428	7.21065	-0.116373
ZNF366	4.39601	4.40114	4.40945	4.46855	4.46465	4.5598	0.0381448	0.789737	4.4022	4.49767	-0.0954677
CFHR4	2.98094	2.53672	2.60819	3.17925	3.16244	3.07628	0.0381453	0.789135	2.70861	3.13932	-0.430708
LOC105370077	6.55454	6.21526	6.50738	6.67843	6.93011	7.03035	0.0382043	0.789743	6.42573	6.87963	-0.453906
TBX20	8.46038	8.37831	8.21874	8.15913	8.10788	8.12845	0.0382473	0.790021	8.35248	8.13182	0.220657
CA5BP1	9.25001	9.328	9.22664	9.04462	9.17386	8.96592	0.0382542	0.78955	9.26822	9.06146	0.206753
KXD1	10.508	10.456	10.3799	10.305	10.2346	10.0614	0.03826	0.789061	10.448	10.2003	0.247648
SLC16A12-AS1	4.02122	3.85646	4.03605	4.25232	4.58818	4.23975	0.0383051	0.789381	3.97124	4.36008	-0.38884
SNX4	8.67868	8.54898	8.58979	8.6972	8.75428	8.76206	0.0383312	0.789308	8.60581	8.73785	-0.132032
LOC105377781	3.3842	3.47887	3.43799	3.75659	3.74484	3.5264	0.038433	0.790795	3.43369	3.67594	-0.242254
LOC102724081	5.02009	5.32698	5.15452	4.78639	4.48063	4.87596	0.0384512	0.790559	5.1672	4.71433	0.452869
C6	4.19364	4.04264	4.50736	4.58388	4.93862	5.11777	0.0385247	0.791462	4.24788	4.88009	-0.63221
JMY	7.7884	7.80198	7.85406	7.68074	7.6413	7.75883	0.0385406	0.791179	7.81481	7.69362	0.121194
GCG	4.41231	4.47163	4.56877	4.32165	3.93224	4.08783	0.0385812	0.791404	4.48424	4.11391	0.370333
LINC02123	4.86748	4.70989	4.78368	5.09419	5.00179	4.90746	0.0385904	0.790986	4.78701	5.00115	-0.214133
POLR3K	7.37067	7.45292	7.41879	7.55757	7.49135	7.49032	0.0386484	0.791565	7.41412	7.51308	-0.0989562
SYP	6.73465	6.8109	6.87491	6.68856	6.68737	6.61616	0.0386738	0.791479	6.80682	6.66403	0.142791
SPATA2	8.1849	8.18208	8.12022	7.97414	8.02723	7.7823	0.0386785	0.790969	8.1624	7.92789	0.234509
LOC102724861	3.37288	3.34533	3.16298	3.12961	2.98873	3.05885	0.0387082	0.790968	3.29373	3.05906	0.234668
GPR25	6.34524	6.44334	6.25319	5.96434	6.19362	6.09926	0.0387138	0.790478	6.34726	6.08574	0.261515
PHKA1	7.85581	7.76572	7.80297	7.72358	7.72199	7.73721	0.0387327	0.790259	7.80816	7.72759	0.0805682
SLC23A3	6.38065	6.65312	6.60075	6.10935	6.18092	6.34872	0.0388084	0.791199	6.54484	6.213	0.331842
MAX	6.84182	6.82923	6.79251	6.67727	6.73354	6.55473	0.0388471	0.791383	6.82119	6.65518	0.166006
HECW2	6.41269	6.47197	6.42046	6.29715	6.32326	6.38766	0.0388528	0.790897	6.43504	6.33602	0.0990212
HDAC8	7.21252	7.21272	7.24314	7.13545	7.13147	7.19453	0.0388779	0.790803	7.22279	7.15382	0.0689793
LINC02346	4.06897	3.97114	4.33598	4.7303	4.39252	4.58314	0.0388984	0.790617	4.12536	4.56865	-0.443291
BID	7.85691	7.89038	7.81963	7.73582	7.59498	7.75005	0.038926	0.790577	7.85564	7.69362	0.162025
CHIC2	8.53883	8.46818	8.46506	8.55664	8.63467	8.6859	0.0389569	0.790604	8.49069	8.62573	-0.135044
SHISA6	4.8844	4.55515	4.70554	4.97296	5.0126	5.04211	0.0389668	0.790203	4.71503	5.00922	-0.294195
TNNI2	5.42911	5.16216	5.27038	5.53481	5.6353	5.49274	0.0389931	0.790135	5.28722	5.55429	-0.26707
LOC105371974	4.80613	4.91751	4.74673	5.14195	5.01729	5.38157	0.0390438	0.790564	4.82346	5.18027	-0.356813
MIR500A	5.52135	5.42271	5.60963	5.72748	5.7267	5.96243	0.0391413	0.791937	5.5179	5.80554	-0.287639
LINC01947	4.11583	4.3003	3.97541	3.88068	3.81723	3.6688	0.0391459	0.791429	4.13052	3.7889	0.341615
MAEA	6.62791	6.57484	6.56231	6.53452	6.42195	6.41938	0.0391499	0.790911	6.58835	6.45862	0.129735
SSTR3	3.89236	3.85024	3.94946	4.7378	4.20382	4.28171	0.0391528	0.790372	3.89735	4.40778	-0.510425
COMMD2	7.94494	7.82019	7.79349	7.48989	7.65747	7.69717	0.0391691	0.790103	7.85287	7.61484	0.238032
SREBF1	6.80917	6.86704	6.74831	6.62845	6.65507	6.43184	0.0391927	0.789981	6.80818	6.57179	0.236388
LOC105374337	5.88866	5.48316	5.49413	6.15615	6.04834	5.96707	0.039223	0.789995	5.62199	6.05719	-0.435202
MIR548F2	3.05262	3.18793	3.16387	2.56699	2.44147	2.95277	0.0392312	0.789565	3.13481	2.65374	0.481067
TBC1D30	7.1004	7.1284	7.02506	6.93535	6.99021	6.83781	0.0393058	0.79047	7.08462	6.92112	0.163499
DDB1	9.59911	9.60118	9.57771	9.62632	9.67496	9.63162	0.0394404	0.79258	9.59267	9.6443	-0.0516294
SNAP91	6.61232	6.47077	6.39867	6.30548	6.24026	6.32433	0.0395194	0.79357	6.49392	6.29002	0.203899
DIO2	6.77995	6.95518	6.87909	6.54455	6.67599	6.72512	0.0395214	0.793013	6.87141	6.64856	0.222855
MCF2L-AS1	6.6382	6.87405	6.86405	6.48179	6.6114	6.41672	0.0395376	0.792743	6.7921	6.5033	0.288794
LOC105378453	5.16248	4.9892	4.9178	5.22643	5.26706	5.24045	0.0395999	0.793396	5.02316	5.24465	-0.221485
SPTSSA	7.93357	7.81226	7.75364	7.71244	7.59556	7.60814	0.0396387	0.793577	7.83316	7.63871	0.194442
C2	5.14044	5.26525	5.21244	5.37668	5.43923	5.29686	0.0396547	0.793302	5.20604	5.37092	-0.164878
LINC00351	3.08602	2.9331	3.03176	2.80342	2.8627	2.90345	0.0396714	0.793041	3.01696	2.85652	0.160436
NPHP4	6.1131	6.37698	6.26195	6.52426	6.51285	6.44198	0.0396764	0.792548	6.25068	6.49303	-0.242352
C9orf172	6.71301	6.78759	6.94134	7.05081	7.02961	6.9893	0.0396803	0.792032	6.81398	7.02324	-0.20926
PDLIM3	5.96512	6.15757	6.20929	5.56497	5.8114	5.87348	0.0396847	0.791528	6.11066	5.74995	0.360711
CALM1	6.5113	6.57897	6.52634	6.18662	6.40571	6.37721	0.0397327	0.791895	6.53887	6.32318	0.215688
LOC101927760	4.26182	4.30323	4.2452	4.54798	4.43121	4.35661	0.039752	0.791688	4.27008	4.44527	-0.175184
FAM102B	8.08275	8.018	8.04461	7.86263	7.76147	7.96513	0.0398095	0.792242	8.04846	7.86308	0.185377
PKMYT1	6.77492	6.87264	6.86793	7.09188	6.94461	6.97482	0.0398253	0.791966	6.83849	7.00377	-0.165279
LYPD2	5.86086	5.7695	5.8157	6.11481	6.1065	5.90018	0.0398536	0.791939	5.81535	6.04049	-0.225142
TYMS	10.143	10.1376	10.1772	10.2073	10.2011	10.2655	0.0399013	0.792297	10.1526	10.2246	-0.072006
MYO5C	4.20321	4.63603	4.50123	3.95925	4.10968	4.05437	0.0399133	0.791946	4.44682	4.0411	0.405723
PTPN2	7.76746	7.61162	7.71053	7.55387	7.5396	7.5757	0.0399621	0.792325	7.69654	7.55639	0.140147
USE1	8.71876	8.84354	8.74514	8.57955	8.67934	8.61842	0.0399633	0.791761	8.76915	8.62577	0.14338
NOX4	7.36145	7.2657	7.21408	7.47327	7.42935	7.38693	0.0400384	0.792659	7.28041	7.42985	-0.149437
PGA3	4.57633	4.628	3.82657	5.04234	5.26313	5.12437	0.0400792	0.792879	4.34364	5.14328	-0.799646
LOC105370265	3.27198	3.28477	3.30095	3.09958	3.00631	3.21199	0.0400794	0.792296	3.2859	3.10596	0.179939
CD99P1	5.85644	5.68003	5.88707	5.98499	6.06942	5.99604	0.0400894	0.791906	5.80785	6.01681	-0.208969
ZNF483	5.08086	5.21931	5.07508	5.23682	5.30351	5.3463	0.0400981	0.791492	5.12508	5.29554	-0.170462
LOC105371357	5.61466	5.47589	5.65593	5.7668	5.76362	5.7222	0.0401111	0.791164	5.58216	5.75087	-0.168714
MRLN	2.57888	3.03277	2.84528	2.52367	2.22762	2.22684	0.0401767	0.791873	2.81898	2.32604	0.492932
KMT5A	8.80856	8.78874	8.83654	8.71735	8.69503	8.77469	0.0402047	0.79184	8.81128	8.72902	0.0822583
ARRDC5	4.32532	4.15218	4.07127	4.58284	4.39093	4.4293	0.0402198	0.791553	4.18292	4.46769	-0.284769
NLRC5	5.95447	5.95108	6.04804	6.09204	6.0999	6.21261	0.0403089	0.792722	5.98453	6.13485	-0.15032
ADAP1	6.05898	6.0565	5.98923	6.12644	6.15488	6.27169	0.0403199	0.792354	6.0349	6.18434	-0.149434
MIR382	5.60721	5.41277	5.3471	6.06222	5.68582	5.8272	0.0403644	0.792645	5.45569	5.85841	-0.402718
SMTNL1	5.38921	5.28283	5.4426	5.58408	5.47761	5.61323	0.0403811	0.79239	5.37155	5.55831	-0.18676
INA	10.82	10.8094	10.6784	10.6629	10.4856	10.4678	0.0404378	0.792919	10.7693	10.5388	0.230489
LOC105371120	3.19015	4.09225	3.50421	2.88847	2.29053	2.74171	0.0404492	0.792561	3.59554	2.64024	0.955299
MEMO1	6.91664	6.90735	6.87918	6.96382	6.92652	6.96748	0.0405045	0.793062	6.90106	6.9526	-0.0515477
KNCN	5.12258	5.10428	5.17945	5.32881	5.20359	5.25691	0.0405136	0.792658	5.13543	5.2631	-0.127671
LOC100505841	4.18356	4.51734	4.50376	4.0499	4.03551	4.11692	0.0405209	0.792222	4.40155	4.06744	0.334109
GPC6-AS2	2.79051	2.77177	2.88811	2.5989	2.72659	2.66305	0.0405238	0.791697	2.8168	2.66285	0.153949
TOP1P2	3.29869	3.33348	3.24416	3.10992	3.19434	2.98839	0.0405399	0.791432	3.29211	3.09755	0.194561
TMEM178A	5.47182	5.63043	5.37528	5.72217	5.93654	5.73229	0.0405577	0.791201	5.49251	5.797	-0.304485
THUMPD1	8.32387	8.21504	8.28263	8.17002	8.09834	8.18351	0.0405636	0.790738	8.27385	8.15062	0.123224
TLE3	6.99747	7.00599	6.9667	7.27094	7.09487	7.11444	0.0405696	0.790279	6.99005	7.16008	-0.170032
HSD17B12	4.81446	4.76519	4.66588	4.62035	4.49931	4.60631	0.0406058	0.790406	4.74851	4.57532	0.173187
LOC105376879	3.98351	4.08155	4.03962	4.32016	4.15485	4.16801	0.0406415	0.790526	4.03489	4.21434	-0.179448
LOC105374458	2.45748	2.66192	2.56067	3.25975	2.81504	2.91833	0.0406442	0.790002	2.56002	2.99771	-0.437686
LINC01143	6.49093	6.15577	6.08216	6.76567	6.55228	6.66396	0.0406684	0.789897	6.24295	6.66064	-0.417683
SELL	6.82233	6.83407	6.63637	6.57968	6.38491	6.20611	0.0406761	0.78947	6.76426	6.39023	0.374026
SNAI1	9.0754	9.03077	8.87851	8.86096	8.67092	8.70782	0.0406804	0.788982	8.99489	8.74657	0.248323
PLCD1	5.69149	5.50463	5.72025	5.79613	5.98962	5.91861	0.0406849	0.788496	5.63879	5.90145	-0.262663
OR5AC2	4.15212	3.90166	3.79785	3.7167	3.37273	3.38889	0.0407798	0.789762	3.95054	3.49277	0.45777
TGM7	4.81866	4.91356	5.05985	5.13815	5.1755	5.12137	0.0407951	0.789484	4.93069	5.14501	-0.214315
CDCA4	8.4516	8.48108	8.5113	8.12167	8.37525	8.2717	0.0408327	0.789639	8.48133	8.25621	0.225118
BMPR1B	5.60934	5.8475	5.4347	5.31217	5.20755	5.26942	0.0408545	0.789489	5.63051	5.26304	0.36747
PRR23B	4.60989	4.83415	4.95172	4.35149	4.56872	4.4085	0.040887	0.789546	4.79859	4.4429	0.355685
BSG	12.3568	12.3501	12.3303	12.2789	12.311	12.2329	0.0408955	0.789138	12.3457	12.2742	0.0715062
COL24A1	4.88257	4.71751	4.85978	5.02786	4.94328	5.09691	0.040904	0.788732	4.81995	5.02268	-0.202729
FLJ22447	7.40279	7.45513	7.27825	7.56063	7.60816	7.50529	0.0409865	0.789752	7.37872	7.55803	-0.179308
PLXND1	7.25238	7.28214	7.30899	7.35807	7.32791	7.32838	0.0409984	0.789411	7.28117	7.33812	-0.0569482
IQCF2	3.07471	3.2363	3.22814	2.80299	3.05104	2.77901	0.0410367	0.789578	3.17972	2.87768	0.302037
ERCC3	8.90215	8.9475	8.89533	8.79801	8.79842	8.87577	0.0410821	0.789883	8.91499	8.82407	0.0909241
LOC100507634	6.86368	6.7915	6.8645	6.43013	6.73521	6.5184	0.0411307	0.790249	6.83989	6.56125	0.278647
MAGEB6	5.23436	4.91356	4.83838	5.28506	5.45531	5.42373	0.0411506	0.790062	4.99543	5.38803	-0.3926
CDC6	9.32113	9.3315	9.2974	9.55095	9.37414	9.50664	0.0411545	0.789569	9.31668	9.47724	-0.160566
RANBP1	7.52018	7.54902	7.61323	7.3793	7.35675	7.49443	0.0411707	0.789311	7.56081	7.41016	0.150652
LINC01647	5.87335	5.80505	5.70551	6.13347	6.08864	5.90965	0.0411798	0.78892	5.79464	6.04392	-0.249286
WDR83	7.24575	7.42136	7.30104	7.16791	7.18619	7.12275	0.0411924	0.788595	7.32272	7.15895	0.163767
ZNF639	7.63809	7.58321	7.59227	7.76935	7.69415	7.6652	0.0412011	0.788196	7.60452	7.70957	-0.105041
PTPMT1	8.33894	8.30218	8.28768	8.27554	8.2455	8.23929	0.0412404	0.788383	8.3096	8.25345	0.0561514
MIR649	2.45404	2.72084	2.32933	2.1231	2.18517	2.15561	0.0412443	0.787893	2.50141	2.15463	0.346777
ZC3H12D	5.48195	5.49043	5.55115	5.41816	5.23355	5.35305	0.0412701	0.787823	5.50784	5.33492	0.172923
MIR103B1	3.19507	2.83699	2.89638	2.52535	2.71072	2.59537	0.0412928	0.787691	2.97615	2.61048	0.365673
C1orf56	7.03211	7.11829	7.10377	6.68319	6.88683	6.94315	0.0413864	0.788913	7.08472	6.83772	0.247
SPOCK3	4.83691	5.08693	4.90189	4.65344	4.76904	4.65622	0.0414027	0.788661	4.94191	4.6929	0.249013
DNAAF3	6.61205	6.42496	6.46258	6.63233	6.8051	6.73892	0.0414358	0.788729	6.49986	6.72545	-0.225589
CCDC3	6.57883	6.58101	6.55164	6.5089	6.31579	6.36528	0.0414436	0.788315	6.57049	6.39665	0.17384
LRRC25	3.88881	3.69095	3.94729	4.05075	4.36113	4.17244	0.0415217	0.789237	3.84235	4.19477	-0.352426
ZIC5	6.36214	6.30273	6.26189	6.41983	6.71777	6.60073	0.0415891	0.789957	6.30892	6.57944	-0.270523
LOC102724880	4.64202	4.35817	4.70549	4.87483	4.8695	4.91937	0.0416187	0.789956	4.56856	4.8879	-0.319339
RPRD1A	8.94596	8.83626	8.85954	8.78954	8.69824	8.76923	0.0416228	0.789472	8.88059	8.75234	0.12825
LOC105377509	2.63093	2.82602	2.88488	3.07802	3.02939	2.96986	0.0416301	0.789049	2.78061	3.02576	-0.245149
PSORS1C1	5.39518	5.48734	5.36763	5.61278	5.51504	5.70457	0.0416339	0.788563	5.41672	5.6108	-0.194077
LOC105372779	5.09775	5.29299	5.15861	5.61982	5.39779	5.38277	0.0416541	0.788384	5.18311	5.46679	-0.283679
LOC105370469	3.78622	3.75669	3.81331	3.57515	3.71577	3.67022	0.0416766	0.788252	3.7854	3.65371	0.131689
ELL2	9.88155	9.79522	9.8203	9.67728	9.70042	9.77433	0.0417188	0.788491	9.83236	9.71734	0.115016
MRPL51	8.28431	8.35607	8.28378	8.2374	8.22989	8.16784	0.0417246	0.788043	8.30805	8.21171	0.0963381
KIAA0895L	8.32758	8.32426	8.23189	8.17738	8.04747	7.90287	0.0417334	0.787651	8.29457	8.04258	0.252
PTGDR2	6.01542	5.76632	5.85937	6.06506	6.28551	6.15013	0.0417555	0.787512	5.88037	6.1669	-0.286529
SERPING1	7.4406	7.24103	7.18754	7.02662	7.08191	7.06345	0.0418419	0.788584	7.28972	7.05732	0.232398
TSL	4.84819	4.79289	4.70346	4.93284	4.95165	4.87958	0.0418732	0.788617	4.78151	4.92135	-0.13984
G6PC	4.49848	4.76502	5.02129	5.22363	5.17169	5.23791	0.0418889	0.788355	4.76159	5.21108	-0.449483
LOC105375822	3.61017	3.82209	3.84768	3.51741	3.41112	3.12961	0.0419403	0.788767	3.75998	3.35271	0.407268
LOC105373106	5.32492	5.1693	5.23201	5.36782	5.536	5.64918	0.0419496	0.788386	5.24208	5.51767	-0.275593
SLC9A3-AS1	6.22539	6.33342	6.26482	6.38406	6.39892	6.52496	0.0419519	0.787876	6.27454	6.43598	-0.161435
PCDHB13	5.12429	4.91291	4.79986	5.30612	5.37737	5.16304	0.0419729	0.787716	4.94569	5.28218	-0.336487
BMT2	7.53452	7.47145	7.6438	7.38076	7.41457	7.27604	0.0420024	0.787715	7.54992	7.35712	0.192799
IGLL3P	6.42758	6.41544	6.70156	6.76284	7.00136	6.8221	0.0420243	0.787572	6.51486	6.8621	-0.347237
DHRSX	5.53551	5.69786	5.64935	5.49109	5.14636	5.15442	0.0420683	0.787843	5.62758	5.26395	0.363622
PVRIG	4.71835	5.03364	4.89473	5.22332	5.16625	5.11216	0.042098	0.787847	4.88224	5.16724	-0.285003
MPIG6B	5.66967	5.47051	5.47933	5.7294	5.71566	5.82688	0.0421	0.787331	5.53984	5.75731	-0.217477
LOC105370431	3.69197	3.82872	3.43194	4.17504	3.92301	4.06917	0.0421141	0.787045	3.65088	4.05574	-0.404863
LANCL1	9.19853	9.35352	9.34339	9.17741	9.12831	9.1194	0.0421247	0.786692	9.29848	9.14171	0.156772
MIR4304	7.44713	7.30534	7.44661	7.52936	7.62924	7.75733	0.0421337	0.786309	7.39969	7.63864	-0.23895
DCTN5	10.2339	10.1768	10.1945	10.0698	10.1271	9.96612	0.0421339	0.785764	10.2017	10.0543	0.147418
GIMAP7	4.07661	3.90711	4.04638	3.6028	3.82864	3.81002	0.0421395	0.78532	4.01003	3.74715	0.26288
TMEM75	4.70197	4.8051	4.73444	4.39209	4.4812	4.64941	0.0421675	0.785292	4.74717	4.50757	0.239601
SFN	5.38746	5.08934	5.31247	5.58953	5.97775	5.59972	0.0422209	0.785738	5.26309	5.72233	-0.459244
OR52K2	4.15282	4.18467	4.56348	3.92829	3.93465	3.72766	0.0422306	0.785372	4.30032	3.86353	0.43679
CDKAL1	9.17373	9.0635	9.1024	9.02547	9.01886	9.00572	0.042245	0.785093	9.11321	9.01668	0.0965265
LOC100507663	6.04782	6.00605	5.86851	6.63009	6.27505	6.23091	0.0422663	0.784941	5.97413	6.37869	-0.404561
ZNF600	6.17922	6.26267	6.35674	5.9615	6.00626	5.59504	0.0422708	0.784478	6.26621	5.85427	0.411945
RAB9A	8.00212	8.16836	8.14443	7.91982	7.82346	7.97274	0.0422721	0.783958	8.10497	7.90534	0.199627
PUS3	6.63533	6.71917	6.60938	6.26808	6.53789	6.41046	0.0422875	0.783698	6.65463	6.40548	0.249149
D2HGDH	6.16953	6.26525	6.33665	6.13214	6.01112	6.09626	0.042298	0.783349	6.25714	6.07984	0.177304
XG	9.75818	9.56212	9.53143	9.3891	9.42477	9.24444	0.0423269	0.783341	9.61724	9.35277	0.264475
ABHD12B	4.06536	4.00562	4.05251	4.15266	4.1511	4.08145	0.0424117	0.784367	4.04116	4.1284	-0.0872431
FAM126B	7.24797	7.08608	6.98537	6.93193	6.74018	6.81177	0.0424311	0.784182	7.10647	6.82796	0.278513
URI1	9.99131	9.87374	9.8827	9.77957	9.7676	9.8288	0.0424449	0.783893	9.91592	9.79199	0.123929
HCG22	5.43493	5.46363	5.1318	5.68411	5.64232	5.64692	0.0424568	0.783571	5.34345	5.65778	-0.31433
LINC01123	6.10136	5.80151	6.0504	5.64074	5.76802	5.65371	0.0424854	0.783557	5.98442	5.68749	0.296929
DNM1P35	5.72773	5.57826	6.15657	6.51235	6.37548	6.24585	0.0424922	0.783142	5.82085	6.3779	-0.557041
CD2AP	7.78326	7.76849	7.69201	7.86354	7.88162	7.81056	0.0425528	0.783718	7.74792	7.85191	-0.103988
COPS7A	9.94365	10.0176	10.0376	9.88603	9.93356	9.89797	0.0425819	0.783712	9.99964	9.90586	0.093781
LRIG1	6.30234	6.27407	6.2925	6.31212	6.33816	6.31885	0.0425971	0.783453	6.28964	6.32304	-0.0334079
UAP1	9.37305	9.32445	9.27202	9.11924	9.19442	9.24474	0.0426134	0.783211	9.32317	9.18613	0.137041
DEFA5	4.58897	4.64701	4.56499	5.13548	4.75475	5.25451	0.0426482	0.783312	4.60033	5.04825	-0.447923
LOC105378519	5.38798	5.37772	5.37941	5.74356	5.50054	5.55218	0.0426546	0.782892	5.38171	5.59876	-0.217055
LINC01310	5.72477	5.67401	5.58668	5.86994	5.82353	6.08534	0.0427007	0.783199	5.66182	5.92627	-0.264453
EGFR-AS1	4.49323	4.6029	4.54579	4.47206	4.42087	4.44122	0.0427249	0.783104	4.54731	4.44472	0.102591
SNORA30	4.75473	4.11408	3.95985	3.52579	3.63298	3.49922	0.042726	0.782587	4.27622	3.55266	0.723555
THEMIS2	5.60249	5.67843	5.6441	5.3587	5.46339	5.55892	0.0427276	0.782079	5.64167	5.46034	0.181337
ZNF184	8.16097	8.12339	8.27673	8.03211	7.88735	8.0426	0.0427371	0.781718	8.18703	7.98735	0.199675
LOC101927646	5.36142	5.18953	5.26003	5.09958	5.13025	4.97437	0.0427691	0.781767	5.27033	5.06807	0.202262
ANO1-AS2	4.93886	4.99404	5.15581	4.67741	4.87509	4.77535	0.0428315	0.782371	5.02957	4.77595	0.253616
LOC105369525	5.10274	4.90809	5.08483	5.35025	5.24339	5.1887	0.0428737	0.782606	5.03189	5.26078	-0.228893
OR10J1	3.62187	3.58944	3.71673	3.96243	4.07001	3.76045	0.0428834	0.782248	3.64268	3.93096	-0.288283
CA5B	6.09335	6.06465	5.84236	5.74238	5.74213	5.79948	0.0429293	0.782551	6.00012	5.76133	0.238793
LOC105374647	2.92921	3.08214	3.13346	3.20139	3.46261	3.33396	0.0430119	0.783521	3.04827	3.33265	-0.284385
C14orf180	6.34228	6.4862	6.60846	6.1671	6.27374	6.25991	0.0430265	0.783252	6.47898	6.23358	0.245396
HILPDA	7.60146	7.6662	7.69084	7.5881	7.56638	7.55559	0.0430545	0.783227	7.65283	7.57002	0.0828094
MIXL1	3.96878	3.9668	4.21269	4.33514	4.25632	4.30023	0.0430873	0.783291	4.04942	4.29723	-0.247811
LOC442497	5.19698	5.28192	5.02894	5.64594	5.46984	5.36403	0.0431115	0.783197	5.16928	5.49327	-0.323988
LOC100129027	7.61722	7.58862	7.56966	7.71072	8.03424	8.10886	0.0431131	0.782693	7.59183	7.95128	-0.359445
LRRC4C	5.65664	5.74814	5.87816	5.61883	5.49917	5.50812	0.0431252	0.782381	5.76098	5.54204	0.218939
ZC2HC1A	8.00758	8.07379	7.9824	8.19492	8.08816	8.14136	0.0431504	0.782305	8.02126	8.14148	-0.12022
RFT1	8.56992	8.49051	8.38261	8.30291	8.34118	8.20454	0.0432162	0.782966	8.48101	8.28288	0.198135
ACE2	3.43314	3.34739	3.34666	3.50755	3.46501	3.61178	0.0432751	0.783502	3.37573	3.52811	-0.152385
MIR3188	5.32965	5.52299	5.82961	5.23586	5.00839	4.91506	0.0433236	0.783849	5.56075	5.0531	0.507646
MIR582	2.91699	3.07055	2.82014	2.76984	2.55967	2.64627	0.0433522	0.783835	2.93589	2.65859	0.277298
LINC00353	4.08206	4.06643	4.22252	3.47906	3.90748	3.78671	0.0433555	0.783364	4.12367	3.72441	0.399256
MIR4310	5.86874	5.556	5.80131	6.04105	6.07184	5.97859	0.0433866	0.783395	5.74202	6.03049	-0.288476
EPS15L1	10.1577	10.0427	10.0445	9.96952	9.95339	9.8452	0.0433907	0.78294	10.0817	9.9227	0.158955
RPL31	6.05018	6.50259	6.57943	6.82484	6.83969	6.95983	0.0434002	0.782582	6.3774	6.87479	-0.497388
SEC16A	8.1363	8.1972	8.11419	8.21093	8.25389	8.22626	0.0434102	0.782233	8.14923	8.23036	-0.0811308
CDK19	8.50078	8.44264	8.41053	8.33904	8.36296	8.38886	0.0434291	0.782046	8.45132	8.36362	0.0876975
LOC105372446	6.49023	6.44926	6.28789	6.14949	6.27385	6.16384	0.0434345	0.781615	6.40913	6.19573	0.213401
NMNAT2	9.97505	9.85166	9.77607	9.657	9.68937	9.46814	0.0434348	0.781094	9.86759	9.60484	0.262753
ENAH	8.87394	8.88428	8.87269	8.78265	8.70718	8.82903	0.0435066	0.781859	8.87697	8.77295	0.104018
TES	6.6265	6.76804	6.64429	6.41717	6.56044	6.30312	0.0435235	0.781636	6.67961	6.42691	0.252703
BBS10	7.61212	7.75745	7.71004	7.57559	7.56106	7.56717	0.0435325	0.781272	7.6932	7.56794	0.125261
NPAP1	5.75714	5.688	6.02709	6.18152	6.09205	6.1305	0.0435656	0.78134	5.82408	6.13469	-0.310612
LOC100126447	2.88035	2.82312	2.99289	2.78774	2.57699	2.56757	0.0436176	0.781748	2.89878	2.6441	0.254685
CDK2AP2	7.4533	7.57649	7.49004	7.10773	7.40103	7.16583	0.043673	0.782216	7.50661	7.22486	0.281747
LINC01007	4.71723	4.59473	4.85768	4.24819	4.46939	4.49696	0.0436803	0.781821	4.72321	4.40485	0.318364
KCTD18	6.94841	7.01891	6.91093	7.06869	7.04558	7.04762	0.0437295	0.782177	6.95941	7.05396	-0.0945469
OR51B2	3.52526	3.43495	3.46891	3.26495	3.36693	3.39032	0.043741	0.78186	3.47637	3.34074	0.135639
CYP2B7P	4.17272	4.34294	3.38362	5.10323	4.70618	4.85789	0.0437912	0.782232	3.96643	4.8891	-0.922672
PTGER2	6.57745	6.43279	6.45216	6.71844	6.58506	6.68797	0.0438689	0.783096	6.48747	6.66383	-0.176356
C16orf70	9.60238	9.6768	9.55142	9.48363	9.52587	9.44748	0.0439144	0.783384	9.6102	9.48566	0.124538
SEC14L2	6.56993	6.64247	6.68904	6.55515	6.38715	6.39828	0.0439225	0.783005	6.63381	6.44686	0.186952
KIF19	6.05094	5.92005	5.95327	6.07902	6.14179	6.24382	0.0439776	0.783465	5.97475	6.15488	-0.180122
GGTLC1	6.82065	6.73289	6.58785	6.92769	7.03544	6.88564	0.0439874	0.783117	6.7138	6.94959	-0.235791
METAP2	8.5396	8.3819	8.31516	8.7225	8.55702	8.67891	0.0440942	0.784495	8.41222	8.65281	-0.24059
RAB5B	6.7312	6.81731	6.76573	6.59241	6.64019	6.71108	0.044124	0.784502	6.77141	6.64789	0.123519
LINC00366	3.60679	3.54824	3.41817	3.22079	3.16529	3.40101	0.0441572	0.78457	3.5244	3.26236	0.262036
NFKBIA	7.93802	7.97158	7.93483	7.89349	7.91135	7.84921	0.0441843	0.784529	7.94815	7.88468	0.0634618
DXO	7.90564	8.13948	7.94716	7.82051	7.76862	7.75123	0.0441926	0.784154	7.99743	7.78012	0.217309
LOC102724814	7.08511	6.9678	6.93321	6.88923	6.75569	6.68522	0.0441931	0.783641	6.99537	6.77672	0.218657
KLHL13	7.21236	7.15319	7.13271	7.11582	7.05132	7.04416	0.0442183	0.783568	7.16609	7.07044	0.0956519
FAM180B	5.94862	5.86655	5.98057	6.22908	6.14467	6.02206	0.0442211	0.783099	5.93191	6.13194	-0.200025
GYG1	6.96245	7.08167	7.02275	6.69616	6.89513	6.8624	0.0442576	0.783225	7.02229	6.8179	0.204395
MYL7	5.98958	5.75952	5.80313	6.099	6.30955	6.05762	0.0442693	0.782913	5.85074	6.15539	-0.304645
LOC101929974	5.36636	5.32155	5.27797	5.03169	4.64133	4.20385	0.0443046	0.783019	5.32196	4.62563	0.696333
PITRM1	9.2482	9.2019	9.14989	9.34074	9.25963	9.33403	0.0443087	0.782571	9.2	9.31147	-0.11147
TNFRSF10A	5.52103	5.36803	5.31963	5.25438	5.02158	5.1459	0.0443359	0.782534	5.4029	5.14062	0.262277
ANKRD30BP3	4.48844	4.54341	4.55101	4.67877	4.76247	4.59498	0.0443742	0.782694	4.52762	4.67874	-0.151121
WISP1	8.92996	8.7454	8.8226	8.60055	8.70217	8.66409	0.0443757	0.782203	8.83265	8.6556	0.177051
NEBL	6.34493	6.5343	6.4266	6.30224	6.00302	6.09923	0.0444255	0.782563	6.43528	6.13483	0.300452
TMEM238	6.26925	6.33688	6.5055	6.58628	6.94564	6.68866	0.0445608	0.784429	6.37054	6.74019	-0.369649
ANKFY1	8.80161	8.87165	8.81895	8.78487	8.74661	8.72951	0.044575	0.784161	8.83074	8.75366	0.0770722
INSL6	4.93058	4.83406	4.69923	4.51401	4.68016	4.52577	0.044596	0.784014	4.82129	4.57331	0.247978
MIR377	4.0584	4.14185	4.51035	4.5542	4.784	4.97962	0.0446159	0.783848	4.23687	4.77261	-0.535742
HYI	7.15316	7.24793	7.10851	6.83278	7.0476	6.97633	0.0446695	0.784274	7.16987	6.95224	0.217631
CYP2S1	6.45829	6.36133	6.37353	6.53836	6.54668	6.74195	0.0446816	0.78397	6.39772	6.609	-0.211284
TSC22D3	5.75906	5.82796	5.84687	5.87287	5.96012	5.91872	0.0447065	0.783892	5.81129	5.91724	-0.10594
CDH26	5.36931	5.32979	5.57285	5.67207	5.60233	5.76025	0.0447236	0.783676	5.42398	5.67822	-0.254234
FDPS	6.74824	6.80662	6.96536	6.65009	6.56594	6.67447	0.044727	0.783221	6.84007	6.63017	0.209908
MIR1231	6.23856	5.95427	6.23172	6.47344	6.35298	6.55635	0.0447772	0.783586	6.14152	6.46092	-0.319406
DCUN1D4	7.40172	7.16748	7.32924	7.13556	7.06183	7.06789	0.044791	0.783313	7.29948	7.08842	0.211055
ENOX2	8.37966	8.33274	8.30924	8.19017	8.17716	8.29217	0.0447946	0.782864	8.34054	8.21983	0.12071
MAN2A1	8.33659	8.26061	8.38781	8.18028	8.17694	8.24903	0.0448597	0.783489	8.32834	8.20208	0.126257
LINC01884	3.05903	2.98831	2.80508	2.73548	2.74565	2.71098	0.0449116	0.783882	2.95081	2.73071	0.220102
PSG9	4.59314	4.62411	4.80941	4.50424	4.36034	4.46885	0.0449685	0.784363	4.67555	4.44448	0.231075
ANKRD53	5.46893	5.23552	5.52422	5.64847	5.67894	5.66919	0.0450777	0.785753	5.40956	5.66553	-0.255977
LOC105371277	4.67686	4.58915	4.69333	4.27971	4.349	4.55751	0.0450796	0.785274	4.65311	4.39541	0.257703
MIR4645	3.2576	3.73444	3.6873	2.69056	2.97735	3.19428	0.0451014	0.785141	3.55978	2.95407	0.605714
SLC39A10	7.4117	7.28253	7.27743	7.20582	7.12966	7.20122	0.0451067	0.784721	7.32388	7.1789	0.144986
NIPA2	8.40424	8.41186	8.45799	8.37751	8.26442	8.24167	0.0451326	0.784661	8.42469	8.29453	0.130165
LINC01777	4.19611	3.84583	3.93953	3.73611	3.63467	3.67148	0.045145	0.784365	3.99382	3.68075	0.313072
CDRT15P1	4.05333	3.88987	4.09142	4.44278	4.18226	4.26218	0.0451582	0.784084	4.01154	4.29574	-0.284203
TSPAN3	9.5112	9.51593	9.49909	9.39841	9.43489	9.27593	0.0452083	0.784443	9.50874	9.36974	0.138997
SNORD44	11.7339	11.747	11.6751	11.7964	11.9496	12.0293	0.0452935	0.785411	11.7186	11.9251	-0.206407
SDHAP1	7.27034	7.30576	7.33092	7.24211	7.26079	7.21637	0.0453282	0.785502	7.30234	7.23976	0.0625816
COL5A1	6.91106	7.07833	6.95531	7.08832	7.22086	7.18572	0.0453393	0.785185	6.98157	7.16497	-0.183398
PLRG1	9.72248	9.58913	9.39304	9.16254	9.32849	9.28525	0.0454553	0.786683	9.56822	9.25876	0.309458
GH2	6.21802	5.98202	5.7831	6.31067	6.39181	6.61211	0.045464	0.786324	5.99438	6.4382	-0.443815
ERBB3	4.35885	4.40807	4.40784	4.13189	4.16051	4.33049	0.045496	0.786367	4.39159	4.20763	0.183957
LINC02402	3.37399	3.48102	3.3455	3.60336	3.75097	3.52255	0.045498	0.785893	3.40017	3.62563	-0.225456
LMLN-AS1	6.59025	6.507	6.6775	5.97656	6.38943	6.27071	0.045514	0.785661	6.59159	6.21224	0.37935
XPO7	9.39095	9.39791	9.29813	9.26078	9.24587	9.28586	0.0455194	0.785246	9.36233	9.26417	0.0981588
CYB561	7.54891	7.74317	7.48562	7.3983	7.35854	7.24267	0.0455852	0.785874	7.59257	7.33317	0.259396
KLF6	8.77707	8.73705	8.666	8.62742	8.43221	8.55607	0.0456173	0.785919	8.72671	8.53856	0.188141
CCDC96	4.41889	4.3208	4.31036	4.43647	4.54309	4.62404	0.0456591	0.786132	4.35002	4.53453	-0.184514
UGT2B4	3.55519	3.53329	3.62679	3.10484	3.3457	3.41733	0.0457625	0.787404	3.57176	3.28929	0.282465
ATL2	7.98346	7.8529	7.73492	7.70101	7.57203	7.59209	0.0457749	0.787109	7.85709	7.62171	0.235384
MR1	6.96503	6.86303	7.03275	6.69959	6.67371	6.85101	0.0457759	0.78662	6.9536	6.74144	0.212165
LINC02388	3.98308	4.07417	4.03151	4.12332	4.42661	4.36453	0.0458418	0.787245	4.02958	4.30482	-0.275237
SLC9B1	4.17202	4.17331	4.09562	3.84641	3.98572	4.04927	0.0458608	0.787065	4.14698	3.96047	0.186516
LOC101928152	4.75248	4.76747	4.76639	4.80961	4.79856	4.86821	0.0459067	0.787348	4.76211	4.82546	-0.0633476
CHP2	5.18539	5.28761	5.32107	5.34847	5.45946	5.47184	0.0459132	0.786952	5.26469	5.42659	-0.161901
C16orf95	6.37587	6.13191	6.17441	6.03467	5.90934	6.01251	0.0459277	0.786695	6.2274	5.98551	0.241888
LOC100147773	5.26289	5.36856	5.11598	4.67088	4.92349	5.03549	0.0460306	0.787953	5.24914	4.87662	0.372519
TPH2	3.49824	3.71232	3.49684	3.40267	3.24196	3.33112	0.0460677	0.788083	3.56913	3.32525	0.243881
RNF38	9.4547	9.29103	9.24979	9.178	9.11744	9.14311	0.0460756	0.787712	9.33184	9.14618	0.185657
TRAPPC2L	8.37773	8.62941	8.47767	8.30673	8.28843	8.19015	0.0460931	0.787508	8.49494	8.26177	0.233167
ALDH9A1	8.96415	9.00905	8.96291	9.0311	9.01274	9.04499	0.0460982	0.78709	8.9787	9.02961	-0.0509089
INTS4	8.01066	8.10286	7.99376	7.93829	7.89265	7.94969	0.0461073	0.786743	8.03576	7.92688	0.10888
SLC9B2	8.25287	7.99241	8.13984	7.96532	7.83674	7.8464	0.0461477	0.786928	8.12837	7.88282	0.245553
NRAV	7.61545	7.71536	7.75694	7.58889	7.55102	7.57599	0.0462211	0.787677	7.69591	7.57197	0.123948
LOC400541	6.24299	6.0254	6.03594	6.25358	6.44375	6.37915	0.0462304	0.787333	6.10144	6.35882	-0.25738
CDC42EP4	8.55113	8.63358	8.72544	8.75858	8.80885	8.79174	0.0462575	0.787292	8.63672	8.78639	-0.149671
CUL4A	8.77548	8.73012	8.93463	8.59388	8.52266	8.67428	0.0463244	0.787928	8.81341	8.59694	0.216474
COQ9	9.89651	10.024	9.977	9.8511	9.87732	9.81343	0.0463477	0.787823	9.96583	9.84728	0.118541
C22orf31	3.4502	3.30851	3.30738	3.74553	3.52749	3.53106	0.0463563	0.787468	3.35536	3.60136	-0.245996
LOC105370844	3.83593	3.78377	3.66869	3.98005	3.96298	3.86581	0.0464159	0.787978	3.7628	3.93628	-0.173484
UBXN7-AS1	4.54521	4.76939	4.5646	4.44105	4.42857	4.35913	0.0464439	0.787952	4.6264	4.40958	0.216819
SNAPC1	8.2351	8.28573	8.29602	8.41755	8.32313	8.46271	0.0464454	0.787477	8.27228	8.40113	-0.128847
LOC100130264	3.8675	3.92273	4.06805	4.07958	4.32252	4.2639	0.0464683	0.787366	3.95276	4.222	-0.269243
TRIP4	6.97051	7.22086	7.2574	6.92577	6.87922	6.85176	0.0465096	0.787564	7.14959	6.88559	0.264003
TRAPPC2	6.2987	6.44091	6.14623	5.63891	5.61373	6.1	0.0465326	0.787454	6.29528	5.78421	0.511068
MYO3A	3.86902	3.88989	3.98039	3.63174	3.64725	3.83376	0.0465337	0.786974	3.9131	3.70425	0.208854
MIR3657	3.91004	3.59952	3.64035	3.39048	3.4978	3.32239	0.0465574	0.786876	3.71663	3.40356	0.313078
LOC101927020	3.0328	2.88431	3.13788	2.73624	2.79913	2.84045	0.0465906	0.786939	3.01833	2.79194	0.226393
RAB6B	6.89471	6.97763	6.87091	6.83321	6.76868	6.81876	0.0466177	0.786899	6.91442	6.80688	0.107537
SLC22A25	5.35164	5.12862	5.32593	4.93831	5.05199	5.09471	0.0466423	0.786817	5.26873	5.02834	0.240393
HCG9	7.15704	7.14561	7.14671	7.03241	6.82679	7.02063	0.0466985	0.787267	7.14979	6.95994	0.189844
LOC101927472	5.62111	5.8273	5.82935	5.60066	5.43335	5.30417	0.0467301	0.787302	5.75925	5.44606	0.313195
TMC5	4.53258	4.70271	4.53163	4.87794	4.70407	4.8872	0.0467399	0.786969	4.58897	4.82307	-0.234096
ZNF219	5.82608	5.84152	5.89959	5.96777	5.95531	5.90165	0.0467603	0.786817	5.85573	5.94158	-0.0858505
CNR1	5.0736	5.31861	5.27015	4.94979	4.81511	5.04395	0.0467724	0.786525	5.22079	4.93628	0.284502
ZFP62	6.97263	7.05737	7.03586	6.9398	6.67408	6.72127	0.0467863	0.786264	7.02195	6.77839	0.243564
SNORD3D	8.12364	8.38265	8.58418	8.67324	8.95016	8.79276	0.0468287	0.786481	8.36349	8.80539	-0.441897
KCTD13	8.95746	8.88924	8.73617	8.6057	8.72261	8.5556	0.0468561	0.786445	8.86096	8.62797	0.232985
DCAKD	10.4498	10.3523	10.1373	10.0527	10.076	9.91457	0.0468655	0.786109	10.3131	10.0144	0.298701
LINC01683	2.76143	2.86016	3.00163	2.40318	2.69717	2.58266	0.0468721	0.785726	2.87441	2.56101	0.313403
LOC102724162	4.65102	4.70477	4.80949	4.93369	5.27622	4.96626	0.0468751	0.785283	4.72176	5.05872	-0.336962
POLR2H	8.37816	8.3024	8.38821	8.47661	8.46381	8.41267	0.0469626	0.786255	8.35626	8.45103	-0.0947712
LOC100996263	5.03908	4.92816	4.96959	4.88775	4.88537	4.88815	0.0469792	0.78604	4.97895	4.88709	0.0918532
LOC105374153	4.97326	4.72812	5.00157	4.54575	4.67467	4.66446	0.0470852	0.78732	4.90098	4.62829	0.27269
CLK3	8.75477	8.84209	8.84539	8.53015	8.73893	8.58445	0.0471118	0.787272	8.81408	8.61784	0.196239
LOC257396	5.99079	6.3186	6.1376	5.61906	5.79392	5.92721	0.0471584	0.787557	6.14899	5.78007	0.368929
DNASE2	8.69508	8.6203	8.60477	8.4664	8.57126	8.53099	0.0471752	0.787346	8.64005	8.52288	0.117166
LOC93622	5.85302	5.75461	5.8215	5.44755	5.7156	5.40694	0.0472097	0.787428	5.80971	5.52336	0.286351
RING1	8.79355	8.75914	8.72739	8.65324	8.72015	8.6722	0.0472143	0.787014	8.76003	8.68186	0.0781688
CYP2U1	6.55122	6.76692	6.64846	6.41902	6.52402	6.38147	0.0472266	0.786727	6.65553	6.44151	0.214027
RXFP4	6.23438	6.51288	6.43246	6.61717	6.60955	6.68496	0.0472469	0.786573	6.39324	6.63723	-0.243988
KIF20A	10.1276	10.1127	10.1194	10	10.0757	9.93353	0.0473233	0.787354	10.1199	10.0031	0.11684
EPHA4	5.9957	6.37252	6.05359	5.47718	5.72927	5.85075	0.0473307	0.786988	6.1406	5.68574	0.454868
PFDN5	6.88252	7.06469	6.96827	6.66622	6.8118	6.82075	0.047356	0.786918	6.97183	6.76626	0.205568
DDX19A	8.09539	8.06844	7.9989	7.96466	7.98771	7.94318	0.0474296	0.78765	8.05425	7.96519	0.089059
ARNTL2-AS1	2.83699	2.96287	3.04421	2.77178	2.67244	2.45425	0.0474689	0.787812	2.94802	2.63282	0.315203
OR4K5	2.39112	2.43031	2.43121	2.85994	2.73761	2.516	0.0474998	0.787835	2.41755	2.70452	-0.286973
DMP1	2.99578	3.27678	3.02829	3.44303	3.62211	3.31001	0.047519	0.787664	3.10028	3.45838	-0.3581
ARAF	8.88216	8.9309	8.94541	8.8779	8.82795	8.79939	0.0475436	0.787584	8.91949	8.83508	0.0844115
PM20D1	4.97248	5.07673	5.2249	4.67821	4.94337	4.71263	0.0475512	0.787221	5.09137	4.77807	0.313296
PROSER3	8.21261	8.04133	8.0797	7.99533	7.86693	7.93077	0.0475517	0.78674	8.11121	7.93101	0.180204
LOC105375505	3.83421	3.77132	3.50129	3.36878	3.34804	3.46863	0.0475535	0.786283	3.70227	3.39515	0.307123
APOA5	7.20439	7.40093	7.33175	7.47433	7.47321	7.47747	0.0475753	0.786156	7.31235	7.475	-0.16265
FAM184B	6.13749	5.97065	6.08386	6.31587	6.48542	6.20251	0.0475872	0.785867	6.064	6.3346	-0.270599
LOC105378386	4.88818	4.87862	4.70931	4.14309	4.59946	4.47746	0.0476394	0.786241	4.82537	4.40667	0.4187
SLC25A19	8.05437	8.2311	8.11083	7.9814	8.00096	7.89835	0.0476584	0.786069	8.1321	7.96024	0.171866
KCNIP4-IT1	3.6642	3.73041	3.82933	3.85478	3.94513	4.04885	0.0477132	0.786487	3.74131	3.94959	-0.208275
UBIAD1	9.02433	8.84958	8.90399	8.72749	8.80297	8.77257	0.0477284	0.786252	8.92597	8.76768	0.158291
FLJ44385	5.18693	5.00271	5.21668	5.77443	5.34136	5.50139	0.0477492	0.78611	5.13544	5.53906	-0.403618
LOC105370167	3.90162	3.72578	3.75225	3.92736	4.06923	4.20536	0.047754	0.785704	3.79322	4.06732	-0.274101
FANCC	7.36926	7.34112	7.29522	7.25934	7.18761	7.07914	0.0477574	0.785275	7.3352	7.17536	0.159835
MAP6	7.56279	7.6901	7.44362	7.41206	7.25567	7.31304	0.0477625	0.784876	7.5655	7.32692	0.238581
MIR1276	2.72483	2.88766	2.69627	3.03709	3.60266	3.18704	0.0477706	0.784525	2.76959	3.2756	-0.50601
LOC105376890	5.3706	5.32965	5.62902	5.15909	5.00607	5.21319	0.0478022	0.784561	5.44309	5.12612	0.316972
LOC102724449	3.89414	3.50661	3.49226	4.02291	4.1793	3.94646	0.0478058	0.784139	3.631	4.04956	-0.418555
CNEP1R1	8.34622	8.366	8.13359	8.11661	8.03426	8.0074	0.0479213	0.785551	8.28194	8.05276	0.229178
NOL12	7.23984	7.32936	7.38227	7.19831	7.15466	7.21551	0.0480388	0.786993	7.31716	7.18949	0.127665
HTT-AS	6.50321	6.49067	6.53742	6.07756	6.20998	6.41258	0.048059	0.78684	6.51043	6.23337	0.27706
VPS11	6.90009	6.8231	6.91609	6.73972	6.82206	6.75341	0.0480686	0.786516	6.87976	6.77173	0.10803
COX7B2	3.48535	3.41438	3.33547	3.31503	3.17753	3.24668	0.0480765	0.786163	3.41174	3.24642	0.16532
LINC00467	6.95556	6.94323	6.78072	6.43327	6.67605	6.7033	0.0480928	0.785948	6.89317	6.6042	0.288967
LOC100506548	8.4487	8.4286	8.67682	8.32516	8.18308	8.28518	0.0481753	0.786814	8.51804	8.26447	0.253568
CLP1	5.77309	5.72622	5.75963	5.44239	5.634	5.6327	0.0481795	0.786401	5.75298	5.56969	0.183285
PTENP1	4.93471	5.10097	4.97569	4.87428	4.49005	4.50135	0.0481892	0.786079	5.00379	4.62189	0.381895
MRPL1	6.87791	6.84641	6.88095	6.81737	6.77018	6.6896	0.0482394	0.786418	6.86842	6.75905	0.109372
FAM27E5	5.0249	4.97706	5.30421	5.3755	5.50926	5.36585	0.0483023	0.786961	5.10205	5.41687	-0.314817
FKSG29	4.81251	4.58887	4.48609	4.90608	5.0931	4.87905	0.0483243	0.786839	4.62916	4.95941	-0.330256
MIR4510	2.41498	2.49173	2.55325	2.20116	2.36091	2.34904	0.0483385	0.786591	2.48665	2.3037	0.182952
KDM4C	6.54538	6.52586	6.59164	6.71324	6.61021	6.64354	0.0483465	0.786242	6.55429	6.65566	-0.101371
GJD2	7.46389	7.38433	7.51568	7.35773	7.3207	7.34989	0.0483779	0.786274	7.45463	7.34277	0.111861
BOD1	6.96138	7.1642	6.97976	6.76976	6.9031	6.72597	0.0483925	0.786032	7.03511	6.79961	0.235501
PRPSAP2	7.12146	7.23627	7.235	7.37856	7.27376	7.36228	0.0484392	0.786311	7.19758	7.3382	-0.140622
GRM3	4.06687	4.32217	4.29512	4.51652	4.40158	4.5281	0.0484453	0.785932	4.22805	4.48207	-0.254012
LOC105372560	3.27678	3.27863	3.05134	2.98288	2.96618	2.73806	0.0484884	0.786155	3.20225	2.89571	0.306546
C1orf226	6.32803	6.15207	6.06419	5.96021	5.83692	5.98699	0.0484885	0.785678	6.18143	5.92804	0.253388
MYPOP	6.536	6.60462	6.77605	6.89819	6.80888	6.84876	0.0484894	0.785216	6.63889	6.85194	-0.21305
PRB3	3.45058	2.82263	3.15026	2.61949	2.63583	2.642	0.0486349	0.787096	3.14116	2.63244	0.508719
MED29	9.01519	9.16436	9.12895	8.93666	9.00873	8.90482	0.0486455	0.78679	9.10283	8.95007	0.15276
FOSB	6.15203	6.33303	6.25905	6.46761	6.36505	6.41845	0.0487058	0.787288	6.24804	6.41704	-0.168997
LOC101930149	5.03572	4.87049	5.00247	5.07734	5.34581	5.32269	0.0487521	0.78756	4.96956	5.24861	-0.27905
MIR298	5.95133	5.94081	5.95779	5.99257	6.06932	6.13401	0.0487762	0.787472	5.94998	6.0653	-0.115321
PGR	4.0969	4.22857	4.34618	3.99965	3.89626	4.05528	0.0487924	0.787256	4.22388	3.98373	0.240151
LOC105377989	3.61473	3.49031	3.71495	4.05737	3.79242	3.84334	0.0488476	0.787671	3.60666	3.89771	-0.291047
LCE3B	7.65267	7.34901	7.50604	7.85283	7.7583	7.71139	0.0488723	0.787593	7.50257	7.77417	-0.271598
VNN3	3.71092	3.74409	3.66289	3.5463	3.59969	3.37855	0.0488732	0.787133	3.70596	3.50818	0.197783
FBP2	4.06813	3.92764	4.27812	3.53442	3.84174	3.75057	0.0489024	0.787128	4.0913	3.70891	0.382386
LDAH	8.37908	8.42458	8.27934	8.19333	8.01997	8.22502	0.0489354	0.787184	8.361	8.1461	0.214897
SEMA6B	7.59179	7.66508	7.64917	7.70004	7.87639	7.79646	0.0489458	0.786878	7.63535	7.79096	-0.155614
PRPH2	6.10733	6.0573	5.93906	5.86648	5.85272	5.92566	0.0489488	0.786451	6.03456	5.88162	0.152943
RUNX2	7.4886	7.49797	7.36955	7.3333	7.30978	7.17672	0.0489532	0.786049	7.45204	7.27327	0.178775
WDR90	6.85656	6.86368	6.73155	7.10658	6.97763	6.93317	0.0489853	0.786092	6.81726	7.0058	-0.188534
MBLAC2	7.22542	7.29366	7.31023	7.11445	7.16762	7.21701	0.0490326	0.786377	7.27643	7.16636	0.110074
GAPDHS	5.95692	5.93036	5.89892	5.85259	5.89243	5.82489	0.0490403	0.786029	5.92873	5.85664	0.0720965
SDK1	6.14407	6.14673	6.13802	6.04554	6.08328	5.94009	0.0490695	0.786026	6.14294	6.02297	0.119967
MIR1289-1	3.87789	4.44004	3.83775	3.52435	3.38129	3.55789	0.0490709	0.785575	4.05189	3.48785	0.564047
LOC105369436	3.85102	3.67485	3.78603	4.16856	3.92442	3.97629	0.0490798	0.785248	3.77064	4.02309	-0.252455
APPBP2	10.0041	9.85569	9.81726	9.76689	9.70436	9.68675	0.0491281	0.785549	9.89234	9.71933	0.173008
ARL4D	7.007	7.23444	6.93363	6.80633	6.72189	6.83616	0.0492344	0.786778	7.05836	6.78813	0.270232
WDR11	8.03743	8.12406	8.02188	7.88137	7.99831	7.89942	0.0492666	0.786821	8.06112	7.92637	0.134759
TRAF5	6.12242	6.23567	6.36409	6.04814	5.93102	6.06251	0.0492844	0.786634	6.24073	6.01389	0.226835
MFAP3L	4.23734	4.40991	4.44585	4.03519	4.14909	4.21439	0.0493089	0.786555	4.36436	4.13289	0.231475
SLC18A2	7.26531	7.17933	7.08001	6.97661	6.99625	7.05844	0.0493225	0.786303	7.17488	7.01043	0.164448
ACSM5	5.90741	6.1244	6.0356	6.19167	6.2011	6.20245	0.0493382	0.786082	6.02247	6.19841	-0.175939
SIGLEC17P	2.96353	3.19039	3.35401	3.64763	3.52201	3.42644	0.0493856	0.786369	3.16931	3.53203	-0.362716
LINC02237	3.85064	3.86834	3.73204	3.93384	4.04003	4.18644	0.0494267	0.786554	3.81701	4.05344	-0.236433
ABHD10	8.277	8.12451	8.07502	7.91768	8.00186	7.9989	0.0494581	0.786584	8.15884	7.97281	0.186029
CTNNA3	3.59762	3.89598	3.7238	3.56206	3.27247	3.36815	0.049485	0.786544	3.73913	3.40089	0.338239
MDH2	8.83429	8.91687	8.9964	9.0328	9.08536	9.0431	0.0494851	0.786076	8.91585	9.05375	-0.137897
KAT14	6.78161	6.88168	6.87237	6.91633	7.03725	7.09277	0.0494868	0.785636	6.84522	7.01545	-0.170226
SMC5-AS1	6.52831	6.49424	6.37982	6.28963	5.96811	6.23436	0.0495512	0.78619	6.46746	6.16403	0.303422
LINC01028	3.26469	3.22409	3.11782	2.79059	2.97044	3.07023	0.0495695	0.786014	3.2022	2.94375	0.258446
RPS27	12.439	12.5121	12.4079	12.5615	12.5272	12.5413	0.0496449	0.786742	12.453	12.5433	-0.0902847
BTBD10	6.60154	6.57964	6.71014	6.52803	6.30824	6.42678	0.0496551	0.786437	6.63044	6.42102	0.20942
MIR4251	3.37629	3.41422	3.74172	3.23	3.1649	2.96967	0.0497236	0.787055	3.51074	3.12153	0.389219
NUDCD2	6.64034	6.85622	6.8197	6.49108	6.6366	6.51901	0.0497366	0.786793	6.77209	6.54889	0.223194
KLHL41	3.01992	3.1324	3.20031	2.82862	2.99151	2.93847	0.0497432	0.786431	3.11754	2.91953	0.198009
AKNA	6.5939	6.52625	6.67621	6.72286	6.73506	6.70659	0.0497988	0.786845	6.59878	6.7215	-0.122717
LINC01637	4.58837	4.20209	4.36298	4.67104	4.74452	4.68993	0.0498398	0.787027	4.38448	4.70183	-0.317351
EIF3K	11.2528	11.2997	11.2021	11.0331	11.1853	11.1005	0.0498415	0.786587	11.2516	11.1063	0.145291
PLPPR1	8.08336	8.18495	8.12756	8.05309	7.7939	7.83305	0.0498689	0.786554	8.13196	7.89335	0.238612
LOC100996325	5.60295	5.44142	5.4976	5.69764	5.87837	5.65694	0.049897	0.786534	5.51399	5.74432	-0.230329
ZNF589	5.12985	5.10826	4.94616	4.90764	4.91244	4.86473	0.0498991	0.786102	5.06142	4.89494	0.166489
SHH	5.32718	5.40517	5.19754	5.49463	5.50347	5.71439	0.0499811	0.786929	5.30996	5.57083	-0.260868
FAM114A1	8.89564	8.8278	8.80975	8.7565	8.7343	8.7884	0.0500185	0.787054	8.84439	8.75973	0.0846617
LPO	5.81436	5.5536	5.61439	5.83584	5.91053	5.94311	0.0500538	0.787146	5.66079	5.89649	-0.235709
PIGK	9.45448	9.30133	9.29859	9.18556	9.23777	9.12894	0.0501341	0.787944	9.35147	9.18409	0.167379
LOC100505851	4.46258	4.73569	4.74381	4.22276	4.40259	4.40123	0.050157	0.78784	4.64736	4.34219	0.305169
FRMD4A	6.08333	6.16249	6.0461	5.85299	6.02596	5.8453	0.0501751	0.78766	6.09731	5.90808	0.189223
TAAR1	2.94999	3.15724	3.30662	2.74299	2.92911	2.7261	0.0502544	0.788442	3.13795	2.7994	0.338548
LRRN4CL	5.74575	6.11568	6.00377	5.66185	5.6708	5.60694	0.050265	0.788145	5.95507	5.64653	0.308537
LOC401320	4.78392	5.16076	4.86963	5.29423	5.33965	5.1939	0.0502688	0.787741	4.9381	5.27593	-0.337823
LINC01622	4.46002	4.61249	4.46243	4.29027	4.13692	4.38144	0.0502736	0.787354	4.51165	4.26954	0.242105
DQX1	5.28202	5.3843	5.2266	5.60198	5.41565	5.47267	0.0503838	0.788617	5.29764	5.49677	-0.199132
PXMP2	7.98347	8.04533	7.92103	7.90403	7.7246	7.79513	0.0503978	0.788374	7.98328	7.80792	0.175361
GBX2	7.28604	7.37076	7.39196	7.27495	7.24495	7.19022	0.0504104	0.78811	7.34959	7.23671	0.112878
SCARA5	5.14466	5.18718	5.37247	5.43837	5.53466	5.40031	0.0504162	0.787739	5.23477	5.45778	-0.223008
LINC00528	5.52001	5.6701	5.39016	6.02979	5.83205	5.72261	0.0504261	0.787433	5.52676	5.86148	-0.334725
ADAM20	3.18429	3.05764	3.00792	3.29328	3.31971	3.18727	0.0504463	0.787286	3.08328	3.26675	-0.183473
MIR128-1	2.59376	2.86643	2.61281	2.89692	2.96497	3.11348	0.0504586	0.787019	2.691	2.99179	-0.300789
NBEAL2	6.46761	6.43747	6.42283	6.55844	6.50702	6.66579	0.0504949	0.787125	6.44264	6.57708	-0.134447
SATB2-AS1	3.93888	4.0892	4.07369	3.77003	3.73467	3.93959	0.0505401	0.78737	4.03392	3.81476	0.219162
LOC100130298	3.49347	3.88435	3.67629	3.30824	3.44131	3.18715	0.0505508	0.787077	3.6847	3.31223	0.372473
THUMPD2	7.67711	7.76283	7.7935	7.63822	7.43794	7.58349	0.0505887	0.787208	7.74448	7.55322	0.191261
GFY	4.01574	4.06636	4.18491	4.25673	4.58333	4.33994	0.0505942	0.786835	4.089	4.39333	-0.304329
COL6A3	8.76508	8.73185	8.85634	8.8614	8.93934	8.98976	0.0506078	0.786588	8.78442	8.93017	-0.145745
MIR4668	2.6832	2.88345	2.97699	2.61146	2.59858	2.61382	0.0506104	0.78617	2.84788	2.60796	0.239923
CFB	5.6263	6.02259	5.87409	6.13145	6.16631	6.19635	0.0506182	0.785834	5.84099	6.16471	-0.323713
SLC9A6	9.51358	9.30311	9.37292	9.2106	9.20674	9.2481	0.0508034	0.788251	9.39653	9.22181	0.17472
ANKK1	5.45241	5.53423	5.57166	5.62136	5.61541	5.61369	0.0508498	0.788512	5.51943	5.61682	-0.0973888
RPAP3	8.35266	8.34521	8.33764	8.48982	8.37681	8.50398	0.0508563	0.788154	8.34517	8.45687	-0.111699
NAV2-AS4	4.35905	4.03046	4.11258	4.84975	4.68045	4.37756	0.0508586	0.787733	4.16736	4.63592	-0.468557
PCGF2	9.78166	9.71572	9.67476	9.55734	9.64462	9.62941	0.0508654	0.787381	9.72405	9.61046	0.113592
MTX3	8.19219	8.01444	7.92575	7.87358	7.75292	7.79448	0.0509158	0.787704	8.04413	7.807	0.237133
ADO	6.98333	7.10282	7.15605	7.26526	7.19241	7.2432	0.0509558	0.787866	7.08073	7.23362	-0.152892
LINC01165	6.12574	5.9124	6.11308	6.26984	6.20463	6.36226	0.0509734	0.787683	6.05041	6.27891	-0.228503
LOC105369740	3.71859	3.2543	3.21908	3.90927	3.93005	3.75732	0.0510786	0.788851	3.39732	3.86555	-0.468224
PSMG4	6.99923	6.92736	7.004	6.91983	6.74972	6.78945	0.0510817	0.788442	6.97686	6.81967	0.157197
SNORD70	5.27869	5.97289	5.91294	6.46569	6.37808	6.23718	0.0510932	0.788165	5.72151	6.36032	-0.638809
MIR412	6.63133	6.59547	6.68463	6.71766	6.94692	6.83431	0.0510997	0.78781	6.63714	6.83296	-0.195818
LRRC45	7.25462	7.33778	7.23276	7.18676	7.19171	7.18108	0.0511138	0.787571	7.27505	7.18651	0.0885382
ILF3-AS1	7.93454	7.87763	7.96049	7.80832	7.86106	7.7307	0.0511142	0.787124	7.92422	7.80003	0.124193
HMGN5	5.73357	5.57642	5.42407	5.09479	5.40228	5.01827	0.0511457	0.787155	5.57802	5.17178	0.406241
COQ6	5.693	5.60062	5.6176	5.5159	5.57993	5.53221	0.0511731	0.787122	5.63707	5.54268	0.0943933
LIMK1	8.81498	8.75149	8.79433	8.74382	8.7317	8.72286	0.0511801	0.786776	8.78693	8.7328	0.0541387
ATCAY	8.73631	8.71503	8.65767	8.57709	8.49076	8.63821	0.0512325	0.787128	8.703	8.56869	0.134315
MIR598	5.19456	5.03913	5.34006	4.55541	4.88944	4.92319	0.0512603	0.787102	5.19125	4.78935	0.401907
HTR1E	6.4334	6.65785	6.65855	6.22023	6.03884	6.4105	0.0513039	0.787319	6.58327	6.22319	0.360074
LOC100419741	4.77795	4.66751	4.73304	4.97312	4.83176	4.83754	0.0513656	0.787813	4.72617	4.8808	-0.154635
TMEM57	9.05572	8.97027	8.93181	8.86839	8.82983	8.90653	0.0513688	0.78741	8.98593	8.86825	0.117681
TIMM10B	9.71985	9.50373	9.41944	9.341	9.26507	9.27237	0.0513702	0.786978	9.54767	9.29281	0.254863
CD3EAP	7.50803	7.64678	7.62831	7.49934	7.42844	7.4585	0.0513852	0.786757	7.59438	7.46209	0.132283
KRTAP22-1	2.69461	2.81565	2.52327	3.08825	2.84609	3.18336	0.0513933	0.78643	2.67785	3.03924	-0.36139
SNTB2	8.8774	8.8373	8.80484	8.77515	8.7926	8.76937	0.0513974	0.786041	8.83985	8.77904	0.0608064
GINS3	8.7611	8.68924	8.69754	8.50778	8.66447	8.5372	0.0514501	0.786396	8.71596	8.56982	0.146143
SNORA80E	6.31575	6.47227	6.31501	5.71824	6.09621	6.12527	0.0515175	0.786977	6.36768	5.97991	0.387773
MIR4451	4.21242	3.24398	4.66987	5.59061	5.05685	5.18724	0.0515318	0.786744	4.04209	5.27823	-1.23614
TBC1D22A-AS1	5.25168	4.69856	4.65211	5.42313	5.31631	5.52758	0.0515402	0.786422	4.86745	5.42234	-0.554889
PROSER2-AS1	4.54341	4.72114	4.57762	4.1808	4.35966	4.47178	0.0515488	0.786105	4.61405	4.33742	0.276638
LOC105370013	3.33885	3.39026	3.55188	3.25448	3.22753	3.26311	0.0516287	0.786873	3.427	3.24837	0.178628
HDX	6.45107	6.70293	6.35881	6.27039	6.19527	6.15746	0.0516705	0.787061	6.50427	6.2077	0.296566
POLR2J4	6.47772	6.54269	6.39402	6.7887	6.56118	6.81071	0.0516751	0.786682	6.47148	6.72019	-0.248718
HMX3	5.98669	6.02323	5.99112	6.07497	6.12635	6.25781	0.051689	0.786444	6.00035	6.15304	-0.152696
DERA	7.78899	7.71788	7.78174	7.68152	7.67762	7.71693	0.0517113	0.786336	7.76287	7.69202	0.0708469
SELENOS	6.6725	6.7622	6.5933	6.49578	6.55222	6.55056	0.0517635	0.786681	6.676	6.53285	0.143145
CD69	5.22688	5.17216	5.3699	5.12436	5.08031	5.0359	0.0518186	0.78707	5.25631	5.08019	0.176125
LOC105370741	3.10196	2.73074	2.91572	3.13019	3.33458	3.31448	0.0518498	0.787096	2.91614	3.25975	-0.343608
KLHDC4	7.01794	7.08042	6.95837	6.86592	6.95159	6.84776	0.05186	0.786804	7.01891	6.88842	0.130489
CPTP	7.0405	7.07943	7.12468	7.17284	7.14501	7.14226	0.0518691	0.786495	7.08154	7.15337	-0.0718372
MIR4475	2.70946	2.86446	2.53783	2.46924	2.28544	2.44712	0.0519081	0.786639	2.70392	2.4006	0.303317
EFHD1	4.85306	4.9544	4.8145	5.03809	5.17733	4.98664	0.0519671	0.787086	4.87399	5.06735	-0.193365
ADAMTS8	5.77757	6.04912	5.86762	5.67883	5.64214	5.7019	0.0519925	0.787024	5.8981	5.67429	0.223813
HCN3	7.84115	7.70909	7.73062	7.59147	7.62498	7.67461	0.05216	0.789112	7.76028	7.63035	0.12993
UBE2NL	4.30108	4.16433	4.19492	4.29977	4.42617	4.39665	0.0521836	0.789022	4.22011	4.3742	-0.154087
EDA2R	8.75607	8.57904	8.32804	8.18877	8.27532	8.07261	0.0522527	0.78962	8.55438	8.1789	0.375482
SCN7A	4.16875	4.38934	4.4861	4.09247	4.12178	4.02475	0.0522751	0.78951	4.34807	4.07966	0.2684
LGALS13	3.50605	3.06285	3.30904	2.98724	2.72335	2.92852	0.0522987	0.78942	3.29265	2.8797	0.412941
LOC101926905	4.62166	4.38536	4.67657	4.33633	4.23011	3.97629	0.0523842	0.790265	4.56119	4.18091	0.380285
LOC105370564	5.12618	4.73403	5.0678	5.42603	5.24902	5.33773	0.0524021	0.790087	4.976	5.33759	-0.361591
DGUOK-AS1	4.1471	3.75779	3.89047	4.71784	4.20564	4.40892	0.0524602	0.790517	3.93179	4.44413	-0.512348
RPL27A	8.47294	8.57178	8.45123	8.28383	8.36517	8.41334	0.0524807	0.79038	8.49865	8.35411	0.144537
KLF3	8.28076	8.1096	8.14431	8.0757	7.97608	7.97654	0.052516	0.790464	8.17822	8.00944	0.168786
SLC25A13	9.5068	9.40538	9.44878	9.39607	9.32817	9.34295	0.0525278	0.790196	9.45365	9.35573	0.0979213
RSPO3	9.16795	9.18	9.13651	9.19049	9.26789	9.2821	0.0525307	0.789796	9.16149	9.24683	-0.0853381
RFX5	7.2427	7.26754	7.28021	7.18687	7.23883	7.16613	0.0525438	0.789547	7.26348	7.19728	0.0662021
HMGN3	7.47972	7.56324	7.53763	7.73933	7.58065	7.74302	0.052553	0.789242	7.52686	7.68767	-0.160804
RAB11FIP3	7.02838	6.93984	6.84558	7.1526	7.19878	7.04058	0.0525631	0.788948	6.93794	7.13065	-0.192717
TGFBR2	9.12868	9.03479	9.03634	8.94624	9.0021	8.89813	0.0526382	0.789633	9.0666	8.94882	0.11778
RAP2A	8.66626	8.56948	8.5524	8.47658	8.43015	8.52089	0.052649	0.78935	8.59605	8.47587	0.120174
GANC	7.44592	7.38548	7.35565	7.31939	7.29656	7.3353	0.0526643	0.789137	7.39568	7.31708	0.0785989
DSCR10	4.8394	5.14457	5.27031	5.50901	5.34995	5.60311	0.0527083	0.789353	5.08476	5.48736	-0.402598
NEURL1	6.7802	6.84686	6.83048	6.86067	6.95965	6.97957	0.0527173	0.789044	6.81918	6.9333	-0.114121
SOWAHD	5.66091	5.61425	5.62804	5.66857	5.74947	5.70712	0.0527241	0.788704	5.6344	5.70839	-0.0739897
PSTK	6.24997	6.2013	6.14749	6.05623	6.02203	6.14186	0.0527323	0.788385	6.19959	6.07337	0.126217
L2HGDH	6.62202	6.4356	6.15235	5.99127	5.99675	6.0811	0.0527651	0.788434	6.40332	6.02304	0.38028
SGMS1	8.12955	7.94168	8.0438	7.68813	7.90986	7.82703	0.0528017	0.788538	8.03835	7.80834	0.23001
POLH	8.82071	8.81202	8.81903	8.76885	8.70418	8.6158	0.0528591	0.788954	8.81725	8.69628	0.120977
C9orf152	4.42037	4.43961	4.90159	4.96841	5.2194	5.00742	0.0528782	0.788798	4.58719	5.06508	-0.477887
WDR5B	7.74074	7.73038	7.87408	7.65004	7.45864	7.62102	0.0529653	0.789656	7.78173	7.57657	0.205165
LOC105378448	5.70746	5.43999	5.8644	5.34603	5.33558	5.31754	0.053067	0.79073	5.67062	5.33305	0.337565
TFAP2D	4.33034	4.65554	4.68955	4.77209	5.06452	5.06982	0.0530755	0.790416	4.55848	4.96881	-0.410331
NEK3	6.46882	6.39814	6.48075	6.58463	6.55676	6.75595	0.0530835	0.790094	6.44924	6.63245	-0.183208
TRAP1	10.2804	10.378	10.3223	10.2647	10.2319	10.1827	0.0531647	0.790862	10.3269	10.2264	0.100491
NEURL3	5.95688	5.90799	5.82495	5.82018	5.69896	5.74485	0.0532162	0.791187	5.8966	5.75466	0.141942
KDM7A	7.18786	7.31735	7.10865	6.97248	6.77371	7.04374	0.0532233	0.790853	7.20462	6.92998	0.274645
TNFSF11	4.74148	4.61035	4.42619	4.80783	4.95191	4.84283	0.053234	0.790571	4.59267	4.86752	-0.274847
PPAT	9.01146	9.02394	8.98431	8.87562	8.96273	8.9449	0.0532562	0.790461	9.00657	8.92775	0.0788196
RCC2	11.5428	11.5079	11.4904	11.4851	11.4395	11.4306	0.0532936	0.790576	11.5137	11.4517	0.0619901
RPARP-AS1	6.93288	7.06905	7.05605	6.93585	6.75915	6.72672	0.0532937	0.790138	7.01933	6.80724	0.212087
FSTL4	4.49968	4.64907	4.56378	4.84759	4.92136	4.66244	0.0533951	0.791202	4.57084	4.81047	-0.239623
LINC02152	4.11069	4.53963	4.46506	3.8053	4.00219	4.06103	0.0534294	0.791271	4.37179	3.95618	0.415618
MEIS3P1	5.65298	5.87017	5.7807	5.6382	5.28776	5.38626	0.0534487	0.791118	5.76795	5.43741	0.330543
ALG14	7.23601	7.40894	7.411	7.1876	7.22007	7.14386	0.053548	0.792148	7.35199	7.18384	0.168142
KRTAP4-6	3.44507	3.15219	3.5605	3.74089	3.7425	3.67729	0.0535895	0.792323	3.38592	3.72023	-0.334309
ISG20	5.07143	4.88037	4.71412	5.11658	5.37783	5.21408	0.0536339	0.79254	4.88864	5.23616	-0.347526
LCE2A	6.52224	6.6085	6.6586	6.5151	6.45662	6.45845	0.0536348	0.792115	6.59645	6.47672	0.119722
HPRT1	8.80692	8.76226	8.86612	9.00304	8.9295	8.88087	0.0536405	0.791761	8.81177	8.9378	-0.126037
C18orf12	3.79505	3.53698	3.72282	3.32312	3.53918	3.24856	0.0536538	0.791519	3.68495	3.37028	0.314667
AASDHPPT	8.44718	8.36438	8.43833	8.36149	8.31318	8.33378	0.0537975	0.793201	8.41663	8.33615	0.0804833
TCEA1	6.29034	6.24182	6.22054	6.03574	6.08406	6.201	0.0538351	0.793317	6.2509	6.10694	0.143962
LOC101928081	3.62271	3.77086	3.79615	3.42657	3.61525	3.52496	0.0538358	0.79289	3.72991	3.52226	0.207647
SLC23A2	8.83676	8.76957	8.66957	8.54143	8.66835	8.55281	0.0538558	0.792747	8.75863	8.58753	0.171103
NAGLU	7.91636	8.14688	8.06909	7.83733	7.89644	7.74986	0.0538989	0.792944	8.04411	7.82788	0.21623
TTLL10	6.19045	6.0477	6.13562	6.25822	6.4441	6.26702	0.0539313	0.792983	6.12459	6.32311	-0.198525
HMBS	7.5579	7.43137	7.30269	7.2187	7.25038	7.06292	0.0539349	0.792599	7.43065	7.17733	0.253318
YIF1A	8.61409	8.78071	8.68194	8.58025	8.54956	8.46425	0.0539488	0.792367	8.69225	8.53135	0.160893
SEMG1	3.43688	3.47252	3.44508	4.11693	3.57929	4.12603	0.0539807	0.792399	3.45149	3.94075	-0.489259
PLTP	9.1206	9.23039	9.16849	8.8371	9.09117	8.94014	0.0540104	0.792399	9.17316	8.95614	0.21702
LOC100132356	5.87843	6.00773	6.12786	5.76443	5.79134	5.84441	0.0540447	0.792468	6.00467	5.80006	0.20461
IFNA13	4.12161	3.48132	3.45583	4.58395	4.84757	4.11013	0.0541141	0.793049	3.68625	4.51388	-0.827628
RNF114	9.39438	9.50934	9.34942	9.3225	9.14153	9.21483	0.0541302	0.79285	9.41772	9.22629	0.19143
ZNF25	7.36976	7.3436	7.31298	7.01148	7.00193	7.2754	0.0541663	0.792944	7.34211	7.09627	0.245846
LOC105377267	4.16816	4.10573	4.31737	4.05545	4.01732	3.98252	0.0542192	0.793283	4.19708	4.01843	0.178653
RPF1	8.88913	8.8451	8.85092	8.89801	8.90309	8.94137	0.0542584	0.793422	8.86172	8.91416	-0.052437
IPO5P1	6.22274	6.27264	5.87635	5.79999	5.77449	5.78745	0.0542973	0.793555	6.12391	5.78731	0.336598
NAGK	6.72464	6.78038	6.78671	6.69552	6.70842	6.62561	0.0543001	0.793162	6.76391	6.67652	0.0873933
OR5D13	2.88939	2.91409	2.88321	2.77987	2.71962	2.85691	0.0543098	0.79287	2.89556	2.78546	0.110099
PARD6G	6.00248	5.90221	5.95078	5.79577	5.83906	5.61275	0.0543105	0.792446	5.95183	5.74919	0.202635
HLX-AS1	3.80473	3.95074	3.98947	4.11578	4.06771	4.30671	0.0543204	0.792157	3.91498	4.1634	-0.248422
HIST1H2AA	4.74067	4.2049	4.13868	4.98416	4.88276	4.81119	0.0543332	0.791912	4.36142	4.89271	-0.531291
LOC729218	9.18726	9.1528	9.05104	9.03405	8.83062	8.94663	0.0543854	0.79224	9.13037	8.9371	0.193268
LINC01993	5.22691	4.91415	5.00834	5.22769	5.40845	5.40173	0.0544156	0.792247	5.0498	5.34595	-0.296151
PLA2G5	5.72345	5.49447	5.69372	6.05312	5.94523	5.77968	0.0544238	0.791935	5.63721	5.92601	-0.288799
ARMC9	7.63868	7.69463	7.61939	7.59167	7.51006	7.57764	0.0544365	0.791688	7.6509	7.55979	0.0911099
LOC102724732	3.71999	3.76688	3.71251	3.90002	3.80242	3.79842	0.0545196	0.792465	3.73313	3.83362	-0.100496
LOC221272	4.26126	4.33307	4.36911	4.45752	4.52461	4.3886	0.0546337	0.793691	4.32115	4.45691	-0.135763
LOC105370612	4.90626	4.66233	4.68415	4.5054	4.46927	4.58839	0.054786	0.795471	4.75091	4.52102	0.229896
EEFSEC	8.37917	8.51429	8.33159	8.23045	8.27999	8.10428	0.0547969	0.795195	8.40835	8.20491	0.203444
KRTAP10-6	7.99434	8.06549	8.06471	7.68298	7.95255	7.83237	0.0548329	0.795286	8.04151	7.82263	0.218882
KRAS	8.3262	8.27101	8.27223	8.24223	8.12799	8.07449	0.0548806	0.795545	8.28981	8.14824	0.141578
UBE2Q1-AS1	3.74963	3.56908	3.6734	3.33398	3.29426	3.56458	0.054891	0.795263	3.66404	3.39761	0.266433
FAM49B	8.1408	8.23915	8.23516	8.08983	8.08484	8.14224	0.0549087	0.795089	8.20504	8.10564	0.099402
HHLA3	6.963	6.74026	6.61209	6.35233	6.57895	6.37402	0.0549353	0.795043	6.77178	6.4351	0.336686
OPA1-AS1	2.98638	3.07945	3.01972	2.87741	2.45048	2.72703	0.0549522	0.794856	3.02852	2.68497	0.343541
STRA8	3.42887	3.36791	3.42119	3.49422	3.64614	3.50306	0.0549829	0.794869	3.40599	3.54781	-0.141818
IGSF11	4.61097	4.51845	4.43396	5.05455	4.80885	4.67843	0.0550243	0.795037	4.52113	4.84728	-0.326151
ATP11A-AS1	5.86478	5.58173	5.58285	5.98282	6.13878	5.87912	0.0550437	0.794887	5.67645	6.00024	-0.323789
KDM4A	8.73672	8.9147	8.77797	8.65402	8.67843	8.66006	0.0550743	0.794898	8.8098	8.66417	0.145628
POP1	8.11614	7.98897	8.00925	7.85528	7.95919	7.78694	0.0551046	0.794906	8.03812	7.86714	0.170982
OR5B21	4.25933	4.37323	4.11329	3.62629	4.0928	3.75408	0.0551518	0.795157	4.24862	3.82439	0.424227
COL2A1	5.74059	5.75619	5.93098	6.00808	6.08529	5.93567	0.0552026	0.79546	5.80925	6.00968	-0.200427
LOC101927043	5.5762	5.19815	5.52613	5.91227	6.03917	5.65886	0.0552669	0.795956	5.43349	5.8701	-0.436604
PLAA	9.91135	9.85227	9.84713	9.71157	9.82795	9.75021	0.0552926	0.795898	9.87025	9.76324	0.107009
UBQLN3	5.14519	5.52801	5.65897	5.89935	5.93741	5.78656	0.0552927	0.79547	5.44406	5.87444	-0.430381
DCLK1	7.15143	7.35942	7.09756	6.88554	6.80987	7.05188	0.0553068	0.795244	7.2028	6.91576	0.287042
FZD10-AS1	5.01469	4.98485	5.02008	5.11234	5.07551	5.03393	0.0553222	0.795036	5.00654	5.07392	-0.0673847
ZNF189	6.99375	6.95661	7.07919	6.72728	6.45005	6.85285	0.0553572	0.795111	7.00985	6.67673	0.333125
IL1RN	4.27583	4.63884	4.60853	4.09627	4.26723	4.13834	0.0553673	0.794829	4.50773	4.16728	0.340449
OR51F1	4.45207	4.26254	4.1219	4.088	3.94326	3.82843	0.0553809	0.794597	4.27884	3.95323	0.325609
LOC101928322	4.9232	5.05426	4.75954	4.74972	4.48339	4.3691	0.0554648	0.795372	4.91233	4.53407	0.378262
C1orf185	4.09612	3.67802	3.98046	3.14701	3.30839	3.68164	0.0554672	0.794981	3.9182	3.37901	0.539188
KDM2B	8.21766	8.26423	8.2663	8.12918	8.10593	8.21586	0.05548	0.794738	8.2494	8.15032	0.099073
CCDC28A	6.91671	7.0858	7.10944	6.82129	6.90836	6.85433	0.055495	0.794525	7.03732	6.86132	0.175991
RBM4B	7.28635	7.0949	7.16596	7.0425	7.04043	6.93985	0.0554985	0.79415	7.1824	7.00759	0.174812
DCTN3	7.61036	7.45596	7.53907	7.40715	7.34783	7.1652	0.0555258	0.794115	7.53513	7.30673	0.228405
PF4V1	5.01192	5.13436	5.00302	5.24392	5.43402	5.17648	0.0557225	0.796501	5.04976	5.2848	-0.235039
LOC105373220	3.70325	3.74524	3.71103	3.6292	3.43791	3.28246	0.0557754	0.79683	3.71984	3.44986	0.269987
MAST4	6.70755	6.59343	6.72162	6.55082	6.58622	6.48978	0.055784	0.796527	6.6742	6.54227	0.131924
RAB2A	7.59387	7.38083	7.48015	7.31926	7.34384	7.25739	0.0557919	0.796213	7.48495	7.30683	0.178115
KCNMA1	7.16538	6.95795	7.05944	6.85689	6.8922	6.92725	0.0558343	0.796392	7.06092	6.89211	0.168807
LOC105376493	3.43464	3.30777	3.3529	3.04218	3.13881	3.28209	0.0558708	0.796488	3.3651	3.15436	0.210748
PEX7	6.14703	6.44174	6.41766	5.71284	6.05632	6.05273	0.0559132	0.796666	6.33548	5.94063	0.394845
LOC100996724	3.56951	3.57451	3.69548	3.69788	3.77668	3.7417	0.0559134	0.796243	3.61317	3.73875	-0.125585
OC90	5.24908	5.01952	5.04032	5.32575	5.56117	5.30404	0.0559705	0.796632	5.10297	5.39699	-0.294013
KRT6A	4.08009	3.75213	3.66486	3.55249	3.4581	3.43532	0.055995	0.796556	3.83236	3.48197	0.350391
TCTN3	9.50755	9.57017	9.59378	9.4485	9.49666	9.48857	0.056013	0.796387	9.55717	9.47791	0.079257
LOC105370415	3.67117	3.65968	3.55356	3.31588	3.43301	3.53914	0.0560136	0.795971	3.62814	3.42934	0.198795
PHF5A	7.50179	7.41505	7.44286	7.36105	7.35148	7.21273	0.0560404	0.795928	7.45324	7.30842	0.144814
LOC105372133	5.22404	5.29091	5.28155	4.56867	4.90655	5.0897	0.0560811	0.796083	5.2655	4.85497	0.410531
DHRS13	7.10998	7.3844	7.20907	7.05863	6.97007	6.81184	0.0560851	0.795716	7.23448	6.94684	0.287638
SLC4A10	4.51355	4.50663	4.41369	4.6574	4.63609	4.53569	0.0560975	0.79547	4.47796	4.60973	-0.131769
LOC105370616	4.52238	4.65989	4.72664	3.99371	4.39209	4.37629	0.0561081	0.795197	4.6363	4.25403	0.382271
AKAP10	7.70139	7.90282	7.86628	7.64004	7.40746	7.6349	0.056122	0.794972	7.8235	7.5608	0.262695
TSN	9.02465	9.05453	8.93402	8.80579	8.92592	8.87912	0.0561553	0.795023	9.0044	8.87028	0.134126
TRDMT1	5.70962	5.56205	5.56008	5.38448	5.52045	5.34097	0.0561665	0.794759	5.61058	5.4153	0.195283
OR6W1P	5.24866	4.91046	5.17042	5.42442	5.32285	5.46991	0.0561726	0.794424	5.10985	5.40573	-0.29588
RELL1	8.48896	8.40579	8.31526	8.19266	8.30696	8.22691	0.0562234	0.794721	8.40334	8.24218	0.161158
UG0898H09	4.03922	4.32848	4.18354	3.93949	3.98891	3.94426	0.0562756	0.795038	4.18375	3.95755	0.226196
TUBGCP3	8.70027	8.71267	8.69612	8.49662	8.65129	8.59716	0.0562999	0.794961	8.70302	8.58169	0.121332
TRIM43B	5.15271	5.17562	5.29806	5.02204	5.08486	5.10648	0.0563452	0.795179	5.2088	5.07113	0.137671
LDLRAD2	6.01941	5.46079	5.6394	5.33541	5.21844	5.21308	0.0563686	0.795089	5.70653	5.25564	0.450891
HOPX	4.33133	4.31242	4.32136	4.35881	4.53077	4.50376	0.0564085	0.795232	4.3217	4.46445	-0.142742
TEX2	8.87093	8.92305	8.99988	8.82499	8.75013	8.84327	0.0564215	0.794995	8.93129	8.80613	0.125155
PGAM1	5.70391	5.79328	5.83234	5.46779	5.34277	5.67925	0.0564907	0.79555	5.77651	5.4966	0.279911
LOC105378885	4.3385	4.34086	4.40464	3.92729	4.27075	4.07393	0.0565046	0.795326	4.36134	4.09066	0.270675
SMG9	9.38925	9.38143	9.41089	9.33332	9.33061	9.22519	0.0565052	0.794915	9.39386	9.29637	0.097485
FAM19A3	3.8697	3.97583	4.08476	3.78573	3.75102	3.84865	0.0565317	0.794869	3.97676	3.79513	0.181628
HIPK3	8.53391	8.66473	8.65192	8.52317	8.42453	8.49635	0.0565618	0.794874	8.61685	8.48135	0.1355
ACOT4	4.32798	4.07189	4.34835	4.60011	4.42512	4.54202	0.0565875	0.794817	4.24941	4.52242	-0.273007
LOC105375819	6.25896	6.16543	6.1671	6.69363	6.72878	6.29772	0.0565886	0.794413	6.19716	6.57338	-0.376214
LOC441204	4.8288	4.62194	4.90391	5.04703	5.0289	4.97338	0.0566066	0.794249	4.78488	5.01644	-0.231555
POMK	9.59897	9.59337	9.44051	9.41268	9.39994	9.27033	0.056629	0.794144	9.54428	9.36098	0.183296
TMEM39A	9.1145	9.18103	9.20056	9.08436	9.11068	9.07984	0.0566479	0.793993	9.16537	9.09163	0.0737391
LOC100128059	5.08989	5.10317	4.8363	5.39714	5.33297	5.17229	0.0566607	0.793756	5.00979	5.3008	-0.291015
LOC100131047	4.66036	4.50039	4.39557	4.34026	4.31627	4.21842	0.056663	0.793371	4.51877	4.29165	0.227122
KTN1	9.34426	9.33919	9.37358	9.46333	9.41522	9.58174	0.0566681	0.793027	9.35234	9.48676	-0.134421
LOC105370561	5.0367	5.36456	5.2481	4.98224	4.92468	4.68014	0.0566701	0.792639	5.21645	4.86235	0.354101
DESI1	8.77546	9.01944	8.89865	8.70264	8.7227	8.53656	0.0567041	0.7927	8.89785	8.65397	0.243885
LOC105369558	5.55704	5.23392	5.50636	5.7054	5.71547	5.67991	0.0567101	0.792368	5.43244	5.70026	-0.267817
MIR1246	5.39199	5.17637	5.23383	5.45546	5.40491	5.49743	0.0567755	0.792867	5.2674	5.4526	-0.185201
KRT35	4.54621	4.48499	4.47356	4.22155	4.31147	4.43883	0.0567837	0.792566	4.50159	4.32395	0.177635
PLET1	4.59926	4.74637	4.63406	4.79541	4.77274	4.77041	0.0568389	0.792922	4.6599	4.77952	-0.119622
STAC2	6.53869	6.59282	6.62047	6.65518	6.67402	6.77501	0.0569004	0.793365	6.58399	6.7014	-0.117409
CCT3	11.0589	11.0867	11.0671	11.0511	11.0007	11.0279	0.0569164	0.793174	11.0709	11.0266	0.0443662
ZCCHC4	7.40947	7.32522	7.24128	7.21164	7.10507	7.19303	0.0569345	0.793013	7.32532	7.16991	0.155411
SNAP25	9.41235	9.28157	9.24161	9.11818	9.21644	9.10181	0.0569526	0.79285	9.31184	9.14548	0.166365
LINC00265	8.67539	8.61497	8.52449	8.50926	8.36442	8.24965	0.0569648	0.792607	8.60495	8.37444	0.230506
ACTL7B	5.62638	5.44675	5.15135	5.8489	5.71205	5.81145	0.0569652	0.7922	5.40816	5.7908	-0.382638
ACBD3	10.6672	10.5951	10.6322	10.5773	10.5598	10.5829	0.0569707	0.791863	10.6315	10.5733	0.0581831
NEFH	8.07752	8.01176	8.12015	8.16007	8.27747	8.16569	0.0570351	0.792346	8.06981	8.20108	-0.13127
BAX	8.47391	8.58733	8.64935	8.44387	8.44223	8.35715	0.0570479	0.792111	8.57019	8.41442	0.155777
LRRC8B	6.54504	6.49057	6.43708	6.39401	6.30118	6.41066	0.0570569	0.791824	6.4909	6.36862	0.122281
COBLL1	6.9442	6.82756	6.8794	6.76355	6.78144	6.8138	0.0571045	0.792073	6.88372	6.78626	0.0974568
SLC2A13	6.12914	5.98799	6.15852	6.25166	6.21939	6.22946	0.0571171	0.791836	6.09188	6.23351	-0.141625
ADGRB2	6.40221	6.6459	6.74103	6.87776	6.8863	6.83582	0.0571603	0.792023	6.59638	6.86663	-0.270247
SUSD5	5.50544	5.46363	5.7245	5.4098	5.26354	5.28094	0.057198	0.792134	5.56452	5.31809	0.246432
NOTCH3	6.0064	6.00525	6.11195	6.3493	6.11747	6.2628	0.0572099	0.791888	6.0412	6.24319	-0.20199
C11orf57	7.61865	7.56194	7.74889	7.90182	7.74755	7.84713	0.0572148	0.791546	7.64316	7.83216	-0.189005
LOC105377730	4.89599	4.87669	4.88017	4.93402	4.99072	5.08794	0.0572302	0.791348	4.88428	5.00423	-0.119948
CLCN6	8.95173	8.89671	8.78674	8.78714	8.63885	8.69303	0.0572373	0.791037	8.87839	8.70634	0.172054
PCAT29	4.46302	4.52752	4.32852	4.91475	4.64653	4.62778	0.0573227	0.791807	4.43969	4.72968	-0.289998
PPP1R1C	6.32532	6.37398	6.50421	6.64696	6.65394	6.49429	0.0573522	0.791805	6.40117	6.5984	-0.197229
LOC101929315	3.32558	3.18925	3.18323	3.07291	3.13073	2.9698	0.0573563	0.791452	3.23269	3.05781	0.174874
PDCD2L	8.31855	8.37534	8.39061	8.32309	8.25649	8.24444	0.0573654	0.791169	8.3615	8.27467	0.0868255
ZNF43	7.46385	7.27869	7.31356	7.00173	7.2362	6.88703	0.0573724	0.790856	7.35203	7.04165	0.310379
LOC101929532	3.37055	3.51554	3.24455	3.68003	3.60943	3.53992	0.057396	0.790773	3.37688	3.60979	-0.232916
LOC643201	4.31701	4.41249	4.47411	4.93043	4.87929	4.50852	0.057397	0.790379	4.4012	4.77275	-0.371542
TGFBR3	6.66362	6.6822	6.6049	6.36044	6.51144	6.56292	0.0574097	0.790146	6.65024	6.47827	0.171972
MALRD1	4.81084	5.01103	4.73699	5.04554	5.06227	5.13778	0.0574527	0.79033	4.85295	5.08187	-0.228912
LINC01173	5.28037	5.33069	5.0488	5.52918	5.41898	5.4477	0.0574678	0.79013	5.21995	5.46529	-0.245336
VWA5A	5.45417	5.3266	5.47959	5.50676	5.62331	5.59927	0.0574881	0.790002	5.42012	5.57645	-0.156327
CKS1B	7.67848	7.8828	7.78847	7.65876	7.6107	7.57198	0.0575056	0.789836	7.78325	7.61381	0.16944
CCT6B	4.43706	4.36826	4.35207	4.06209	4.22391	4.29237	0.0575079	0.789462	4.38579	4.19279	0.193006
LRP2	4.33112	4.12667	4.1036	4.40213	4.3894	4.35388	0.0575563	0.78972	4.18713	4.3818	-0.194671
ZNF235	6.23094	6.32841	6.25786	5.70938	6.03119	6.0984	0.0575814	0.789658	6.2724	5.94632	0.326078
GMNN	8.14445	8.16581	8.21804	8.01282	8.09798	7.87525	0.0575894	0.789362	8.1761	7.99535	0.180749
SPATA17	5.04915	5.08132	4.95747	4.93109	4.90429	4.77881	0.057616	0.789321	5.02931	4.8714	0.157917
SNORA3B	7.5242	7.34974	7.48285	7.35505	7.21031	7.25401	0.0576304	0.789114	7.45226	7.27312	0.179142
PIDD1	6.5461	6.54897	6.50766	6.88308	6.67183	6.64825	0.0576373	0.788803	6.53424	6.73438	-0.200141
SNORD116-27	6.27848	6.47464	6.29306	6.64454	6.75322	6.47019	0.0576592	0.788698	6.34873	6.62265	-0.273928
CCND2	4.5475	4.71235	4.96545	5.16042	5.05396	5.02602	0.0576883	0.788693	4.74177	5.08013	-0.338367
FBXO34	7.02515	6.97871	7.11555	7.12275	7.18643	7.26458	0.057708	0.788558	7.0398	7.19125	-0.151447
LOC105371672	5.62931	5.3025	5.52765	4.93043	5.18339	5.25473	0.0577138	0.788233	5.48648	5.12285	0.363635
AHNAK2	7.43022	7.41305	7.38157	7.53283	7.43809	7.54702	0.0577263	0.788001	7.40828	7.50598	-0.0976979
KRTAP11-1	4.86274	4.51567	4.80069	5.27364	5.1815	4.91787	0.0577888	0.788451	4.72637	5.12434	-0.397969
CAPG	6.61899	6.32941	6.52901	6.21324	6.31721	6.21993	0.0578065	0.788289	6.49247	6.25013	0.242345
ALG9	8.41501	8.47734	8.48666	8.37719	8.32883	8.41214	0.0579091	0.789286	8.45967	8.37272	0.0869502
WDR41	8.80394	8.77217	8.91444	8.68287	8.746	8.68213	0.0579319	0.789193	8.83018	8.70366	0.126518
STRADA	8.92802	8.97044	8.7662	8.657	8.74321	8.48078	0.0579482	0.789012	8.88822	8.627	0.261222
CACNA1C	6.03642	6.057	6.20298	6.21137	6.27194	6.37732	0.0579527	0.788671	6.0988	6.28688	-0.18808
LOC105377352	3.64517	3.62362	3.72323	3.74031	3.73832	3.79782	0.0579788	0.788624	3.664	3.75882	-0.0948137
ISCA2	7.42674	7.46885	7.52964	7.30944	7.42203	7.33682	0.0579829	0.788278	7.47508	7.3561	0.118979
GDNF	4.98994	4.83765	5.01266	5.15086	5.09799	5.06675	0.0580081	0.788219	4.94675	5.1052	-0.158446
LOC100288637	5.65187	6.34961	5.79111	5.23659	5.00387	5.51004	0.0580209	0.787992	5.93086	5.25016	0.680699
LOC105376588	3.09841	3.25057	3.2286	3.65496	3.30034	3.52055	0.0580441	0.787906	3.19253	3.49195	-0.299423
DLD	9.47929	9.36811	9.3614	9.32544	9.23225	9.28193	0.0580702	0.787859	9.40293	9.27987	0.12306
LOC105374435	4.1695	3.96568	3.87639	3.72429	3.7561	3.81516	0.0581563	0.788627	4.00386	3.76519	0.238674
SLC35A2	7.50114	7.55775	7.53887	7.48062	7.46065	7.37956	0.0581717	0.788435	7.53259	7.44028	0.0923112
IGFL4	4.34913	4.65417	4.47257	4.7146	4.74401	4.71989	0.0581772	0.78811	4.49196	4.72617	-0.234211
MTMR3	8.09803	8.36127	8.27314	7.83628	8.07165	8.00233	0.0582038	0.788069	8.24415	7.97009	0.27406
PRKX	7.5966	7.60072	7.73789	7.52097	7.51263	7.37091	0.058217	0.787849	7.64507	7.46817	0.176902
LINC00971	4.43305	4.41413	4.27784	4.1608	4.28973	4.16323	0.0582708	0.788177	4.37501	4.20459	0.170416
C2orf88	3.99349	3.76353	4.00651	4.12754	4.26511	4.10646	0.0582781	0.787876	3.92117	4.16637	-0.245195
RTTN	8.2332	8.23436	8.04137	8.0157	7.96864	8.00634	0.0583033	0.787817	8.16964	7.99689	0.172749
UBA2	10.911	10.8762	10.8813	10.9372	11.0005	11.0897	0.0583235	0.787691	10.8895	11.0091	-0.119637
LOC105370653	4.44686	4.36728	4.40727	4.27219	4.36745	4.28409	0.0583244	0.787306	4.40714	4.30791	0.0992293
FXYD3	5.82029	5.98729	5.80477	5.68588	5.56874	5.74387	0.0583662	0.787472	5.87078	5.66616	0.20462
RPS7P5	4.8998	4.60874	5.02172	4.51429	4.56022	4.46764	0.0583801	0.787261	4.84342	4.51405	0.329368
NCAM1	8.08261	7.86162	7.73531	7.62469	7.66513	7.53165	0.0584216	0.787423	7.89318	7.60716	0.286019
LOC105376596	4.16487	4.37125	3.9613	3.8537	3.80525	3.88758	0.0584698	0.787674	4.16581	3.84884	0.316965
RAB2B	8.46994	8.35971	8.29041	8.27512	8.18841	8.18104	0.0584715	0.787301	8.37335	8.21486	0.158494
RNU5A-1	3.04331	2.57835	2.63862	2.43612	2.31129	2.32067	0.0585023	0.787317	2.75343	2.35603	0.397401
SNAPC5	6.99294	7.34203	7.14841	6.85681	6.95262	6.82147	0.0585748	0.787896	7.16113	6.87697	0.284161
KRT85	6.13124	6.32737	6.20211	6.37359	6.57168	6.38925	0.0585942	0.78776	6.22024	6.44484	-0.2246
GOLGA7B	4.60958	4.66646	4.62451	4.95733	5.00475	4.69871	0.0586179	0.787682	4.63352	4.88693	-0.253414
MLIP	7.72868	7.77198	7.7552	7.62014	7.53143	7.70275	0.0586669	0.787944	7.75195	7.6181	0.133849
HTRA4	5.33334	4.9765	5.42996	4.85682	4.94725	4.79946	0.0586798	0.787721	5.2466	4.86785	0.378751
LOC105379224	5.082	5.1195	5.23267	5.46266	5.41302	5.22657	0.0586978	0.787566	5.14472	5.36742	-0.222693
SATL1	3.94379	3.8421	3.69524	4.24103	3.95079	4.20347	0.0586986	0.787181	3.82704	4.13176	-0.30472
POLR2J	8.57736	8.5293	8.30145	8.09723	8.16752	8.31105	0.0587085	0.786917	8.46937	8.19193	0.277436
SEC24A	9.71128	9.6487	9.68004	9.75397	9.72202	9.80885	0.058719	0.786663	9.68001	9.76162	-0.0816076
C11orf54	6.30424	6.24149	6.15151	6.03824	6.14919	6.07799	0.0587843	0.787143	6.23241	6.08847	0.143943
EIF2B2	9.13885	9.06848	9.0811	8.97541	9.05237	9.01673	0.0588514	0.787647	9.09614	9.01483	0.0813065
CDC123	10.3642	10.2968	10.2998	10.3968	10.3751	10.3721	0.0588837	0.787684	10.3203	10.3814	-0.0610724
ACADS	6.55608	6.72086	6.63472	5.94013	6.42085	6.33192	0.0588869	0.787331	6.63722	6.23096	0.406256
LOC100507516	5.32209	5.54299	5.52194	5.1683	5.31348	5.25982	0.0588916	0.787001	5.46234	5.2472	0.215144
KNOP1	8.63898	8.49088	8.43053	8.18869	8.33602	8.37548	0.0589194	0.786978	8.52013	8.30006	0.220067
LOC105373645	5.56926	5.43226	5.35295	5.61374	5.73116	5.60206	0.0589255	0.786665	5.45149	5.64899	-0.197497
[truncated: 24,688 more rows]

## Sheet: OE_72h vs CTRL
Gene	72hr1	72hr2	72hr3	CTRL1	CTRL2	CTRL3	ttest	FDR adjusted	AVERAGE 72hr	AVERAGE Contrl	Log2FC
DKK2	10.7322	10.7359	10.6932	9.6881	9.75262	9.65023	6.33075e-06	0.168949	10.7204	9.69698	1.02345
RASA1	10.014	10.0088	10.0186	10.4442	10.4559	10.5036	1.59161e-05	0.212377	10.0138	10.4679	-0.454065
SERPINB7	7.90417	7.7974	7.74213	9.25066	9.14539	9.19743	1.64432e-05	0.146273	7.81457	9.19783	-1.38326
CHAF1A	10.8286	10.7347	10.8561	8.37963	8.61664	8.22339	3.69856e-05	0.246759	10.8065	8.40655	2.39992
SCD	11.9063	11.9388	11.8247	11.0553	11.0614	10.979	3.74574e-05	0.199925	11.8899	11.0319	0.858028
FGF5	10.4948	10.4609	10.4656	10.7567	10.78	10.7966	4.19624e-05	0.186642	10.4738	10.7778	-0.303988
VCAM1	9.29691	9.37761	9.25986	8.57329	8.55886	8.50687	4.48464e-05	0.170974	9.31146	8.54634	0.765124
ST8SIA4	8.95869	9.0103	8.99054	8.42121	8.49021	8.40061	5.95585e-05	0.19868	8.98651	8.43734	0.549165
AURKA	8.11032	8.1049	8.11899	8.44015	8.46996	8.40728	6.04412e-05	0.179221	8.1114	8.43913	-0.327729
TUBA3D	5.93931	5.97988	5.9893	6.45057	6.3835	6.44711	6.75883e-05	0.180373	5.9695	6.42706	-0.457562
TNFSF10	10.2155	10.168	10.2162	9.08399	9.22551	9.00907	7.50723e-05	0.182132	10.1999	9.10619	1.09372
CD55	8.7157	8.79228	8.72145	8.13399	8.17516	8.08071	7.59685e-05	0.168948	8.74314	8.12995	0.613186
SEC62	9.28918	9.28428	9.29454	9.34863	9.34283	9.34424	8.38075e-05	0.172044	9.28933	9.34523	-0.0559026
SLC44A1	10.1345	10.1626	10.0825	9.67379	9.66534	9.60614	0.000112272	0.214015	10.1265	9.64842	0.478111
LPCAT3	10.0822	10.0974	10.0695	9.56303	9.60406	9.48457	0.000121248	0.215715	10.083	9.55055	0.532464
SERPINE1	12.4252	12.431	12.3727	12.74	12.7487	12.7941	0.000148998	0.248519	12.4096	12.7609	-0.351305
TRAM2	10.0702	10.0479	10.1201	10.3794	10.3515	10.3679	0.000229673	0.360547	10.0794	10.3663	-0.286919
LOC105376739	6.17577	6.15109	6.16961	5.94662	5.98111	5.92866	0.00023645	0.350564	6.16549	5.95213	0.213362
PLA2G4F	5.02605	5.01849	5.01123	5.39147	5.36589	5.30084	0.000256334	0.360041	5.01859	5.35273	-0.33414
NQO1	10.7484	10.7098	10.6874	11.0994	11.0903	11.1797	0.000262187	0.349849	10.7152	11.1231	-0.407969
XPOT	10.1368	10.1321	10.1384	10.0022	10.0121	9.97394	0.000272594	0.346415	10.1358	9.99609	0.139666
FARSB	10.6406	10.6574	10.6707	10.8391	10.8033	10.8161	0.000277402	0.336501	10.6562	10.8195	-0.163244
OGFRL1	9.51841	9.5486	9.44719	9.94361	9.93767	10.0124	0.000280116	0.325019	9.50474	9.96455	-0.45981
RABGGTB	7.97763	8.08269	8.05349	8.71801	8.59737	8.74056	0.000284993	0.3169	8.03793	8.68531	-0.647379
STARD4	9.82273	9.87837	9.92241	9.22622	9.04614	9.05019	0.000313347	0.334492	9.8745	9.10752	0.766985
ANKRD1	9.40398	9.43881	9.29521	10.3855	10.2939	10.5592	0.000314333	0.322639	9.37933	10.4129	-1.03353
IQGAP1	9.93407	9.97457	9.94884	10.1354	10.1074	10.1165	0.000315437	0.31178	9.95249	10.1198	-0.167306
EDNRA	8.86237	8.74485	8.62049	7.78521	7.85836	7.91482	0.000358866	0.342037	8.74257	7.8528	0.889773
PLAT	13.1205	13.1451	13.1099	12.9305	12.9149	12.8752	0.000361778	0.332923	13.1252	12.9069	0.21829
LOC105373592	3.5636	3.57672	3.61642	3.81094	3.7774	3.8132	0.000396723	0.352912	3.58558	3.80051	-0.214934
CELSR2	7.35254	7.36429	7.35603	7.49426	7.45974	7.49016	0.000412633	0.355224	7.35762	7.48139	-0.123768
TXNRD1	7.97329	8.12301	8.01445	8.50854	8.52489	8.55105	0.000448232	0.373812	8.03691	8.52816	-0.491247
MIR4727	3.15888	3.11351	3.11986	2.83308	2.81735	2.89222	0.000456728	0.369355	3.13075	2.84755	0.283201
PPME1	9.7457	9.83033	9.79275	10.1145	10.0989	10.0634	0.00046222	0.362802	9.78959	10.0923	-0.302675
ENPP2	9.86024	9.97526	9.82663	9.30208	9.21337	9.33434	0.000471405	0.359439	9.88738	9.28326	0.604117
SUCNR1	9.06573	9.21154	9.05843	8.33665	8.47081	8.30457	0.000482662	0.3578	9.1119	8.37068	0.741224
SLC7A11	9.30398	9.47719	9.33779	10.1747	10.0269	10.0609	0.000500306	0.360856	9.37299	10.0875	-0.714523
CDH11	10.4846	10.4312	10.4353	10.0716	10.152	10.1539	0.000537219	0.377283	10.4504	10.1258	0.324527
ATP1B1	10.2784	10.3076	10.283	10.5457	10.5062	10.5893	0.000554704	0.379574	10.2897	10.5471	-0.257432
LDLR	11.1359	11.0543	11.1201	10.3253	10.4926	10.2509	0.000591667	0.394745	11.1034	10.3563	0.747103
CFI	8.89874	9.188	8.99578	8.10391	8.16741	8.18874	0.000595449	0.387579	9.02751	8.15335	0.874156
KCNAB1	5.98464	6.23356	5.94502	4.61386	4.94108	4.72939	0.00060278	0.38301	6.05441	4.76144	1.29297
ADGRA3	8.92543	8.97249	8.96123	8.7996	8.76997	8.76502	0.000605757	0.37595	8.95305	8.7782	0.174852
C2orf83	3.85783	3.73788	3.85475	4.26665	4.36312	4.27892	0.000616214	0.373748	3.81682	4.3029	-0.486079
NIFK	10.7044	10.6856	10.72	10.8511	10.8313	10.8203	0.000619713	0.367517	10.7034	10.8342	-0.130882
CUX2	5.51688	5.49503	5.46768	5.68209	5.74342	5.71929	0.00062788	0.364266	5.4932	5.71493	-0.221738
EFEMP1	10.4526	10.4268	10.433	10.2617	10.256	10.3042	0.000662398	0.376115	10.4374	10.274	0.163477
LOC105369905	4.15805	4.02074	4.10016	3.68924	3.71966	3.71991	0.000733859	0.408011	4.09298	3.7096	0.38338
ETS2	8.90486	8.87349	8.80735	9.14713	9.12537	9.15606	0.000738199	0.402048	8.8619	9.14286	-0.280958
CLIC4	11.0916	11.0748	11.1176	11.2844	11.2394	11.2783	0.000781407	0.417068	11.0947	11.2673	-0.172674
MAP1B	10.4514	10.4006	10.4448	10.6288	10.5905	10.6103	0.000789952	0.413362	10.4323	10.6099	-0.177582
IFITM1	9.76096	9.92067	9.80875	9.00173	9.00893	8.73855	0.000819557	0.420606	9.83013	8.9164	0.913724
PLG	3.51534	3.53309	3.61857	4.04995	4.09562	3.95225	0.000841202	0.423569	3.55567	4.03261	-0.476937
ZNF808	6.61297	6.66734	6.63806	6.43903	6.40679	6.46367	0.000873998	0.431933	6.63946	6.43649	0.202961
CMC2	9.92867	9.93606	9.90493	10.0085	10.0244	10.0154	0.00088763	0.430694	9.92322	10.0161	-0.0928778
PRR9	4.07961	4.06947	4.19111	4.5078	4.51538	4.59595	0.000895247	0.426633	4.1134	4.53971	-0.426314
CRIM1	10.1737	10.2803	10.2435	10.5836	10.6981	10.686	0.000907017	0.424659	10.2325	10.6559	-0.423389
TPX2	11.453	11.4387	11.4633	11.5605	11.5619	11.5968	0.000932606	0.429111	11.4517	11.5731	-0.121391
SERPINA1	7.81928	7.83923	7.83644	7.42751	7.50525	7.34533	0.000958475	0.433539	7.83165	7.42603	0.405618
SNORD45C	8.02556	7.93413	7.95168	8.79136	8.63503	8.53911	0.000959454	0.426749	7.97045	8.65517	-0.684714
ETV1	8.4386	8.44994	8.41592	8.30228	8.28074	8.32131	0.000979337	0.428452	8.43482	8.30144	0.133377
UNCX	6.67021	6.71255	6.6878	7.06127	7.15662	7.00922	0.00100838	0.434042	6.69018	7.07571	-0.385521
COQ9	10.0264	10.0753	10.0434	9.8511	9.87732	9.81343	0.00101411	0.429579	10.0484	9.84728	0.20109
AARS	10.3508	10.3285	10.3529	10.1314	10.1423	10.0584	0.00105385	0.439439	10.3441	10.1107	0.233381
XG	9.84618	9.85497	9.80832	9.3891	9.42477	9.24444	0.0010545	0.432945	9.83649	9.35277	0.483719
MIXL1	3.96339	3.82395	3.91862	4.33514	4.25632	4.30023	0.00109499	0.442759	3.90199	4.29723	-0.395246
MPC2	8.08036	8.02463	8.07294	8.23417	8.29681	8.27532	0.00117211	0.466869	8.05931	8.26877	-0.209459
LOC105378811	3.899	3.93782	3.81404	3.55613	3.55421	3.59191	0.00120385	0.472458	3.88362	3.56742	0.316207
LOC105376032	6.40173	6.45612	6.30924	6.8891	6.86729	7.03346	0.00131544	0.508771	6.38903	6.92995	-0.54092
DUSP14	8.42567	8.43445	8.43138	8.58682	8.58347	8.53426	0.00131595	0.501698	8.4305	8.56818	-0.13768
ARHGAP36	10.0141	9.92029	9.99955	9.60242	9.43482	9.53429	0.00131988	0.496107	9.97797	9.52384	0.454128
PIGT	10.6578	10.67	10.6703	10.5756	10.5798	10.5424	0.00133572	0.495087	10.666	10.5659	0.100108
ANKH	10.0122	10.1095	9.88693	9.43359	9.46773	9.34787	0.0013464	0.492211	10.0029	9.4164	0.586481
ZNF354A	6.78861	6.78981	6.80549	6.90705	6.93248	6.96498	0.00135196	0.487564	6.79464	6.93483	-0.140199
SH3TC2	5.72136	5.78955	5.67964	5.98624	5.99212	6.02586	0.00138843	0.49404	5.73019	6.00141	-0.271218
ANKRD13A	8.86686	8.99816	8.91042	9.22473	9.28865	9.26401	0.00146312	0.513768	8.92515	9.25913	-0.333983
PRKCG	5.2204	5.19638	5.30342	5.53347	5.63753	5.62343	0.00146578	0.508017	5.24007	5.59814	-0.358075
SLC25A6	12.9548	12.9962	13.0058	12.8421	12.8519	12.8146	0.00147838	0.505814	12.9856	12.8362	0.14935
ZNF132	6.78441	6.78664	6.53326	6.01093	6.04397	5.92549	0.00148414	0.501357	6.70144	5.99347	0.707975
NMRAL2P	4.70408	4.72998	4.98619	5.57406	5.76329	5.82833	0.00148906	0.496733	4.80675	5.7219	-0.91515
ACSBG1	4.59613	4.54015	4.62546	5.02251	4.89958	4.91387	0.00149076	0.49116	4.58725	4.94532	-0.358074
SCRN1	10.736	10.7688	10.8028	10.6028	10.5862	10.5514	0.0015279	0.497256	10.7692	10.5801	0.189079
LAMA4	9.15032	9.21018	9.11897	8.89527	8.92295	8.95072	0.0016111	0.518017	9.15982	8.92298	0.236843
PQBP1	7.76225	7.76384	7.75227	7.88521	7.89511	7.84636	0.00162213	0.515353	7.75946	7.87556	-0.116107
SLC9A3	5.57639	5.6184	5.67316	5.83302	5.83173	5.84915	0.00166058	0.521365	5.62265	5.83797	-0.215316
ARL8B	8.90286	8.91529	8.84575	9.17926	9.12741	9.24154	0.0016952	0.526043	8.88797	9.18274	-0.294771
SLC25A32	9.86262	9.85535	9.87192	9.94211	9.95427	9.98236	0.00169632	0.520341	9.8633	9.95958	-0.0962824
UBXN7	9.31028	9.37571	9.3383	9.19972	9.1767	9.19436	0.00170086	0.515804	9.34143	9.19026	0.15117
LOC403312	5.40429	5.34992	5.45915	5.77813	5.68046	5.71141	0.00172082	0.515993	5.40445	5.72333	-0.31888
FOXCUT	5.02716	4.89989	4.9748	5.39074	5.32753	5.48184	0.00172993	0.512962	4.96728	5.40004	-0.432754
ANGPT1	9.36268	9.41736	9.24368	8.93661	8.95282	8.97084	0.0017541	0.514415	9.34124	8.95342	0.38782
CYSLTR2	6.2585	6.4244	6.05045	5.09897	4.91593	4.57882	0.00179207	0.519837	6.24445	4.86457	1.37988
GJB6	5.01331	5.15278	5.14934	4.76275	4.76565	4.77264	0.00182713	0.524309	5.10514	4.76701	0.338132
TMPRSS11F	3.09807	3.07575	3.08761	2.97335	2.97159	3.00948	0.00182752	0.518842	3.08714	2.9848	0.10234
LOC100128028	4.33322	4.35247	4.29894	4.58855	4.56438	4.68017	0.0018434	0.517839	4.32821	4.61103	-0.28282
DDIT4	8.33786	8.35257	8.12124	7.64463	7.70606	7.55489	0.00184602	0.513173	8.27056	7.63519	0.635365
MBTPS1	9.64607	9.62497	9.52218	9.2077	9.29185	9.27781	0.0018559	0.510602	9.59774	9.25912	0.338619
CCDC13	5.58705	5.56236	5.67092	5.85237	5.91292	5.86871	0.00193944	0.528141	5.60677	5.878	-0.271224
ANXA1	11.761	11.7708	11.7364	11.8645	11.8397	11.843	0.00194433	0.524126	11.7561	11.849	-0.0929494
LINC02315	5.64677	5.66946	5.54972	5.24567	5.14221	5.05712	0.00196594	0.524652	5.62198	5.14833	0.473646
CPA4	9.23188	9.38191	9.09437	9.90643	9.90173	9.81215	0.0019715	0.520924	9.23605	9.87344	-0.637383
HPGD	3.91544	3.94548	3.93073	4.05874	4.02022	4.02794	0.00198279	0.518773	3.93055	4.03563	-0.105081
MIR4757	5.81874	5.80719	5.94683	6.40637	6.24243	6.32716	0.00199211	0.516151	5.85759	6.32532	-0.467731
SLC22A16	4.36291	4.45536	4.41096	4.70126	4.73232	4.63546	0.00201267	0.516463	4.40974	4.68968	-0.279935
HGF	9.12377	9.14769	8.88438	8.33645	8.46453	8.37026	0.00201372	0.511811	9.05195	8.39041	0.661533
LOC105377732	4.95432	4.94631	4.88546	5.21591	5.23427	5.35026	0.00203332	0.511918	4.9287	5.26681	-0.338116
COPA	11.096	11.0426	11.081	10.9462	10.9637	10.9409	0.00207799	0.518273	11.0732	10.9503	0.122944
LOC105369684	2.63608	2.51049	2.54099	2.8256	2.8626	2.83492	0.00211664	0.523025	2.56252	2.84104	-0.278514
SCG5	5.09779	4.97708	5.12511	5.68042	5.48231	5.58176	0.00213909	0.523724	5.06666	5.5815	-0.514838
SNORD119	5.22456	5.06325	4.87692	5.80541	5.73437	5.7869	0.00217	0.526463	5.05491	5.77556	-0.720649
CLIC3	6.33812	6.4305	6.31986	6.64208	6.59635	6.64756	0.00217481	0.522876	6.36282	6.62866	-0.265837
CD209	5.06569	4.95559	5.08113	5.51492	5.42954	5.62903	0.00218754	0.52124	5.03413	5.5245	-0.490363
PDGFRA	8.5568	8.51428	8.2718	7.72221	7.84554	7.7145	0.00221478	0.523061	8.44763	7.76075	0.686877
NSF	10.3379	10.2953	10.2291	10.5957	10.5166	10.5642	0.00226593	0.530446	10.2874	10.5588	-0.271379
CUBN	5.07987	5.13042	5.02653	4.80854	4.83774	4.74478	0.0022712	0.527058	5.07894	4.79702	0.281921
INSIG1	9.57859	9.4699	9.30386	8.62815	8.43348	8.19108	0.00230208	0.529617	9.45078	8.41757	1.03321
LOC102723529	6.34431	6.08697	6.27637	5.72583	5.6621	5.68569	0.00234355	0.53455	6.23588	5.69121	0.544676
SELENOF	11.5069	11.4951	11.5319	11.4302	11.4392	11.4344	0.00235881	0.533472	11.5113	11.4346	0.0766768
FAM3C	6.16685	6.19294	6.12199	6.39838	6.34553	6.33232	0.00237607	0.532859	6.1606	6.35874	-0.198147
CLEC3B	5.29999	5.33132	5.27654	5.67756	5.68576	5.54388	0.00238087	0.529486	5.30262	5.63573	-0.333115
KCNAB1-AS2	4.2875	4.47892	4.61577	3.71792	3.81267	3.63338	0.00241278	0.532148	4.46073	3.72133	0.739402
SLC22A8	5.32594	5.27027	5.43781	5.66791	5.72103	5.69775	0.00244447	0.534717	5.34468	5.69556	-0.350887
PRNP	9.15263	9.1366	9.15306	9.01817	9.03653	8.9703	0.00245036	0.531649	9.14743	9.00834	0.139094
SUMF2	10.3376	10.3174	10.3072	9.98138	10.019	9.84065	0.00245343	0.528022	10.3207	9.94702	0.373699
COL8A1	6.94454	6.89103	6.99847	7.37514	7.27383	7.23676	0.00246866	0.527049	6.94468	7.29524	-0.350563
LURAP1L	8.17618	7.94529	7.79018	7.22586	7.04358	7.13244	0.00250651	0.530884	7.97055	7.13396	0.836593
ACSL3	9.72869	9.78603	9.6723	9.10565	9.33979	9.22374	0.00253509	0.532707	9.72901	9.22306	0.505944
LYAR	8.05999	8.11713	8.03469	8.24692	8.23649	8.22973	0.00256232	0.534224	8.0706	8.23771	-0.167109
PODXL	7.34945	7.36862	7.24644	7.79251	7.84732	7.66308	0.00256974	0.531616	7.3215	7.76764	-0.44614
PDE7B	9.31361	9.37013	9.24293	8.86063	8.99848	8.84777	0.00257932	0.529495	9.30889	8.90229	0.406598
CRYGD	5.4997	5.47051	5.68012	6.04705	5.96987	6.03672	0.00258915	0.527455	5.55011	6.01788	-0.467773
FABP5P3	5.17527	5.19056	5.24275	5.66625	5.78002	5.55083	0.00260491	0.526645	5.20286	5.6657	-0.462839
EHD1	6.11034	6.03492	6.02788	6.22602	6.24846	6.24709	0.00261272	0.524253	6.05771	6.24052	-0.182807
RNLS	4.51621	4.46493	4.51785	4.86284	4.77401	4.72775	0.00262981	0.523743	4.49967	4.7882	-0.288533
TAS2R38	3.46422	3.47402	3.39176	3.18614	3.0848	3.03563	0.00266359	0.526543	3.44333	3.10219	0.341142
LPO	5.46879	5.61613	5.54795	5.83584	5.91053	5.94311	0.00268213	0.52631	5.54429	5.89649	-0.352205
AK3	9.28196	9.32035	9.2543	9.13131	9.10463	9.06024	0.00269979	0.525906	9.28554	9.09872	0.186811
HERPUD1	10.0089	9.91224	9.85247	9.48769	9.59905	9.57183	0.00277793	0.537208	9.92455	9.55286	0.371691
TMTC1	7.73488	7.93756	7.73126	7.37622	7.30234	7.30551	0.00281851	0.541134	7.80124	7.32802	0.473212
ZKSCAN1	10.0325	9.94135	10.0968	9.71663	9.73888	9.6906	0.00284589	0.542488	10.0236	9.71537	0.308191
HDGFL1	4.47082	4.63376	4.54603	4.8812	4.9701	4.88366	0.00285387	0.54015	4.5502	4.91165	-0.36145
DDAH1	6.37396	6.37976	6.25969	6.70278	6.65201	6.60385	0.00287717	0.540726	6.3378	6.65288	-0.315078
LINC01169	4.60999	4.64834	4.30214	3.62216	3.73994	3.80898	0.00287785	0.537072	4.52016	3.7237	0.796461
USE1	8.92167	8.95749	8.84741	8.57955	8.67934	8.61842	0.00288267	0.534236	8.90885	8.62577	0.283085
BNIP3L	10.2824	10.3338	10.2568	9.97277	9.93796	9.78999	0.00294633	0.542266	10.291	9.90024	0.390773
SLC25A36	7.91188	8.03275	7.79605	7.45887	7.38036	7.47424	0.00304999	0.557501	7.91356	7.43782	0.475742
TJP2	8.40882	8.30492	8.23761	8.68844	8.87236	8.78744	0.00307273	0.557836	8.31711	8.78275	-0.465631
MIR1302-7	2.73359	2.63325	2.68368	2.35746	2.37847	2.46703	0.00311223	0.561189	2.68351	2.40099	0.282519
PMP2	3.62787	3.63108	3.86346	4.25359	4.19941	4.33232	0.00311518	0.557952	3.70747	4.26178	-0.554306
TM4SF1	9.87793	9.9799	9.79822	10.2893	10.2354	10.2173	0.00312081	0.555235	9.88535	10.2473	-0.361978
ZBTB22	6.47468	6.51169	6.53803	6.69737	6.76502	6.67698	0.00316962	0.560182	6.50813	6.71312	-0.204989
MFAP4	12.1678	12.2005	12.1718	12.0612	12.011	11.9806	0.0031888	0.559865	12.1801	12.0176	0.162438
LOC101927082	2.90249	2.88194	2.71853	2.42103	2.29369	2.4216	0.00320845	0.559633	2.83432	2.37877	0.455549
SERINC3	11.723	11.8028	11.7915	11.6166	11.5989	11.5731	0.00323412	0.560448	11.7724	11.5962	0.176206
LOC105377295	4.80389	4.85751	4.7996	4.94246	4.98176	4.99332	0.00324968	0.559512	4.82033	4.97251	-0.152184
DHCR24	11.1607	11.1006	11.034	10.6923	10.6521	10.4664	0.00325667	0.557121	11.0984	10.6036	0.494853
ERLIN1	10.4003	10.4662	10.4805	10.6373	10.7075	10.7412	0.00331106	0.562816	10.449	10.6953	-0.246361
LUM	11.2941	11.3312	11.4154	11.0652	11.0023	11.1033	0.00334142	0.564383	11.3469	11.0569	0.289981
SFRP1	10.4975	10.4447	10.4109	10.145	10.2481	10.1349	0.00335543	0.563185	10.451	10.176	0.275052
MIR3201	2.79191	2.85899	2.61581	2.30538	2.3167	2.27657	0.00343146	0.572347	2.75557	2.29955	0.456022
SH3BGRL2	8.99413	8.96987	8.91037	8.77583	8.76638	8.80985	0.00348039	0.576902	8.95813	8.78402	0.174105
ADAM10	9.4935	9.52107	9.48691	9.58651	9.57241	9.56624	0.00348065	0.573384	9.50049	9.57505	-0.0745586
ASAP1	10.6465	10.5929	10.6236	10.7772	10.7816	10.8559	0.00354087	0.579726	10.621	10.8049	-0.183899
MIR4435-2HG	9.0709	9.13932	8.9789	9.39876	9.50619	9.58133	0.00357718	0.582098	9.06304	9.49543	-0.432387
GRSF1	9.86364	9.84156	9.77902	9.97794	9.99356	10.0112	0.00358672	0.580113	9.82807	9.99422	-0.166145
RGS2	10.425	10.5784	10.3758	10.0691	9.92366	9.89881	0.00358789	0.576808	10.4597	9.96385	0.495896
LINC01239	8.43285	8.43566	8.38498	8.06365	7.83307	8.02175	0.00362571	0.579398	8.41783	7.97282	0.445007
CA9	7.06958	7.03791	7.10994	6.40588	6.69656	6.50867	0.00362968	0.576579	7.07248	6.53704	0.535442
C15orf41	9.69462	9.68021	9.60878	9.40023	9.44423	9.32133	0.00365359	0.576943	9.6612	9.3886	0.272605
THBS1	12.4057	12.3052	12.234	12.6228	12.6098	12.6274	0.00367229	0.576485	12.315	12.62	-0.305027
KRTAP4-9	3.31893	3.46063	3.60966	4.29128	4.01821	4.21674	0.00367842	0.57407	3.46307	4.17541	-0.712335
MIR2909	8.17005	8.45736	8.09195	9.02613	8.88043	9.01634	0.00367955	0.570907	8.23979	8.9743	-0.734511
SMR3B	3.02926	3.02548	3.05816	2.59997	2.78358	2.72454	0.00369895	0.570601	3.03763	2.7027	0.334937
STAT5A	4.71194	4.66351	4.79047	5.01479	5.0499	5.16404	0.00370461	0.568189	4.72197	5.07624	-0.354269
ZNF280C	10.2815	10.209	10.2159	10.4323	10.3877	10.4617	0.00370849	0.565534	10.2355	10.4273	-0.191782
CTDSPL2	8.40001	8.34389	8.40215	8.63572	8.59122	8.53821	0.00373506	0.566349	8.38202	8.58838	-0.206367
PTPRG-AS1	4.06249	4.15124	4.10857	3.86739	3.91349	3.80482	0.00377119	0.568598	4.10744	3.8619	0.245537
KCNJ16	7.74035	7.85668	7.40463	6.7509	6.56795	6.31037	0.00379997	0.569718	7.66722	6.54308	1.12414
LOC105379585	4.08835	4.17053	4.09584	4.33767	4.29278	4.28466	0.00381513	0.568795	4.11824	4.30504	-0.186798
SEMA5A	7.60368	7.59572	7.53808	7.34494	7.27174	7.17926	0.00385383	0.571374	7.57916	7.26532	0.313845
IFI30	8.79713	8.92725	8.6832	8.20047	8.35065	8.13162	0.00385913	0.568998	8.80253	8.22758	0.574945
GDF15	10.9114	10.8148	10.7802	10.3533	10.4202	10.1589	0.00391769	0.574458	10.8355	10.3108	0.52468
SH3BP5	8.40348	8.4926	8.50656	8.23744	8.25748	8.28307	0.00395548	0.57683	8.46755	8.25933	0.208218
VAMP7	9.89319	9.84393	9.86523	9.95353	9.98995	9.98192	0.00395611	0.573787	9.86745	9.97513	-0.107688
CPSF2	9.6422	9.71701	9.65209	9.87094	9.81263	9.86847	0.00396553	0.572044	9.67044	9.85068	-0.180242
FLJ22447	8.53282	8.69721	8.18551	7.56063	7.60816	7.50529	0.00401726	0.576391	8.47185	7.55803	0.91382
KCNJ2-AS1	4.64705	4.64871	4.47685	4.26594	4.24583	4.2224	0.00405562	0.578783	4.59087	4.24472	0.346149
MIR708	4.1999	4.02049	3.90998	3.17687	3.2812	3.48241	0.00406448	0.576962	4.04346	3.31349	0.729962
C7orf69	3.63931	3.64687	3.82052	3.2735	3.3568	3.33608	0.00409085	0.577633	3.70223	3.32213	0.380106
KDM5B	9.99442	9.94907	9.87242	9.68474	9.73839	9.68022	0.00411052	0.577355	9.93864	9.70112	0.237519
LOC101928833	3.68065	3.80966	3.71086	4.15562	4.03483	4.02417	0.00416565	0.582035	3.73372	4.07154	-0.337818
MIR30B	2.63104	2.45159	2.49675	2.17435	2.22802	2.16622	0.0041721	0.5799	2.52646	2.18953	0.33693
ALDH1A1	9.40361	9.45641	9.29084	9.11036	9.03509	9.06087	0.00419403	0.579928	9.38362	9.06878	0.314842
ANP32B	7.91678	7.93029	7.87021	8.08248	8.05037	8.02352	0.00420543	0.578507	7.90576	8.05212	-0.146361
SPTSSA	7.93301	7.97954	7.86828	7.71244	7.59556	7.60814	0.00421249	0.576507	7.92694	7.63871	0.288231
MYOF	10.2467	10.172	10.1361	10.3677	10.4283	10.4149	0.00426528	0.580753	10.1849	10.4036	-0.218735
HMGCS1	8.77141	8.72733	8.60967	8.26848	8.05698	8.27712	0.00441861	0.598576	8.7028	8.20086	0.501945
CTSH	5.83327	5.79829	5.87061	5.96352	6.02515	5.98939	0.00447365	0.602971	5.83406	5.99269	-0.15863
AZIN1	9.12235	9.18767	9.08197	9.35057	9.32121	9.30352	0.00448538	0.601514	9.13066	9.3251	-0.194437
LOC105372321	4.59384	4.80032	4.79911	5.10448	5.21012	5.20398	0.00450613	0.601275	4.73109	5.17286	-0.44177
BAZ1A	9.68365	9.66632	9.71094	9.97682	9.85612	9.88866	0.00454501	0.603446	9.68697	9.9072	-0.22023
LOC105370216	3.46186	3.53271	3.53654	3.3112	3.37122	3.33136	0.00454617	0.600611	3.51037	3.33793	0.172442
SNORD44	11.4719	11.3901	11.5362	11.7964	11.9496	12.0293	0.00464829	0.611079	11.4661	11.9251	-0.458989
SYNGR1	6.80263	6.76659	6.76873	6.56903	6.61497	6.66081	0.00474892	0.621248	6.77932	6.61493	0.164383
TMX4	10.8353	10.8153	10.6624	10.3921	10.4325	10.2813	0.00475619	0.619164	10.771	10.3687	0.40235
HMGCR	9.87919	9.92572	9.90243	9.61362	9.50179	9.67984	0.00478646	0.620079	9.90244	9.59842	0.304027
HSP90AA1	7.95236	7.93362	7.84997	8.12327	8.09036	8.16306	0.00485509	0.625932	7.91199	8.12556	-0.213576
MIR4461	8.84134	8.94207	9.07171	10.0022	9.58436	9.68314	0.00485623	0.623069	8.95171	9.75658	-0.804873
CHODL	6.84218	6.89137	6.80907	6.1816	6.3692	6.47678	0.00485738	0.620234	6.84754	6.34252	0.505015
SQLE	9.52893	9.63013	9.53625	9.378	9.30436	9.35282	0.00490164	0.622905	9.5651	9.34506	0.220042
C21orf2	5.63707	5.74522	5.72811	5.9911	5.98332	5.89696	0.00492508	0.622917	5.70347	5.95713	-0.253656
TAS2R13	3.34239	3.24447	3.16446	2.96779	2.90549	2.95504	0.00496156	0.624571	3.25044	2.94277	0.307672
P4HB	7.33157	7.36281	7.24577	7.07037	7.09002	7.12736	0.00496438	0.621992	7.31338	7.09591	0.217467
PTGDR	5.21478	5.22282	5.10029	4.90058	4.75643	4.71048	0.0049767	0.620623	5.1793	4.78916	0.390134
LOC105377451	6.64346	6.6947	6.52522	6.93709	7.08084	6.96615	0.00497993	0.618137	6.62112	6.99469	-0.373569
NNMT	6.83393	6.69737	6.93348	6.42572	6.25302	6.35947	0.00499642	0.617313	6.82159	6.34607	0.475524
ZNF146	9.39529	9.4424	9.47672	9.64321	9.62288	9.57395	0.00499762	0.614615	9.43814	9.61335	-0.175212
TCF4	9.79666	9.79035	9.8338	9.70774	9.68293	9.64383	0.00500938	0.613236	9.80694	9.67817	0.128774
EIF4G2	11.7798	11.7916	11.751	11.8984	11.851	11.8811	0.00500963	0.610466	11.7741	11.8768	-0.102708
CITED4	6.06222	6.21398	6.01999	6.46298	6.4354	6.41314	0.00505319	0.612975	6.09873	6.43717	-0.338442
JAGN1	8.61664	8.75942	8.58659	8.28014	8.33664	8.18365	0.00508919	0.614549	8.65421	8.26681	0.387405
METAP1	8.45068	8.46315	8.46136	8.52701	8.58715	8.55832	0.0050946	0.61243	8.45839	8.55749	-0.0990986
APOL5	3.20436	3.35895	3.51839	3.89829	3.83491	3.91545	0.00511589	0.612232	3.36057	3.88288	-0.522318
FDFT1	7.00781	7.16752	7.0804	6.7173	6.75114	6.56644	0.00511911	0.609882	7.08524	6.67829	0.40695
SNAP25	9.54199	9.39167	9.44722	9.11818	9.21644	9.10181	0.00512546	0.607926	9.46029	9.14548	0.314815
FNTA	8.4297	8.34285	8.36005	8.52608	8.52153	8.52941	0.00512786	0.605519	8.37754	8.52567	-0.148137
LINC01853	3.29249	3.29549	3.35711	2.81545	3.02182	2.7691	0.00517498	0.608391	3.31503	2.86879	0.446238
LOC105375268	3.01816	3.00623	2.84457	2.60565	2.51299	2.63547	0.00517822	0.606102	2.95632	2.58471	0.371615
GALNT10	9.01788	8.8942	8.83325	8.56611	8.58409	8.63344	0.0052093	0.607076	8.91511	8.59455	0.320563
LOC102724845	3.81324	4.07645	3.89998	3.52149	3.37309	3.3809	0.00521488	0.605085	3.92989	3.42516	0.504734
LOC105374118	5.38858	5.51862	5.42707	5.67671	5.72995	5.8005	0.00523953	0.605313	5.44476	5.73572	-0.290967
GGTA1P	3.77095	3.71793	3.77098	4.0724	3.96084	4.13979	0.00524239	0.603033	3.75329	4.05767	-0.304385
DCTN4	9.44928	9.56471	9.56126	9.2421	9.14135	9.27581	0.00528902	0.605785	9.52508	9.21975	0.305329
MIR3143	8.3044	8.1406	8.16873	7.89465	7.85594	7.93873	0.00529854	0.604283	8.20458	7.89644	0.308141
PCDH18	10.362	10.2288	10.4342	10.0259	9.98591	10.0034	0.00534266	0.606722	10.3417	10.0051	0.3366
LOC105369669	6.63556	6.98093	6.89069	6.28445	6.26303	6.18704	0.00535042	0.605028	6.83573	6.24484	0.590887
MIR4475	2.81891	2.81935	2.70475	2.46924	2.28544	2.44712	0.00538122	0.605943	2.781	2.4006	0.380405
PFKFB3	9.5388	9.42756	9.40511	8.88258	9.0956	9.07889	0.00538929	0.604302	9.45716	9.01902	0.438134
LOC151657	4.72406	4.55283	4.56616	4.8958	4.97021	4.97737	0.00540199	0.603192	4.61435	4.94779	-0.333441
RNPEP	9.90454	9.92617	9.94027	9.75149	9.82802	9.79018	0.00540263	0.60075	9.92366	9.78989	0.133763
COL23A1	6.94803	6.91049	6.87527	7.18148	7.09723	7.07868	0.00541843	0.600007	6.91126	7.11913	-0.207868
TNR	5.87422	5.87971	5.64565	5.07931	5.3417	5.20351	0.00542581	0.598342	5.79986	5.20817	0.591685
TAF1D	9.48939	9.43039	9.47128	9.88244	9.69139	9.87148	0.00546657	0.600355	9.46368	9.8151	-0.351419
LOC102724289	4.37212	4.11987	4.43752	4.84714	5.0591	4.90313	0.00564254	0.617141	4.30984	4.93646	-0.626618
FUK	6.34692	6.24003	6.35144	6.04776	6.00152	6.10993	0.00568496	0.619243	6.3128	6.05307	0.259728
LAT	6.08891	5.82245	5.9241	6.33784	6.47137	6.45569	0.00571559	0.620049	5.94515	6.42163	-0.47648
PDGFRL	7.09715	7.1805	6.92284	6.58627	6.37208	6.57536	0.00571843	0.617845	7.06683	6.51124	0.555597
ERMAP	6.68905	6.63277	6.68569	6.53482	6.44208	6.43644	0.00572331	0.615879	6.66917	6.47111	0.198058
FMR1-AS1	5.33084	5.29495	5.2316	5.07336	5.12165	5.12401	0.00578233	0.619731	5.28579	5.10634	0.179455
TMEM254	6.43378	6.55403	6.38013	6.19124	6.12034	6.08059	0.00587004	0.626615	6.45598	6.13072	0.325254
TFDP3	4.34955	4.40589	4.43625	5.2026	4.89693	4.86549	0.00588292	0.625488	4.39723	4.98834	-0.59111
DNASE1L2	5.94838	5.93189	5.95312	6.25449	6.12979	6.12825	0.00588785	0.623528	5.94446	6.17084	-0.226377
LOC105378431	3.45846	3.60565	3.56883	3.31774	3.22648	3.26053	0.00589307	0.621614	3.54431	3.26825	0.276064
SRI	9.03407	8.98933	8.96891	8.87603	8.88948	8.84099	0.00590925	0.620867	8.99743	8.86883	0.128603
PPP3CA	9.91534	9.97589	9.87561	9.76912	9.76482	9.73451	0.00593448	0.621073	9.92228	9.75615	0.166127
CCDC184	6.89394	6.80818	6.84685	7.0782	7.13513	7.01568	0.00594036	0.61926	6.84965	7.07634	-0.226681
LARP4	9.58993	9.73697	9.72474	9.9492	9.92456	9.98829	0.00594391	0.617218	9.68388	9.95402	-0.270134
LMO7	8.09906	8.03741	7.83374	8.41997	8.47768	8.59364	0.00594802	0.615251	7.99007	8.4971	-0.507025
CYR61	9.58078	9.67886	9.30008	10.1335	10.1125	10.1325	0.00595801	0.613905	9.51991	10.1262	-0.606259
IL7R	6.66353	6.65419	6.08131	7.47974	7.7159	7.50473	0.00597887	0.613685	6.46634	7.56679	-1.10045
NDUFAF2	7.01331	6.86616	6.9067	7.38869	7.20514	7.29188	0.00598238	0.611693	6.92872	7.29524	-0.366515
RND3	7.90253	7.99158	8.01117	8.14815	8.13919	8.1632	0.00600164	0.61132	7.96843	8.15018	-0.181751
CAV1	8.85113	8.87192	8.7263	9.04795	9.09171	9.0629	0.006032	0.612076	8.81645	9.06752	-0.25107
GLUL	7.66279	7.62024	7.6068	7.50521	7.46957	7.41403	0.00604026	0.610592	7.62994	7.46294	0.167005
GNS	9.50247	9.49398	9.46422	9.28784	9.38084	9.32382	0.00609308	0.613608	9.48689	9.33083	0.156056
TCTN1	7.82605	7.77061	7.82657	7.65231	7.69729	7.62389	0.00610427	0.612424	7.80774	7.65783	0.149916
NXT2	9.06072	9.06098	9.01454	9.21406	9.27936	9.1769	0.00615389	0.615089	9.04541	9.22344	-0.178028
SOX15	5.10072	5.31544	5.36792	5.71731	5.67365	5.78549	0.00618888	0.616278	5.26136	5.72548	-0.464124
PSMB9	6.84097	6.90489	6.9118	6.6456	6.48105	6.42432	0.00623825	0.618886	6.88589	6.51699	0.368893
MICAL2	7.54578	7.45101	7.53766	7.6714	7.66972	7.70506	0.0062597	0.618714	7.51148	7.68206	-0.170579
LOC105376748	4.2302	4.12703	4.19804	4.36525	4.48266	4.41758	0.00656939	0.646928	4.18509	4.42183	-0.236737
GOSR1	9.38248	9.32183	9.33014	9.50969	9.45049	9.51865	0.00660496	0.648039	9.34482	9.49294	-0.148125
LGALS3BP	11.3139	11.3081	11.2054	10.9599	11.0775	11.029	0.00663748	0.648844	11.2758	11.0221	0.253664
UNQ6494	4.34184	4.4618	4.42946	4.80846	4.73482	4.63731	0.00668097	0.650712	4.41103	4.72686	-0.315829
LBX1	4.76663	4.92068	4.79425	5.08633	5.05636	5.09203	0.00671811	0.65195	4.82718	5.07824	-0.251052
ACPP	4.73958	5.04057	4.86712	4.40806	4.40507	4.45915	0.00673742	0.651455	4.88242	4.42409	0.458333
TMPRSS15	8.89476	8.89196	8.83656	9.03481	9.09931	9.17345	0.00675491	0.650788	8.87443	9.10252	-0.228097
ALDH18A1	10.2537	10.2857	10.2314	10.1526	10.1755	10.1323	0.00675502	0.648457	10.2569	10.1535	0.103465
BRK1	10.0451	10.0456	9.98929	10.1513	10.1406	10.1167	0.00677917	0.648444	10.0266	10.1362	-0.109528
MAGED1	10.2583	10.2234	10.1581	10.0283	9.97973	9.90015	0.0068177	0.6498	10.2133	9.96939	0.243915
NT5C1A	4.48858	4.48798	4.57549	4.88491	5.15076	4.90557	0.00681921	0.647631	4.51735	4.98042	-0.463066
CACNA1A	4.59507	4.74194	4.80095	5.18131	5.17321	5.02087	0.00684704	0.647968	4.71265	5.12513	-0.412477
LOC100506895	5.12822	5.0696	5.23143	5.41441	5.37474	5.45971	0.00685504	0.646433	5.14308	5.41629	-0.273207
C3orf18	6.39271	6.42027	6.49643	6.1078	5.95696	6.16833	0.00689013	0.647454	6.43647	6.0777	0.358771
ITGA2	10.7701	10.8003	10.8149	10.646	10.6853	10.592	0.00689902	0.646015	10.7951	10.6411	0.153999
KPNB1	12.1506	12.109	12.1285	12.1873	12.2027	12.211	0.00691811	0.645537	12.1294	12.2003	-0.0709338
CLDN8	3.54336	3.37763	3.6251	2.85595	3.08591	3.04577	0.00692609	0.64403	3.51536	2.99588	0.519485
ERAP2	8.80091	8.89364	8.74663	8.60789	8.52127	8.5266	0.00694657	0.643691	8.81373	8.55192	0.261804
ARPC5	10.6069	10.6306	10.6218	10.8401	10.739	10.7614	0.00695187	0.641953	10.6198	10.7802	-0.160387
GABRR1	6.13236	6.07675	6.02434	6.38444	6.45503	6.28533	0.00698633	0.642911	6.07782	6.37493	-0.297118
CYP2B7P	4.3264	4.05481	4.07475	5.10323	4.70618	4.85789	0.00705952	0.647414	4.15199	4.8891	-0.737112
NUFIP2	9.40731	9.27013	9.34941	9.58545	9.53373	9.55559	0.00706768	0.645943	9.34229	9.55826	-0.215973
CDC123	10.3168	10.2997	10.2645	10.3968	10.3751	10.3721	0.00707481	0.644387	10.2937	10.3814	-0.0877038
ADK	9.89091	9.94499	9.95545	10.1872	10.0702	10.1737	0.00709629	0.644145	9.93045	10.1437	-0.213256
USP16	9.0916	9.15904	9.063	9.30675	9.24993	9.33655	0.00716703	0.648361	9.10455	9.29774	-0.193199
LRRC52	3.60837	3.39222	3.43278	3.82764	3.7936	3.85558	0.00716972	0.646414	3.47779	3.82561	-0.347818
NIPSNAP1	9.53709	9.63876	9.50619	9.28258	9.18358	9.32847	0.0072324	0.649869	9.56068	9.26487	0.295809
MROH5	6.09547	6.14175	6.29561	6.49909	6.50056	6.61328	0.00724889	0.649164	6.17761	6.53764	-0.360032
LINC02063	4.69687	4.63046	4.78585	4.48925	4.39384	4.38967	0.00725806	0.647813	4.70439	4.42425	0.280141
NKIRAS2	8.54171	8.46834	8.39321	8.20788	8.21109	8.08649	0.00725879	0.645718	8.46775	8.16849	0.299265
C5orf38	6.30273	6.42393	6.57623	6.80578	6.93301	6.95837	0.00726033	0.643709	6.4343	6.89905	-0.464755
GPC2	7.3317	7.43516	7.37656	7.58646	7.53617	7.53775	0.00728939	0.644146	7.38114	7.55346	-0.172324
NOX4	7.7714	7.89709	7.67227	7.47327	7.42935	7.38693	0.00733394	0.645943	7.78025	7.42985	0.350403
LOC105375120	6.44062	6.38556	6.43621	6.62533	6.82418	6.71949	0.00733545	0.643951	6.42079	6.723	-0.302204
SNORD114-4	4.88772	4.63413	5.04783	4.23462	3.85011	3.85825	0.00745914	0.652662	4.85656	3.98099	0.87557
RPRML	5.29756	5.36321	5.26243	5.7169	5.97895	5.68722	0.00747944	0.6523	5.30773	5.79435	-0.486623
CCNE2	8.15608	8.15988	7.98263	8.67479	8.50624	8.45146	0.0075337	0.654892	8.09953	8.54416	-0.444629
MMD2	4.50729	4.33885	4.48022	4.70842	4.72267	4.68984	0.00754647	0.653872	4.44212	4.70698	-0.264857
APMAP	9.64465	9.80443	9.83795	9.42524	9.48691	9.4405	0.00756036	0.652956	9.76234	9.45088	0.311462
LOC105378189	5.59991	5.33719	5.53515	5.89674	6.07561	6.1619	0.00756151	0.650948	5.49075	6.04475	-0.553999
MIR3155A	6.85683	6.86027	6.80413	7.17202	7.52015	7.35727	0.00757196	0.649752	6.84041	7.34981	-0.5094
CLDN9	5.62299	5.76516	5.98736	6.38673	6.32142	6.55276	0.00764575	0.653981	5.79183	6.42031	-0.628471
HCAR2	2.87241	2.97366	2.87673	3.60909	3.41748	3.26364	0.00768309	0.655076	2.9076	3.43007	-0.522469
OGDH	9.99997	9.9977	9.94634	9.86027	9.86792	9.79868	0.00772455	0.656513	9.98134	9.84229	0.139048
FGF2	9.10547	9.01802	8.92023	9.38145	9.26355	9.35302	0.0077443	0.656102	9.01458	9.33267	-0.318096
CSNK1A1L	5.13588	5.29953	5.44632	5.96178	6.33445	5.92946	0.00776675	0.655921	5.29391	6.07523	-0.781322
ACSL4	9.39155	9.38272	9.46313	9.29377	9.26933	9.28278	0.0078221	0.658512	9.41247	9.28196	0.130504
BOK	6.66981	6.51791	6.6122	6.89742	6.88169	6.80349	0.00789045	0.662178	6.59997	6.86086	-0.260891
CABP2	6.59881	6.44667	6.68825	6.97864	7.16799	6.98129	0.00789677	0.66063	6.57791	7.04264	-0.464732
PKDCC	6.38582	6.45946	6.34659	6.19436	6.21809	6.24508	0.00791565	0.66014	6.39729	6.21918	0.178112
YARS	9.11593	9.16387	9.14887	9.00273	9.01148	8.91508	0.00796685	0.66234	9.14289	8.97643	0.16646
PM20D2	8.63021	8.75198	8.67396	9.03769	8.95013	8.88984	0.00798568	0.661844	8.68538	8.95922	-0.273836
CTSB	7.28121	7.2974	7.42128	7.03724	7.13086	7.04726	0.00799275	0.660379	7.33329	7.07178	0.26151
LOC105369826	3.83523	3.98577	3.63751	3.21986	3.21464	3.36712	0.00800267	0.659159	3.8195	3.26721	0.552297
MECOM	8.25945	8.27538	8.05126	7.84497	7.8459	7.83104	0.00803053	0.659418	8.19536	7.84064	0.354723
NTSR2	5.01971	5.10864	5.14999	5.31106	5.46631	5.37277	0.00803105	0.657438	5.09278	5.38338	-0.290594
IL22RA2	3.62547	3.46798	3.60154	3.33411	3.24938	3.30493	0.0080802	0.659438	3.565	3.29614	0.26886
SKAP2	8.17211	8.11358	8.22362	7.88565	7.86777	7.67889	0.00809004	0.658228	8.16977	7.81077	0.359
RORB	9.69179	9.73502	9.8821	9.46231	9.50659	9.41733	0.00819505	0.664746	9.76964	9.46208	0.30756
THAP7-AS1	5.9854	6.02106	5.86077	5.73694	5.6884	5.70217	0.00825298	0.667416	5.95575	5.70917	0.246577
LOC93429	5.32843	5.46185	5.36772	5.88042	5.64904	5.86987	0.00829549	0.668827	5.386	5.79977	-0.413775
TMEM41B	7.72675	7.74703	7.79745	7.59248	7.5383	7.44556	0.00834671	0.67093	7.75708	7.52545	0.23163
MYBL1	9.3773	9.37838	9.45317	9.65524	9.61704	9.7924	0.00836213	0.67015	9.40295	9.68823	-0.285279
EDIL3	10.1654	10.0406	10.1254	9.90957	9.93939	9.86653	0.00842657	0.673293	10.1105	9.90516	0.205296
LOC105374174	5.06661	5.21827	4.98835	4.62217	4.71611	4.77139	0.00846987	0.674733	5.09107	4.70322	0.38785
GPR137B	8.7141	8.69091	8.51349	8.33162	8.29222	8.3472	0.0084845	0.673887	8.6395	8.32368	0.31582
ABCA1	7.86337	7.64817	7.19031	6.66098	6.59034	6.48425	0.00850319	0.673367	7.56728	6.57852	0.988759
FREM1	5.18336	5.19972	5.37782	4.92128	4.73636	4.8855	0.00850645	0.671632	5.25363	4.84771	0.405924
AP2B1	11.334	11.2784	11.2884	11.1595	11.2167	11.1684	0.00857757	0.675249	11.3003	11.1815	0.118764
LINC00702	5.07826	4.76677	4.70729	5.4613	5.44065	5.70023	0.00857923	0.673394	4.85077	5.53406	-0.683283
LOC105378049	2.52943	2.51267	2.57756	2.37396	2.43924	2.36284	0.0086024	0.673232	2.53988	2.39201	0.14787
FOXD3	4.50647	4.5672	4.44808	4.67818	4.76965	4.70502	0.00863754	0.674006	4.50725	4.71761	-0.210367
EXTL1	5.01716	5.2982	5.20723	4.78815	4.57404	4.55619	0.00864513	0.672632	5.1742	4.63946	0.534735
PRNT	3.59165	3.72671	3.67991	4.03747	3.87914	3.9528	0.00864998	0.671052	3.66609	3.95647	-0.29038
IPO7	11.2183	11.1712	11.2465	11.3965	11.3324	11.4317	0.00866183	0.670024	11.212	11.3868	-0.174823
PPP2R1B	8.87334	8.92061	8.83735	8.54867	8.69398	8.6637	0.0086824	0.669674	8.8771	8.63545	0.241649
PRSS23	8.15234	8.15722	8.06609	8.39832	8.47671	8.31	0.00881945	0.678284	8.12522	8.39501	-0.26979
OTOG	5.60461	5.59985	5.67977	5.91523	5.77954	5.8679	0.00886262	0.679646	5.62808	5.85422	-0.226145
PIH1D3	4.24397	4.31361	4.23734	4.15724	4.1045	4.10818	0.00887593	0.678716	4.26497	4.12331	0.141665
CMKLR1	9.27358	9.30915	9.28639	8.99971	9.14722	8.99668	0.00887697	0.676856	9.28971	9.04787	0.24184
ACAD8	6.26937	6.30522	6.23276	5.7749	6.02951	5.91069	0.00889743	0.676484	6.26912	5.90503	0.364086
ASIC2	4.75716	4.64975	4.86761	5.04838	5.05814	5.06992	0.00892607	0.676733	4.75818	5.05881	-0.300638
ZNRF4	4.76611	4.39997	4.85867	5.36069	5.33633	5.33054	0.00892678	0.67487	4.67492	5.34252	-0.667604
ICA1	6.35861	6.23665	6.19693	6.01295	5.89495	6.00457	0.00897087	0.676287	6.26406	5.97083	0.293238
SPRY1	9.46395	9.38483	9.0481	8.63236	8.7329	8.67043	0.00902123	0.678168	9.29896	8.67856	0.620396
HSD17B3-AS1	3.69933	3.63821	3.71314	3.09407	3.31105	3.38014	0.00911348	0.683178	3.68356	3.26175	0.421811
LOC101060825	5.08383	4.99518	5.08074	5.32537	5.62234	5.5626	0.00912122	0.681843	5.05325	5.50343	-0.450187
SMS	10.4982	10.5859	10.6801	10.8182	10.8855	10.9231	0.00912523	0.680238	10.5881	10.8756	-0.287538
RASD1	6.08801	5.79659	6.04772	6.3739	6.50198	6.45267	0.00913958	0.67941	5.97744	6.44285	-0.465408
FSTL1	8.21602	8.15442	8.19063	8.34141	8.33255	8.44146	0.00923847	0.684853	8.18702	8.37181	-0.184785
DLX2-AS1	5.25001	5.23306	5.39679	5.57689	5.52963	5.53503	0.00934711	0.690987	5.29329	5.54718	-0.253891
TRIB2	8.94153	9.00893	8.8706	8.76138	8.68751	8.73353	0.00936614	0.690481	8.94035	8.72747	0.212877
PLAC8	8.71424	8.91394	8.63878	9.21477	9.2104	9.10267	0.00948267	0.697146	8.75566	9.17595	-0.420291
CREB1	7.73854	7.71763	7.686	7.55755	7.5695	7.63103	0.00951317	0.697467	7.71405	7.58603	0.128026
CORIN	5.86709	5.86671	6.02846	5.61016	5.69214	5.63082	0.00953646	0.697259	5.92076	5.64437	0.276381
MIEF1	7.23015	7.30044	7.39049	7.11142	7.03921	7.03739	0.00957779	0.698368	7.30702	7.06267	0.244349
MSMO1	10.1963	10.3236	10.3448	10.0406	9.9688	9.85304	0.00957967	0.696602	10.2882	9.95416	0.334071
MYLK	6.91575	6.85101	6.65921	7.24024	7.14206	7.30163	0.00958072	0.694784	6.80866	7.22797	-0.419316
GJD2	7.09872	7.13394	7.22906	7.35773	7.3207	7.34989	0.00958557	0.693252	7.15391	7.34277	-0.188866
LOXL3	8.78748	8.7574	8.60656	8.48168	8.3983	8.39178	0.00963471	0.694923	8.71715	8.42392	0.293229
KRTAP4-1	3.56646	3.861	3.94113	4.69711	4.39335	4.39711	0.00968294	0.696519	3.78953	4.49586	-0.706329
LINC01688	3.08849	2.94289	3.03937	2.81148	2.81061	2.72043	0.0097619	0.700311	3.02358	2.78084	0.242743
LOC101929555	4.35669	4.24923	4.47741	3.9273	4.05816	4.0288	0.0097822	0.699886	4.36111	4.00475	0.356358
FAM220A	8.62367	8.66389	8.69946	8.48948	8.53633	8.42703	0.00983781	0.701983	8.66234	8.48428	0.178058
APOOL	9.17507	9.15351	9.16027	9.08627	9.12221	9.10975	0.00987951	0.703079	9.16295	9.10608	0.0568687
HPS3	10.8105	10.8361	10.7834	10.6949	10.7037	10.6242	0.00991663	0.703844	10.81	10.6743	0.135755
NBPF4	3.64458	4.13414	4.04506	4.80151	4.61028	4.64736	0.00993522	0.703292	3.94126	4.68638	-0.745122
SEC14L2	6.92622	7.10978	6.7896	6.55515	6.38715	6.39828	0.00998007	0.704598	6.94187	6.44686	0.495007
ANLN	11.1067	11.0968	10.934	11.3557	11.3028	11.4483	0.0100632	0.708591	11.0458	11.3689	-0.323098
TFAP2D	4.48704	4.25973	4.47016	4.77209	5.06452	5.06982	0.0100718	0.707329	4.40565	4.96881	-0.563163
ZCRB1	9.82953	9.73901	9.81635	10.0266	9.93073	10.0391	0.0100765	0.705805	9.79497	9.99881	-0.203844
ADAP1	5.75714	5.83287	5.95628	6.12644	6.15488	6.27169	0.0100997	0.705578	5.84876	6.18434	-0.335572
PAK1IP1	9.90204	9.96428	9.80232	10.1299	10.0964	10.1876	0.0101363	0.706289	9.88955	10.138	-0.24842
LINC01835	4.22584	4.34131	4.12665	3.80895	3.93559	3.92763	0.0101694	0.706748	4.23127	3.89072	0.340542
COPS9	6.75172	6.58561	6.7551	6.98144	6.97074	7.10189	0.0101793	0.7056	6.69747	7.01802	-0.320549
CD81	7.26688	7.25863	7.37049	7.09848	7.13454	7.13869	0.0102136	0.70614	7.29866	7.12391	0.174758
LINC01135	4.4436	4.28278	4.51471	4.75731	4.79056	4.95584	0.0102469	0.706616	4.4137	4.83457	-0.420874
CCNB1IP1	7.63181	7.5231	7.67122	7.32526	7.2702	7.40902	0.0102539	0.705272	7.60871	7.33483	0.273885
RIMBP3C	5.95488	6.22971	5.936	6.505	6.62902	6.83333	0.010287	0.705733	6.0402	6.65578	-0.615585
GNAS-AS1	5.17545	5.16841	5.2751	5.05435	5.02901	4.98234	0.0102958	0.70452	5.20632	5.0219	0.184421
PRSS41	4.30072	4.62926	4.48703	4.93941	5.08756	4.90283	0.0103522	0.706572	4.47233	4.9766	-0.504269
CCDC102A	6.48825	6.32461	6.3487	6.82519	6.6571	6.68059	0.0103589	0.705227	6.38719	6.72096	-0.333776
LOC339685	3.41953	3.27767	3.54519	3.87273	3.81671	3.73752	0.0103657	0.703894	3.41413	3.80899	-0.394859
SNORA80B	5.69461	5.71638	5.52007	6.23571	5.98348	6.04892	0.0103721	0.702538	5.64369	6.08937	-0.445682
CTBP1-AS	5.61499	5.67457	5.97573	6.2754	6.31536	6.23375	0.0103798	0.701282	5.7551	6.27483	-0.519737
RHOC	6.38832	6.47909	6.36441	6.75434	6.59195	6.74045	0.0104091	0.701481	6.41061	6.69558	-0.284979
MIR600HG	6.21162	6.00525	6.19101	5.85132	5.83646	5.80682	0.0104223	0.700606	6.13596	5.83153	0.304428
COG1	9.63411	9.60998	9.61771	9.55885	9.50929	9.48635	0.0104719	0.70217	9.6206	9.51817	0.102434
ATF4	9.67778	9.55237	9.67138	9.45633	9.35091	9.40119	0.0104956	0.701995	9.63384	9.40281	0.231036
ARHGAP26	7.66994	7.60446	7.68831	7.46407	7.53677	7.44333	0.0105034	0.700762	7.65424	7.48139	0.172847
C1S	6.36503	6.55541	6.27235	5.99224	5.90249	6.03945	0.0105311	0.700858	6.3976	5.97806	0.419539
RAB6A	10.1062	10.2084	10.2014	10.0143	9.90029	9.88251	0.010539	0.699634	10.172	9.93237	0.239606
LOC105372648	4.33202	4.38517	4.51756	4.18037	4.14104	4.09992	0.0105768	0.700408	4.41158	4.14044	0.27114
ZNF430	5.62175	5.85027	5.52105	6.16869	6.19362	6.45962	0.0106207	0.70157	5.66436	6.27398	-0.609621
TXNIP	7.84332	7.92454	7.77588	7.67264	7.62352	7.6119	0.010624	0.700059	7.84791	7.63602	0.211896
BARX1	6.32941	6.36008	6.30761	6.4023	6.4052	6.43151	0.0106393	0.699339	6.33236	6.413	-0.0806351
LKAAEAR1	5.50442	5.05499	5.15001	5.89452	5.84175	5.84313	0.010644	0.69793	5.23647	5.8598	-0.623329
OR5W2	3.26896	3.42275	3.32246	2.66657	2.97627	2.55357	0.0106846	0.698874	3.33806	2.73214	0.60592
IBA57	5.50773	5.523	5.64279	5.86866	5.89187	5.74822	0.0107154	0.699175	5.55784	5.83625	-0.278411
CCDC155	5.55005	5.72656	5.61651	6.28529	5.9471	6.19529	0.0107559	0.700104	5.63104	6.14256	-0.511518
KCNQ5-IT1	4.9114	4.89122	4.86927	5.40689	5.17603	5.1658	0.0107679	0.699182	4.89063	5.24957	-0.358941
LOC554206	5.06962	5.06182	5.08538	4.83711	4.54287	4.6855	0.0108012	0.69964	5.07227	4.68849	0.383778
DCBLD2	11.2208	11.1108	11.1046	11.307	11.3201	11.3571	0.0108568	0.701536	11.1454	11.3281	-0.182657
SLC6A6	8.6723	8.65743	8.64823	8.81141	8.73189	8.76147	0.0108744	0.700977	8.65932	8.76826	-0.108938
PLXDC2	9.55603	9.53641	9.27373	9.00845	9.05799	9.05471	0.0108948	0.700598	9.45539	9.04038	0.415007
SLC6A1-AS1	3.61924	3.49376	3.41639	3.0766	3.25249	3.07329	0.0108963	0.699011	3.5098	3.13413	0.375668
LINC00484	5.57863	5.49126	5.81298	6.01991	6.12879	6.19395	0.0109985	0.70388	5.62762	6.11422	-0.486594
LOC105374425	5.73619	5.68117	5.32606	4.89034	5.03478	4.9969	0.0110124	0.70308	5.58114	4.97401	0.607133
HS2ST1	9.27186	9.29397	9.23824	9.15478	9.10887	9.18166	0.0110314	0.702613	9.26803	9.14844	0.119588
NOP2	9.70701	9.64823	9.72657	9.58292	9.54082	9.49594	0.0110326	0.701018	9.69394	9.53989	0.154045
SSR3	7.80806	7.76159	7.7935	7.61814	7.66552	7.70276	0.0110426	0.699986	7.78772	7.66214	0.125574
STAT3	10.1309	10.0886	10.0144	9.92411	9.80832	9.80459	0.0110591	0.699372	10.078	9.84567	0.232313
LOC105372446	6.38046	6.42428	6.50695	6.14949	6.27385	6.16384	0.0110701	0.698412	6.43723	6.19573	0.241501
APP	11.1826	11.1325	11.0952	11.0315	11.0066	10.9813	0.0111033	0.698856	11.1367	11.0065	0.130269
KRTAP19-7	2.35021	2.57766	2.37028	3.26495	2.96023	2.89152	0.0111403	0.699532	2.43272	3.0389	-0.606184
SNX32	5.26324	5.48213	5.34914	5.90266	5.9243	5.66537	0.0111931	0.701196	5.36483	5.83078	-0.465943
LLGL2	5.36007	5.29777	5.40611	5.5605	5.53767	5.48381	0.0112034	0.700198	5.35465	5.52733	-0.172679
PARP4	10.941	10.8959	10.9873	11.1219	11.1178	11.0513	0.0112146	0.69926	10.9414	11.097	-0.155608
SLC6A10P	8.09729	8.14057	8.08815	8.32178	8.53598	8.36633	0.0112214	0.698054	8.10867	8.40803	-0.29936
LOC105377548	4.62614	4.59095	4.52815	4.74647	4.75431	4.69639	0.0113212	0.702622	4.58174	4.73239	-0.150648
UBE2NL	4.19179	4.08726	4.17634	4.29977	4.42617	4.39665	0.0114095	0.706463	4.1518	4.3742	-0.222399
AQP1	6.42696	6.43368	6.30025	6.66656	6.71783	6.57498	0.0115281	0.712157	6.38696	6.65312	-0.266162
OR5H14	3.1363	2.91499	2.98751	2.35442	2.47017	2.68125	0.0115579	0.712344	3.01293	2.50195	0.510985
TPRX1	4.92829	4.95029	4.94905	5.56165	5.26315	5.28127	0.0117048	0.719737	4.94254	5.36869	-0.426144
LINC01808	3.3296	3.33829	3.32626	3.21927	3.16367	3.25558	0.0117248	0.719311	3.33138	3.21284	0.118544
STK25	7.54753	7.56663	7.44825	7.27154	7.20412	7.35013	0.0117704	0.720452	7.5208	7.27526	0.24554
LOC105373733	3.69426	3.69427	3.63771	3.48539	3.55499	3.4218	0.011787	0.719814	3.67542	3.48739	0.188024
NUSAP1	10.1956	10.0416	10.0715	10.3411	10.2923	10.3805	0.0118139	0.719815	10.1029	10.338	-0.235054
SP6	5.6628	5.61404	5.79903	6.06859	6.08178	5.9209	0.0118219	0.718656	5.69196	6.02376	-0.331795
ATP8B1	8.7295	8.84215	8.42006	9.25744	9.17069	9.32786	0.0118313	0.717596	8.6639	9.25199	-0.588088
TMEM57	9.15089	9.1465	9.00421	8.86839	8.82983	8.90653	0.0118669	0.718122	9.10054	8.86825	0.232286
LINC00566	6.74771	6.53695	6.79547	7.1155	7.56142	7.43265	0.0118828	0.717458	6.69338	7.36986	-0.676483
SNAPC1	8.13471	8.15621	7.97002	8.41755	8.32313	8.46271	0.0118953	0.716589	8.08698	8.40113	-0.314149
SRD5A1P1	3.66161	3.69762	3.62365	3.38924	3.4509	3.53194	0.0118999	0.715252	3.66096	3.45736	0.203599
ZNF419	5.96152	6.12049	6.16141	5.68576	5.71284	5.83718	0.0119074	0.714099	6.08114	5.74526	0.335877
GCH1	8.21525	8.21166	8.0902	8.00381	7.92583	7.97164	0.0119166	0.713045	8.17237	7.96709	0.205276
CRTAP	11.3561	11.4102	11.3244	11.1963	11.2566	11.236	0.011952	0.713561	11.3636	11.2296	0.133958
MIR4481	8.0904	7.92868	8.32348	8.66847	8.64698	8.57492	0.0119566	0.712247	8.11419	8.63012	-0.51593
SNORD41	11.6467	11.5328	11.5761	12.0239	11.8354	11.8329	0.0119695	0.711427	11.5852	11.8974	-0.3122
GUF1	9.34453	9.36876	9.41517	9.5202	9.50267	9.46112	0.0119931	0.711241	9.37615	9.49466	-0.118508
KIF18A	8.74666	8.83037	8.72659	8.96383	8.8973	8.98681	0.0120455	0.712769	8.76788	8.94932	-0.181441
SENP5	9.44689	9.44447	9.44945	9.39158	9.40991	9.36408	0.0120497	0.71144	9.44694	9.38852	0.0584149
LOC101929159	5.00649	4.73422	4.87629	5.17949	5.31774	5.33999	0.0120591	0.710421	4.87233	5.27908	-0.406743
FCGR1B	6.35242	6.38228	6.44499	6.7171	6.7403	7.01261	0.0120905	0.710703	6.39323	6.82334	-0.430107
FAM83H	5.73817	5.73131	5.99841	6.42549	6.23653	6.22819	0.0121558	0.712973	5.82263	6.29674	-0.474109
NRDC	10.3145	10.2954	10.2905	10.2408	10.2003	10.2466	0.0121967	0.713803	10.3001	10.2293	0.0708663
ZNF626	6.81646	6.97552	6.61393	6.37722	6.26833	6.33541	0.0122112	0.713086	6.80197	6.32699	0.474987
CFL2	8.88678	8.97254	8.97082	9.05716	9.12459	9.09473	0.0123711	0.720843	8.94338	9.09216	-0.14878
MR1	7.185	7.29914	7.0184	6.69959	6.67371	6.85101	0.0123915	0.720459	7.16751	6.74144	0.426076
TTC3	9.44583	9.46747	9.49559	9.40629	9.36465	9.39257	0.0123916	0.718902	9.46963	9.38784	0.0817899
MET	10.645	10.5738	10.5852	10.7087	10.8182	10.7911	0.0124447	0.720416	10.6013	10.7727	-0.171321
TRIM55	9.05565	9.08657	8.85668	8.55797	8.53162	8.71596	0.0125058	0.722386	8.99963	8.60185	0.397779
TXNL1	9.51092	9.58051	9.50021	9.68507	9.63126	9.70186	0.0125256	0.721965	9.53055	9.67273	-0.142182
LOC103312105	3.12876	3.2821	3.07749	2.8473	2.91963	2.78857	0.0125863	0.7239	3.16278	2.85183	0.310946
WBP11	9.495	9.39182	9.38139	9.66903	9.57261	9.61628	0.0126626	0.726725	9.42273	9.61931	-0.196577
SHROOM1	7.05216	6.84694	6.86773	6.58083	6.61713	6.66771	0.0126819	0.726268	6.92228	6.62189	0.300386
LOC105375040	3.53694	3.39369	3.52758	3.74055	3.8755	4.01115	0.0127269	0.727286	3.48607	3.87573	-0.38966
AKR1B1	7.57332	7.67913	7.60947	7.80241	7.74151	7.818	0.0127397	0.726463	7.62064	7.78731	-0.166668
MT1B	3.61614	3.43269	3.67509	3.11978	2.95306	3.23649	0.0127639	0.726293	3.57464	3.10311	0.47153
PRDM12	6.24188	6.15683	6.33486	6.44515	6.4823	6.50866	0.0127652	0.724817	6.24452	6.4787	-0.23418
LOC105373645	5.47947	5.45442	5.47439	5.61374	5.73116	5.60206	0.0128214	0.726465	5.46942	5.64899	-0.179562
ARHGDIG	6.21656	6.09755	6.19226	6.48784	6.42542	6.33364	0.0128284	0.725323	6.16879	6.41563	-0.246843
LOC105376234	3.138	3.32665	3.02905	3.60294	3.60142	3.86114	0.012881	0.726754	3.16457	3.6885	-0.523935
SEMA4A	5.98793	5.88457	5.83805	5.68154	5.73484	5.684	0.0128975	0.726152	5.90352	5.70013	0.203389
PTN	9.85164	9.73832	9.58688	9.27677	9.39674	9.39548	0.0129067	0.725138	9.72561	9.35633	0.369282
NAGS	6.11609	6.05723	6.1559	6.41301	6.25481	6.37902	0.0129128	0.723959	6.10974	6.34895	-0.239207
IFI16	9.08577	9.02496	8.98662	8.88096	8.86071	8.92119	0.0129259	0.723172	9.03245	8.88762	0.144829
RABL2B	6.49589	6.47169	6.31683	6.08034	6.19537	6.16583	0.0129828	0.724839	6.42814	6.14718	0.280959
LETM1	8.18573	8.28434	8.18295	8.06155	8.08661	8.06725	0.0129909	0.723774	8.21768	8.0718	0.145872
OLFML3	9.51522	9.3316	9.38944	9.18703	9.15397	9.06891	0.0130276	0.72431	9.41209	9.13664	0.275447
DNASE2	9.04437	8.95868	8.74987	8.4664	8.57126	8.53099	0.0130381	0.723382	8.91764	8.52288	0.394757
MIR4452	3.34581	3.15706	3.47509	2.75585	2.85257	2.96325	0.0130705	0.723679	3.32599	2.85722	0.468761
PICALM	10.3253	10.3706	10.3825	10.4363	10.5086	10.4838	0.0131066	0.724172	10.3595	10.4762	-0.116767
ANXA5	10.9617	10.9251	10.7846	11.1143	11.182	11.1179	0.013165	0.7259	10.8905	11.1381	-0.247623
ORAI3	8.70314	8.75753	8.37345	7.85519	8.13319	8.00495	0.0131656	0.724433	8.61138	7.99777	0.613601
LOC441204	4.61564	4.57141	4.82534	5.04703	5.0289	4.97338	0.0131935	0.724474	4.67079	5.01644	-0.345641
LINC01293	4.20899	3.915	4.0068	3.68955	3.68155	3.61509	0.0132663	0.726978	4.04359	3.66206	0.38153
ARNTL	8.16937	7.97956	7.6375	7.28539	7.22187	7.28518	0.0133463	0.729865	7.92881	7.26414	0.664665
MIR138-2	5.34709	5.30733	5.59207	5.76436	5.80573	5.84219	0.0133501	0.728576	5.4155	5.80409	-0.388593
PHB2	10.7649	10.7334	10.7543	10.6425	10.6998	10.6697	0.0133645	0.727877	10.7509	10.6707	0.0801942
TRIM51EP	3.60464	3.61413	3.78946	4.36121	4.00271	4.16433	0.0133828	0.727387	3.66941	4.17608	-0.506675
C15orf59-AS1	5.78817	5.72734	5.74072	5.96075	6.20735	6.03913	0.0134359	0.728791	5.75208	6.06907	-0.316997
SLC7A11-AS1	3.67479	3.53603	3.63801	3.8146	3.9606	3.84456	0.0134572	0.728461	3.61628	3.87325	-0.256974
TMSB4X	7.72184	7.68309	7.54984	7.43275	7.42185	7.43808	0.0134858	0.728535	7.65159	7.43089	0.220698
LOC101929517	4.38972	4.18928	4.26063	3.97039	3.89996	3.69786	0.0135367	0.729808	4.27988	3.85607	0.423806
S100G	2.77452	2.78774	2.7988	3.01519	3.01695	2.88564	0.0135491	0.729	2.78702	2.97259	-0.185572
SPC25	6.98803	7.2247	7.04093	7.35807	7.41224	7.42297	0.0136375	0.732281	7.08455	7.39776	-0.313209
ZNF880	6.52584	6.34157	6.36353	6.70439	6.70426	6.88845	0.0136436	0.731136	6.41031	6.7657	-0.355384
FTL	12.9196	12.9423	12.8569	13.035	13.0132	13.0821	0.0136783	0.731529	12.9063	13.0435	-0.137178
PHTF2	9.37509	9.309	9.2827	9.44884	9.43966	9.43085	0.0136793	0.730117	9.32226	9.43978	-0.117519
MIR3663	5.45756	5.75445	5.36078	4.81297	5.05562	4.96518	0.0136843	0.728929	5.52427	4.94459	0.579675
ANGPTL5	2.95114	2.98786	2.94554	2.87419	2.76012	2.7878	0.0138552	0.73656	2.96151	2.80737	0.154143
PLK4	8.37331	8.20987	8.13124	8.66367	8.5103	8.59047	0.0140295	0.744344	8.23814	8.58815	-0.350005
MIR4471	2.81095	2.87612	2.48571	2.18956	2.12667	2.26514	0.0140315	0.742974	2.72426	2.19379	0.53047
STRA6	9.144	9.16313	8.89161	8.72094	8.63773	8.51418	0.0140935	0.744779	9.06624	8.62428	0.44196
C19orf33	5.68454	5.58934	5.89248	6.08593	6.29958	6.15023	0.014097	0.74349	5.72212	6.17858	-0.456463
TAS2R60	5.04204	5.38379	5.3023	4.66628	4.53344	4.83787	0.0141924	0.747044	5.24271	4.6792	0.563509
WISP3	5.21368	5.27323	5.27712	5.06152	5.16166	5.09183	0.0142535	0.748787	5.25468	5.105	0.149677
LOC105372969	6.24369	6.16444	6.59816	6.85226	6.89752	6.95838	0.0143117	0.750365	6.33543	6.90272	-0.567286
ACVR1B	7.7629	7.68622	7.69825	7.56171	7.55393	7.43219	0.0143278	0.749738	7.71579	7.51594	0.199848
MCHR1	6.3985	6.45225	6.3292	6.042	6.19826	5.95749	0.0143321	0.748493	6.39332	6.06592	0.327402
NEU1	8.86756	8.91912	8.89662	8.59761	8.77064	8.63081	0.0143633	0.748658	8.89443	8.66635	0.228084
RPL26	11.6052	11.6136	11.7339	11.8601	11.8059	11.8951	0.0143816	0.748152	11.6509	11.8537	-0.202805
LINC02171	4.70922	4.73041	4.93516	5.15648	5.10182	5.06703	0.0144209	0.748734	4.7916	5.10844	-0.316846
PITPNM2	6.36187	6.26691	6.23589	6.48288	6.52101	6.43094	0.0144908	0.750904	6.28822	6.47828	-0.190053
MRPL53	9.49332	9.62231	9.60153	9.3839	9.41807	9.33167	0.0146254	0.756411	9.57239	9.37788	0.194508
VN1R108P	6.25793	6.58115	6.22843	5.37176	5.86809	5.55941	0.0146281	0.755089	6.35583	5.59975	0.756083
GALM	6.40566	6.34229	6.13711	5.44688	5.85443	5.76106	0.0146328	0.753872	6.29502	5.68746	0.607562
RPS2	13.4701	13.5168	13.4775	13.4242	13.4317	13.4275	0.0146456	0.753078	13.4882	13.4278	0.0603774
TPM4	11.7082	11.5571	11.6808	11.8377	11.9833	11.8996	0.014686	0.753702	11.6487	11.9069	-0.258208
C12orf77	3.97389	3.81781	3.96776	3.70514	3.7234	3.69009	0.0146969	0.752813	3.91982	3.70621	0.213612
CLEC2L	5.71913	5.58233	5.82155	6.06425	5.96466	6.01916	0.0147405	0.753603	5.70767	6.01603	-0.308357
DYNC1LI1	8.71318	8.72948	8.65979	8.86585	8.78603	8.86059	0.0147651	0.753415	8.70082	8.83749	-0.136673
TAAR8	3.34053	3.34076	3.05792	2.63184	2.88449	2.75464	0.0147723	0.752343	3.2464	2.75699	0.489411
PRL	3.81588	3.73665	3.57291	3.44183	3.30961	3.2505	0.0147747	0.751034	3.70848	3.33398	0.3745
LOC729681	4.73014	4.9027	4.88814	5.09598	5.15793	5.04948	0.0148122	0.751507	4.84033	5.10113	-0.260806
BVES	9.32759	9.3485	9.29391	8.99078	9.17455	8.96174	0.0148276	0.75086	9.32334	9.04236	0.28098
INSRR	6.3333	6.14234	6.20481	6.58978	6.43757	6.53551	0.0148372	0.749927	6.22682	6.52095	-0.294135
SMIM2-IT1	5.05261	4.94632	4.99138	5.56398	5.34233	5.26071	0.0148675	0.750038	4.99677	5.389	-0.392238
C1orf109	7.75485	7.78223	7.63641	7.45186	7.50201	7.55644	0.0149144	0.750982	7.7245	7.50344	0.221062
IFNG	3.56166	3.58924	3.66584	3.37849	3.33116	3.14217	0.014967	0.752212	3.60558	3.28394	0.321638
TMEM72	5.36937	5.15553	5.35307	5.65666	5.58279	5.80731	0.015013	0.753104	5.29266	5.68225	-0.389593
TRIOBP	7.16673	7.02423	7.13405	6.66492	6.85079	6.51888	0.0150245	0.75227	7.10834	6.6782	0.430142
OLMALINC	6.68103	6.43592	5.70653	4.95099	4.92784	5.20131	0.0150407	0.751669	6.27449	5.02671	1.24778
MOGAT3	5.80726	5.7459	5.74389	5.65963	5.56042	5.63315	0.0150454	0.750499	5.76568	5.61773	0.147947
EIF3J	10.1113	10.067	10.0335	10.2054	10.2468	10.3483	0.0150471	0.749184	10.0706	10.2668	-0.196217
LOC728660	5.30079	4.80788	4.98536	4.08523	4.47651	4.28859	0.0150515	0.748005	5.03134	4.28344	0.747904
IGFALS	6.30959	6.11887	6.41584	6.67522	6.8058	6.62077	0.0151137	0.7497	6.28143	6.7006	-0.419163
LOC102724642	9.17025	9.27924	9.35427	9.47309	9.48699	9.52955	0.0151181	0.748527	9.26792	9.49654	-0.228623
MRPS36	6.60654	6.69791	6.66336	6.79196	6.96186	6.93035	0.0151508	0.748756	6.65594	6.89472	-0.238787
LOC101928812	4.87499	5.05534	5.18695	5.39873	5.44793	5.39468	0.0152037	0.749983	5.03909	5.41378	-0.374687
ZNF114	5.78739	5.60592	5.81946	6.10455	5.97753	6.13824	0.0152416	0.750468	5.73759	6.07344	-0.335848
LINC02116	3.00434	3.09477	3.16784	2.8138	2.91732	2.85074	0.0152648	0.750225	3.08898	2.86062	0.228367
LINC00690	3.07734	2.92712	3.14337	3.33571	3.35131	3.28189	0.0153003	0.750588	3.04928	3.32297	-0.273694
ACP2	7.37107	7.24763	7.13755	6.98694	6.97023	6.97503	0.0153289	0.750607	7.25208	6.9774	0.274685
MIR4441	4.49767	3.97731	4.0886	3.41607	3.59071	3.53079	0.0153336	0.749465	4.18786	3.51253	0.675338
PLA1A	3.86218	3.85097	3.89988	4.03687	3.95695	3.97007	0.0153929	0.750989	3.87101	3.98796	-0.116954
FAM83G	6.65702	6.72329	6.58758	6.9364	6.81311	6.97124	0.0154528	0.752534	6.65596	6.90692	-0.250954
CNTNAP2	4.95852	4.98719	4.95093	4.89483	4.83888	4.89655	0.0154764	0.75231	4.96555	4.87675	0.0887962
PSMA3	8.65797	8.80847	8.70035	8.8805	8.97193	8.96924	0.0155176	0.75294	8.72226	8.94056	-0.218293
OLFM2	7.03021	6.97294	7.00469	6.79041	6.66096	6.49322	0.0155344	0.752389	7.00261	6.6482	0.354418
GRPEL2	9.18535	9.22023	9.32661	8.94503	9.03475	8.81151	0.0155369	0.751146	9.24406	8.93043	0.313634
LOC349160	4.06923	4.13708	4.19926	3.57845	3.8992	3.71028	0.0155536	0.750595	4.13519	3.72931	0.405881
CFAP52	5.43488	5.49301	5.64317	5.75859	5.87076	5.94841	0.0155561	0.749361	5.52369	5.85925	-0.335568
DEPDC1	9.02659	9.03997	8.94407	9.15118	9.13823	9.23341	0.0156261	0.751375	9.00354	9.17427	-0.170729
AP5Z1	6.30512	6.23631	6.355	6.49812	6.46375	6.42452	0.015632	0.750308	6.29881	6.46213	-0.163321
LOC105375875	3.69845	3.71127	3.79948	3.60287	3.59684	3.61787	0.0156886	0.751672	3.7364	3.60586	0.130546
ASCL4	5.1598	5.20777	5.33875	5.42313	5.51671	5.50451	0.0157078	0.751245	5.23544	5.48145	-0.246006
TMEM159	5.6763	5.96724	5.79942	5.29496	5.41448	5.49511	0.0157271	0.750819	5.81432	5.40152	0.412802
ELOVL5	8.5504	8.65893	8.64046	8.47468	8.47952	8.48798	0.0157869	0.752333	8.6166	8.48073	0.135867
CRYBB1	5.0774	5.07027	5.23158	5.41684	5.31069	5.41661	0.0158383	0.753433	5.12642	5.38138	-0.254962
SKA3	9.5795	9.53892	9.44384	9.69802	9.67512	9.68062	0.0159098	0.75549	9.52076	9.68459	-0.163832
SOWAHA	5.05264	5.16729	4.95326	5.32588	5.29105	5.31118	0.0159166	0.75447	5.05773	5.30937	-0.251634
LOC105369740	3.65509	3.45276	3.4681	3.90927	3.93005	3.75732	0.0159802	0.75614	3.52532	3.86555	-0.340228
GALNT16	5.90965	6.12891	5.74873	5.28913	5.41804	5.52363	0.0159911	0.755319	5.9291	5.41027	0.518828
PRRC2C	10.7002	10.4937	10.5384	10.872	10.7999	10.8619	0.0160142	0.755072	10.5775	10.8446	-0.267158
BTBD8	4.51914	4.09006	4.24976	3.73021	3.81143	3.7866	0.016101	0.757826	4.28632	3.77608	0.510241
MIR662	6.74287	6.44611	6.54012	6.99386	7.02335	6.88236	0.0161225	0.757504	6.57637	6.96652	-0.390152
NPPA	5.67316	5.31723	5.64175	6.00902	6.17045	5.98569	0.0161263	0.756349	5.54405	6.05505	-0.511005
LINC01700	3.70341	3.82601	3.88245	4.06584	4.02398	3.99795	0.016226	0.759688	3.80396	4.02926	-0.2253
KCTD11	6.7166	6.79816	6.84226	6.65614	6.56849	6.59025	0.016237	0.758872	6.78567	6.60496	0.180711
CCER2	6.30428	6.59066	6.42949	6.74181	6.80075	6.87312	0.0162679	0.758989	6.44148	6.80523	-0.36375
HOXA2	9.28569	9.03651	8.87354	8.50627	8.64581	8.50469	0.0162991	0.759117	9.06524	8.55226	0.51299
SMTNL1	5.314	5.15017	4.99067	5.58408	5.47761	5.61323	0.0163228	0.758895	5.15161	5.55831	-0.406693
SNORD113-8	4.31567	4.68043	4.19182	3.19775	3.71742	3.65053	0.0163541	0.759027	4.39597	3.5219	0.874075
MIR4518	5.1509	5.05969	5.65456	6.05552	5.99886	6.32436	0.0163871	0.759241	5.28839	6.12624	-0.837856
HACD2	9.3051	9.45938	9.44235	9.6055	9.62104	9.58033	0.0164016	0.758597	9.40227	9.60229	-0.200012
SLC25A47	5.92214	5.85419	6.07086	6.1772	6.27464	6.33383	0.0164037	0.757381	5.94907	6.26189	-0.312827
SGPP2	5.12321	5.34011	5.0487	4.86396	4.77584	4.76413	0.0164637	0.758839	5.17067	4.80131	0.369363
NKX2-4	5.3563	5.18325	5.3906	5.70752	5.7144	5.53765	0.016496	0.759013	5.31005	5.65319	-0.343138
MYO1B	10.6643	10.6534	10.7003	10.8314	10.7447	10.8382	0.0165193	0.75878	10.6727	10.8048	-0.132088
DFFA	8.60071	8.6138	8.49009	8.25638	8.39496	8.36703	0.0166225	0.762209	8.5682	8.33946	0.228742
EEF2	12.8771	12.8542	12.8847	12.8086	12.8386	12.8157	0.0166365	0.761542	12.872	12.821	0.051033
FKBP6	4.44272	4.25126	4.40031	4.58191	4.64442	4.7334	0.0166553	0.761094	4.36477	4.65324	-0.28848
LOC102724081	5.19516	5.50279	5.25296	4.78639	4.48063	4.87596	0.0167661	0.764848	5.31697	4.71433	0.602644
GABRE	6.38039	6.48215	6.19867	6.81763	6.63955	6.77571	0.0167818	0.764259	6.35374	6.74429	-0.390557
NELL1	8.89949	8.85324	8.75924	8.67649	8.55171	8.6311	0.016806	0.764057	8.83733	8.61977	0.217557
GAPDHS	5.65124	5.75524	5.72781	5.85259	5.89243	5.82489	0.0168449	0.764525	5.71143	5.85664	-0.145204
MME	10.7324	10.8072	10.7242	10.6395	10.5833	10.6474	0.0168473	0.763332	10.7546	10.6234	0.131197
MIR3184	4.35621	4.26664	4.28526	5.17738	5.07239	4.63842	0.0168544	0.762364	4.3027	4.96273	-0.660028
MARVELD3	5.09053	5.09139	5.04824	4.89928	4.84772	4.67946	0.0168672	0.76165	5.07672	4.80882	0.267897
LNPEP	8.77313	8.85159	8.83442	8.71734	8.68882	8.62511	0.0169611	0.764598	8.81971	8.67709	0.142624
GDA	4.59593	4.57907	4.82531	5.063	4.93668	5.07273	0.0169634	0.763412	4.66677	5.02414	-0.357366
BICC1	9.57701	9.4556	9.59584	9.34271	9.39007	9.31395	0.0169817	0.762949	9.54282	9.34891	0.193907
FOXB2	5.38051	5.43654	5.40282	5.63265	5.95824	5.76306	0.0169916	0.762108	5.40662	5.78465	-0.378025
KCNN4	7.1402	7.17384	6.84507	7.51144	7.55305	7.41692	0.0169918	0.760839	7.05304	7.4938	-0.440763
PLS3-AS1	4.14355	3.71509	4.03371	3.42747	3.43594	3.4925	0.0170084	0.760307	3.96412	3.45197	0.51215
FLOT1	11.0596	11.0153	11.0359	10.867	10.9495	10.8185	0.0170374	0.76033	11.037	10.8783	0.158622
LINC02363	5.10595	5.24474	5.28874	5.62686	5.43509	5.50471	0.017058	0.759978	5.21314	5.52222	-0.309075
FBP2	4.05631	4.19697	4.35611	3.53442	3.84174	3.75057	0.0170837	0.759856	4.20313	3.70891	0.494218
ANGPTL4	6.19641	6.03502	6.03552	6.72509	6.73981	6.36827	0.0170913	0.758929	6.08898	6.61106	-0.522073
HPN	5.99395	5.95828	6.06468	6.23094	6.39202	6.19582	0.0171059	0.758315	6.00564	6.27293	-0.267287
LEMD1-AS1	4.51396	4.56376	4.47014	4.73502	4.83613	5.02406	0.0171436	0.758726	4.51595	4.86507	-0.349119
RDH10	10.2637	10.2973	10.33	10.509	10.4216	10.5965	0.0171449	0.757526	10.297	10.509	-0.21199
TCF12	10.0561	10.0258	10.0411	9.93615	9.9619	9.86367	0.017181	0.757867	10.041	9.92057	0.120423
PLPP6	7.81804	7.92536	7.70456	7.52023	7.56118	7.58448	0.0172065	0.75774	7.81599	7.55529	0.260695
ATP2B4	9.50797	9.34795	9.42945	9.64316	9.74726	9.6153	0.0172073	0.756527	9.42846	9.66858	-0.240118
HTRA1	10.1125	10.0198	9.79541	9.45605	9.60029	9.6145	0.0172486	0.757092	9.9759	9.55695	0.41895
SNORA80E	6.61321	6.67183	6.42582	5.71824	6.09621	6.12527	0.0172591	0.756312	6.57029	5.97991	0.590379
TNRC18	7.91838	7.97987	8.34797	8.62771	9.01782	8.70758	0.0172914	0.756484	8.08207	8.78437	-0.702299
VCAN	9.57285	9.56549	9.6011	9.53878	9.5371	9.5228	0.0173	0.755621	9.57981	9.5329	0.0469173
TFB1M	7.53632	7.53431	7.3844	7.19117	7.29271	7.2751	0.0173234	0.755407	7.48501	7.25299	0.232017
SRD5A3	7.7769	7.73923	7.67151	7.4857	7.61143	7.52087	0.0173317	0.754536	7.72921	7.53933	0.189879
INHBA	6.97337	6.91242	6.81401	6.7374	6.60043	6.62962	0.0173376	0.753563	6.89993	6.65582	0.244115
LOC101927372	4.21659	4.04188	3.8374	3.42719	3.20024	2.7255	0.0174261	0.756178	4.03196	3.11765	0.914311
AIM2	6.8364	6.81668	6.23039	5.61122	5.62657	5.96027	0.0174363	0.755394	6.62782	5.73269	0.895137
METTL7A	9.14748	9.24334	9.03474	8.92931	8.77871	8.74057	0.017465	0.755411	9.14185	8.8162	0.325655
PORCN	8.22158	8.17062	7.97872	7.70616	7.84052	7.57304	0.0175243	0.756751	8.12364	7.70657	0.417067
LSS	8.25821	8.33708	8.06694	7.85139	7.81854	7.55863	0.0175251	0.755559	8.22074	7.74285	0.477889
ACOX1	8.83789	8.96392	8.77343	8.6303	8.66006	8.59728	0.0175756	0.756518	8.85841	8.62921	0.2292
DAB2	6.8763	6.94112	6.63201	7.23341	7.14293	7.31297	0.0176433	0.758209	6.81647	7.22977	-0.413298
LOC100506098	3.65412	3.47919	3.45286	3.14996	3.31297	3.14911	0.0176458	0.757094	3.52872	3.20401	0.324709
SH3KBP1	7.80532	7.82665	7.88762	7.94183	7.92672	7.9491	0.0176529	0.756186	7.83986	7.93922	-0.0993538
FDPS	7.35694	7.3523	6.91898	6.65009	6.56594	6.67447	0.0176861	0.756392	7.2094	6.63017	0.579239
PLOD1	11.2241	11.3158	11.158	11.0126	11.0779	11.0237	0.0177011	0.755824	11.2326	11.0381	0.194555
ANKRD36B	7.57422	7.57267	7.71732	7.95638	7.8428	7.81621	0.0177216	0.755488	7.6214	7.8718	-0.250395
C1QTNF12	6.39485	6.60889	6.62204	7.00759	6.8793	6.81729	0.0177689	0.756299	6.54193	6.90139	-0.359465
PRIM2	8.53139	8.55665	8.48208	8.65777	8.59818	8.65411	0.0177869	0.755858	8.52337	8.63669	-0.113314
GLIS3	5.98841	5.86727	5.62864	6.29071	6.33899	6.18816	0.0178917	0.759101	5.82811	6.27262	-0.444511
PAQR5	7.7842	7.77092	7.39066	7.14213	7.18244	7.08554	0.0178939	0.757991	7.6486	7.1367	0.511894
MIR548Z	2.42477	2.62507	2.4964	2.28734	2.09059	2.02409	0.0178941	0.756797	2.51541	2.13401	0.381404
PSMD1	10.6465	10.6645	10.6794	10.7471	10.703	10.7517	0.017942	0.757623	10.6635	10.7339	-0.0704611
STAT4	3.96917	4.03117	4.02	3.74625	3.82523	3.57956	0.0179998	0.758864	4.00678	3.71702	0.289764
LINC00528	5.1147	5.30777	5.50051	6.02979	5.83205	5.72261	0.0180002	0.757685	5.30766	5.86148	-0.553822
CENPE	9.30312	9.18015	9.13893	9.55862	9.39029	9.58654	0.0180033	0.756622	9.2074	9.51181	-0.304411
MIR181B1	6.29262	5.82332	5.92173	5.38881	5.45005	5.49928	0.0180048	0.755494	6.01256	5.44605	0.566508
C10orf90	4.52185	4.71833	4.59507	4.81686	4.95961	4.87899	0.018012	0.754607	4.61175	4.88516	-0.273407
CDC27	10.2718	10.3243	10.3263	10.4757	10.3887	10.4992	0.0180648	0.755634	10.3075	10.4545	-0.147082
ENTPD1	4.02911	4.12072	4.20914	3.88862	3.6758	3.58134	0.0180998	0.755916	4.11966	3.71525	0.404403
TSPAN3	9.55632	9.54541	9.5712	9.39841	9.43489	9.27593	0.0181137	0.755312	9.55765	9.36974	0.187902
EXD3	5.60537	5.51994	5.75252	6.19852	6.01859	5.91093	0.018135	0.755023	5.62594	6.04268	-0.416734
LOC102724406	5.20825	5.34103	5.24519	4.99721	5.11762	5.06824	0.0181383	0.753982	5.26482	5.06102	0.203801
PLAG1	6.69097	6.80305	6.47091	6.09258	6.09409	6.32875	0.0181606	0.753735	6.65498	6.17181	0.483167
ADH1B	4.24307	4.19039	4.02591	4.38726	4.50863	4.42635	0.018169	0.752915	4.15312	4.44074	-0.28762
SNORD113-6	3.19092	2.80803	3.09006	2.54709	2.46263	2.63433	0.0181775	0.7521	3.02967	2.54802	0.481648
NRBP2	6.48986	6.60203	6.655	7.70833	7.13887	7.14897	0.0181828	0.751151	6.5823	7.33206	-0.749763
LOC648570	3.94268	3.80311	4.28567	4.55829	4.53385	4.63346	0.0182168	0.751394	4.01048	4.5752	-0.564715
MIR3183	5.26869	5.161	5.00411	5.43262	5.51851	5.43135	0.0182427	0.751302	5.1446	5.46083	-0.316226
AMD1	10.5655	10.6341	10.519	10.7155	10.7181	10.6874	0.0183276	0.753633	10.5729	10.707	-0.134116
LOC100133050	4.2348	4.43623	4.21831	4.58037	4.74935	4.58806	0.0183539	0.753554	4.29645	4.63926	-0.342815
YIPF2	10.1089	10.0613	9.81049	9.57876	9.6745	9.48264	0.0183566	0.752507	9.99359	9.57864	0.41495
MIR3178	7.35475	7.34079	7.53333	7.63299	7.66143	7.6566	0.0183829	0.752428	7.40962	7.65034	-0.240712
HSPB7	7.73161	7.80977	7.35895	8.18429	8.13658	8.19674	0.0184173	0.752684	7.63344	8.17254	-0.539092
NREP	7.15462	7.12638	7.01658	6.9598	6.90074	6.90323	0.0184241	0.751809	7.09919	6.92126	0.177936
DALRD3	7.74598	7.75105	7.68581	7.51786	7.60721	7.43458	0.018428	0.750821	7.72761	7.51988	0.207731
CPNE3	8.83914	8.86239	8.73029	8.95191	9.00256	8.97558	0.018483	0.751916	8.81061	8.97668	-0.166075
ANP32E	9.99586	9.91409	9.87015	10.1715	10.0774	10.0824	0.0184916	0.75112	9.9267	10.1104	-0.183702
HIF1A	12.0179	12.0965	12.0823	11.9851	11.9251	11.9393	0.0185629	0.75287	12.0656	11.9498	0.11575
SNORD20	5.62781	5.61612	5.68937	6.24379	5.87033	6.20064	0.018563	0.75173	5.64444	6.10492	-0.460485
HOPX	4.28704	4.21875	4.22328	4.35881	4.53077	4.50376	0.0185651	0.750677	4.24302	4.46445	-0.221424
PSAP	10.7038	10.6624	10.4402	10.2551	10.3231	10.1923	0.0185942	0.750717	10.6021	10.2568	0.345313
CREBL2	8.67423	8.74782	8.71241	8.52543	8.61956	8.49568	0.0185967	0.749683	8.71149	8.54689	0.164595
LOC102724861	3.34394	3.21409	3.25862	3.12961	2.98873	3.05885	0.018695	0.752509	3.27222	3.05906	0.213155
ASB8	6.69975	6.56079	6.59598	6.43972	6.44499	6.33005	0.018852	0.757684	6.61884	6.40492	0.213919
SIK2	10.2937	10.2285	10.3726	9.98251	10.1476	10.0034	0.0188976	0.758376	10.2983	10.0445	0.253779
LOC101929959	7.67772	7.74611	7.59237	7.89036	7.81655	7.89277	0.0189106	0.757759	7.67206	7.86656	-0.194496
CLCN6	9.07314	9.0917	8.87822	8.78714	8.63885	8.69303	0.0189552	0.758407	9.01435	8.70634	0.308013
EGR1	10.5825	10.5471	10.2264	10.0461	10.0242	9.94792	0.0189687	0.757809	10.452	10.0061	0.445947
SYAP1	8.95257	9.04336	8.99149	9.09075	9.1748	9.19612	0.0190228	0.758834	8.99581	9.15389	-0.158081
HIPK1-AS1	4.03418	4.02435	4.21471	3.75549	3.85805	3.85541	0.0190487	0.758734	4.09108	3.82298	0.268097
LOC105378794	4.03604	3.63126	4.00341	3.29137	3.09007	3.42957	0.0190561	0.7579	3.89024	3.27034	0.619899
BRIX1	8.79543	8.59204	8.6352	8.90101	8.92201	9.0204	0.0190957	0.758343	8.67422	8.9478	-0.273582
NANOGP1	5.41452	5.30481	5.19434	5.07015	4.97345	5.06331	0.0191185	0.75812	5.30456	5.03563	0.268921
P3H2-AS1	5.16023	5.29078	5.22287	5.04313	5.07843	5.09187	0.0191207	0.757082	5.22463	5.07114	0.153487
DDX21	10.6383	10.6224	10.6865	10.7503	10.7255	10.7979	0.0191793	0.758279	10.649	10.7579	-0.108841
LOC101929614	3.26188	3.26884	3.15093	3.45957	3.47359	3.35558	0.0191984	0.757909	3.22722	3.42958	-0.202363
HSPB3	3.45193	3.53223	3.67297	4.02344	4.04614	3.7858	0.0192626	0.75932	3.55238	3.95179	-0.399416
EGFL6	4.36448	3.99532	4.2282	4.65945	4.55859	4.64677	0.0192967	0.759544	4.196	4.62161	-0.425605
PRR35	6.65164	6.43063	6.41556	6.76278	6.86867	6.8018	0.0193148	0.759138	6.49928	6.81108	-0.311808
TST	8.09349	8.18	7.99779	7.87113	7.90798	7.80641	0.0193764	0.760439	8.09043	7.86184	0.228586
IGDCC4	5.19383	5.26937	5.16333	5.39306	5.56198	5.39705	0.019411	0.760678	5.20884	5.4507	-0.241855
CD4	5.16461	5.24971	5.35162	5.63145	5.58295	5.44179	0.0194118	0.759592	5.25531	5.55206	-0.296747
TBX1	5.14507	5.00138	5.08654	5.29141	5.54276	5.36652	0.0194659	0.760595	5.07766	5.40023	-0.322567
GNG5	6.77817	6.75118	6.50726	7.07564	6.95763	7.10872	0.0195156	0.761421	6.67887	7.04733	-0.368463
THRA1/BTR	4.4634	4.36569	4.1193	3.64194	3.93874	3.84292	0.0195226	0.760582	4.31613	3.80787	0.508263
CTSD	11.9271	12.0569	11.9672	11.8218	11.8502	11.77	0.0195364	0.76001	11.9837	11.814	0.169712
SSR1	11.1493	11.133	11.1784	11.094	11.1093	11.0809	0.0195391	0.759011	11.1536	11.0947	0.0588729
LINC01989	3.27295	3.17796	3.37882	3.64018	3.48173	3.70539	0.0195859	0.759724	3.27658	3.6091	-0.332524
RARB	8.59116	8.48537	8.26659	7.9668	8.0999	8.09165	0.019645	0.76091	8.44771	8.05278	0.394925
LOC105373886	4.0409	3.9427	4.03357	4.21006	4.18629	4.37263	0.0196585	0.760327	4.00572	4.25632	-0.250599
ANTXR1	10.9037	10.9988	11.0045	10.773	10.8534	10.8252	0.0196718	0.759743	10.969	10.8172	0.151801
VIP	8.57844	8.3363	8.0781	7.51835	7.76112	7.80116	0.0197057	0.759952	8.33095	7.69354	0.637404
TENM2	6.82868	6.63219	6.22174	7.22915	7.22524	7.24817	0.0197281	0.759716	6.56087	7.23418	-0.673313
PDK1	8.5328	8.58815	8.33004	8.11609	8.23252	8.098	0.0197884	0.760942	8.48367	8.14887	0.334794
HMGN4	8.52268	8.4352	8.41024	8.30296	8.30359	8.19098	0.0198324	0.761535	8.45604	8.26585	0.190196
TOP2B	10.2832	10.1615	10.1528	10.4623	10.3432	10.4944	0.0198388	0.760687	10.1992	10.4333	-0.234166
LOC105371925	5.73831	5.9861	5.99876	6.19694	6.26885	6.24065	0.0198907	0.761581	5.90772	6.23548	-0.327761
HP1BP3	10.1707	10.1428	10.1245	10.0917	10.0396	10.018	0.0199373	0.762272	10.146	10.0497	0.0962574
SRRM5	6.1234	5.90056	5.91572	6.37685	6.24516	6.25559	0.0199617	0.762116	5.97989	6.29254	-0.312642
SLC39A7	9.38438	9.51713	9.41793	9.26904	9.29467	9.29678	0.020014	0.76302	9.43982	9.28683	0.152988
PPP1R1B	5.29268	5.23744	5.4155	5.6123	5.52259	5.50725	0.0200248	0.762344	5.31521	5.54738	-0.232172
HLA-DQB1	5.20375	5.26902	5.41211	5.50098	5.5748	5.64749	0.0200703	0.762987	5.29496	5.57442	-0.279462
BRD7	7.83599	7.64631	7.56538	7.97552	7.96847	8.03023	0.0200869	0.76253	7.68256	7.99141	-0.308843
PLCD1	5.64298	5.649	5.72013	5.79613	5.98962	5.91861	0.0201246	0.762876	5.6707	5.90145	-0.230753
FAM86FP	4.34923	3.91491	4.01577	4.556	4.67095	4.5773	0.0201412	0.762422	4.0933	4.60142	-0.508113
PLEKHA4	6.82862	6.7913	6.62916	6.98704	7.00885	6.95873	0.0201582	0.761985	6.7497	6.98488	-0.23518
LOC105377437	3.15201	3.17576	3.29163	3.46396	3.5448	3.36583	0.020172	0.761429	3.20647	3.4582	-0.251732
PSD3	6.93983	7.06473	6.81624	6.6661	6.60628	6.69393	0.020201	0.761447	6.94027	6.65543	0.284835
CHID1	9.61563	9.62301	9.54661	9.38152	9.50214	9.41616	0.020218	0.761011	9.59509	9.43327	0.161814
LOC101927048	5.07332	5.02397	5.22428	5.48217	5.30727	5.50628	0.0202284	0.760332	5.10719	5.43191	-0.324713
CCND2-AS1	5.37971	5.07708	5.07615	5.78823	5.63383	5.52658	0.0202319	0.759394	5.17764	5.64955	-0.471903
ZBTB8OS	6.03945	5.8767	5.92624	6.14181	6.30597	6.17389	0.0202517	0.759067	5.94747	6.20722	-0.259759
TMED4	9.96714	9.96481	9.78592	9.71377	9.63291	9.59944	0.0202802	0.75907	9.90596	9.64871	0.257253
CLEC3A	4.09995	3.78177	4.04738	4.37044	4.47412	4.30999	0.0203013	0.758796	3.97637	4.38485	-0.40848
SPOP	8.24051	8.17491	8.10106	8.03948	8.00883	7.99143	0.0203799	0.760668	8.17216	8.01325	0.158915
APOBEC2	4.07866	4.15402	4.20781	4.28847	4.3628	4.44613	0.0205863	0.767301	4.14683	4.3658	-0.218967
PCOLCE	10.6282	10.6121	10.5039	10.4011	10.4036	10.2623	0.0206652	0.769167	10.5814	10.3556	0.225751
FAM200B	7.48822	7.36516	7.21254	6.99877	6.909	7.09276	0.0206881	0.768947	7.35531	7.00018	0.355128
CYBRD1	8.71455	8.839	8.63413	8.48256	8.4481	8.27002	0.0207603	0.770555	8.72923	8.40023	0.329
CYCS	10.117	10.1503	10.5444	10.7493	10.7733	10.9018	0.0207896	0.770572	10.2706	10.8081	-0.53756
OR2T35	3.60727	3.49238	3.75213	4.08637	4.65043	4.20107	0.02079	0.769518	3.61726	4.31262	-0.695364
RCAN3AS	4.28527	4.12748	4.18639	4.35486	4.52606	4.49673	0.0207952	0.768645	4.19971	4.45922	-0.259502
PRICKLE2	6.48515	6.75644	6.33369	6.00417	6.12553	5.91648	0.0208153	0.768322	6.52509	6.01539	0.509697
C12orf76	5.78589	5.74578	5.61541	5.41402	5.44077	5.55236	0.0208309	0.767837	5.71569	5.46905	0.246641
RORC	4.70809	4.58504	4.55927	4.76181	4.82796	4.84592	0.0208484	0.767422	4.61746	4.8119	-0.194433
MMP2	12.251	12.1564	12.0995	12.0053	12.0125	11.9461	0.0208813	0.767574	12.169	11.988	0.180989
SLC16A4	8.38804	8.61493	8.27959	8.01475	8.092	8.05352	0.0209519	0.76911	8.42752	8.05342	0.3741
MIR4326	5.27462	5.00908	5.27723	5.52946	5.48405	5.5897	0.0209559	0.768199	5.18697	5.53441	-0.347431
NEDD1	9.65448	9.67487	9.65604	9.77248	9.70245	9.75961	0.0209899	0.768391	9.6618	9.74485	-0.0830518
P4HA1	10.0812	10.1686	10.08	9.77552	9.94718	9.92615	0.0210176	0.768353	10.1099	9.88295	0.226993
SNORD3D	8.40813	8.03988	7.78888	8.67324	8.95016	8.79276	0.021031	0.767791	8.07896	8.80539	-0.726421
ENPP3	5.57039	5.52065	5.5384	5.34968	5.22046	5.03467	0.0210311	0.766744	5.54315	5.2016	0.341544
ABCE1	10.3556	10.2824	10.3601	10.4604	10.458	10.4108	0.0210542	0.766541	10.3327	10.4431	-0.110381
MGST1	6.5233	6.70809	6.55759	6.83575	6.78988	6.80702	0.0212111	0.771201	6.59633	6.81088	-0.214555
MAGOH	6.1888	6.07756	6.14919	6.37579	6.252	6.38942	0.0212118	0.770175	6.13852	6.33907	-0.200553
EMCN	6.87008	7.0764	6.58811	6.33932	6.30353	6.06597	0.02125	0.770514	6.84486	6.23628	0.608587
LOC102724732	3.49163	3.66291	3.64448	3.90002	3.80242	3.79842	0.0212786	0.770504	3.59967	3.83362	-0.23395
STRIP1	7.39083	7.30094	7.42653	7.25023	7.16385	7.12563	0.0212974	0.770139	7.37277	7.1799	0.192863
SPP1	8.38284	8.35908	8.02152	8.73251	8.77108	8.62861	0.021323	0.770021	8.25448	8.71074	-0.456257
PPIL4	8.85015	8.84442	8.67961	9.0076	8.99236	9.10804	0.0214014	0.771811	8.79139	9.036	-0.244603
RTN3	8.99681	8.94402	8.93009	9.02474	9.10092	9.08283	0.021423	0.771547	8.95698	9.0695	-0.112519
LINC01250	5.79915	5.78078	5.59163	5.47698	5.49001	5.37786	0.0214823	0.772641	5.72386	5.44828	0.275573
TMX3	9.00142	9.10641	9.03223	9.14595	9.17508	9.19221	0.0215211	0.772994	9.04669	9.17108	-0.124393
C2orf54	5.90498	6.17313	6.32467	6.63462	6.79847	6.54519	0.0215249	0.77209	6.13426	6.65943	-0.525166
MIR376B	3.67539	4.26358	3.65263	3.11788	2.75165	3.13333	0.0215529	0.772057	3.86387	3.00095	0.862916
CRELD1	7.40537	7.47567	7.18105	7.02378	7.04904	7.00322	0.0215933	0.772466	7.35403	7.02535	0.328684
FLJ13224	5.76866	5.67806	5.71622	5.88263	5.88177	6.03832	0.0216105	0.772046	5.72098	5.93424	-0.213255
PRR11	10.9051	10.8016	10.8268	11.0022	10.9454	11.0378	0.0216121	0.771073	10.8445	10.9951	-0.150619
UBA7	7.61867	7.40692	7.10502	6.78157	6.88498	6.7878	0.0216197	0.770314	7.37687	6.81812	0.558753
HSP90AB1	11.2267	11.4262	11.2964	11.5133	11.5557	11.5353	0.0216584	0.770663	11.3164	11.5348	-0.218354
MLNR	6.09845	5.9544	6.05224	6.20935	6.24549	6.37667	0.021663	0.7698	6.03503	6.27717	-0.242139
MIR4708	4.98531	5.13418	5.03962	5.39259	5.56376	5.26487	0.0217007	0.770114	5.05304	5.40707	-0.354035
LOC105374357	4.2073	4.20799	4.48141	4.9553	4.61066	4.9864	0.021713	0.769527	4.2989	4.85079	-0.551885
SLC37A3	8.9367	9.05778	9.01256	8.73726	8.85845	8.65374	0.0217181	0.768689	9.00235	8.74982	0.25253
C1orf43	11.4385	11.4969	11.4615	11.3704	11.4133	11.3757	0.0217423	0.768525	11.4656	11.3864	0.0791768
EEPD1	7.25058	7.25566	7.1588	7.38719	7.37292	7.31861	0.0217661	0.768351	7.22168	7.35957	-0.137896
LINC00837	3.76616	3.76813	4.02011	4.14111	4.23332	4.15253	0.0220566	0.777575	3.85147	4.17566	-0.324189
OR10G4	3.8165	3.96411	3.56065	3.27695	3.4135	3.21322	0.0220658	0.776874	3.78042	3.30122	0.479195
FADS1	8.32315	8.3028	8.39253	8.14672	7.92898	8.12789	0.0220943	0.776852	8.33949	8.06786	0.271632
LMBR1	9.56016	9.62463	9.52725	9.4063	9.476	9.44788	0.0221068	0.776269	9.57068	9.44339	0.127286
LOC105378424	3.29586	3.23866	3.37055	3.04286	3.15271	3.14378	0.0221622	0.77719	3.30169	3.11312	0.188572
DDX56	9.77209	9.76989	9.82629	9.91845	9.96208	9.86192	0.0221675	0.776356	9.78942	9.91415	-0.124726
TUBE1	7.33292	7.29991	7.10346	6.90965	6.88402	7.02735	0.0222259	0.777384	7.24543	6.94034	0.305093
HSPH1	11.1023	11.0385	11.076	11.2758	11.1522	11.2683	0.0222433	0.776973	11.0723	11.2321	-0.159829
MGAT3	6.23179	6.00271	6.02251	6.6105	6.32715	6.546	0.0222598	0.776531	6.08567	6.49455	-0.408879
AGTR1	5.22875	5.14557	5.15678	5.31105	5.26244	5.34744	0.0222645	0.775681	5.17703	5.30698	-0.129946
ZNF679	3.12156	3.04039	3.22899	3.42848	3.4478	3.29816	0.0222661	0.774726	3.13031	3.39148	-0.261166
TAF2	9.81165	9.74788	9.79217	9.98236	9.91754	9.86748	0.0222791	0.774171	9.7839	9.92246	-0.138557
ARNTL2	8.41135	8.61373	8.28382	8.81126	8.75326	8.93109	0.022435	0.778572	8.4363	8.83187	-0.395573
EFEMP2	8.5791	8.76138	8.58968	8.44059	8.34196	8.23134	0.0224812	0.779165	8.64339	8.33796	0.305425
DYNAP	4.0804	4.28515	4.26494	4.01345	3.86606	3.88684	0.0225478	0.780457	4.21016	3.92211	0.288049
FAM66C	4.36353	4.33774	4.60125	4.73867	4.9298	4.75678	0.0225499	0.77952	4.43417	4.80841	-0.37424
KRTAP5-3	4.43671	4.49312	4.46407	4.75947	4.73142	4.56911	0.0225845	0.779704	4.46463	4.68667	-0.222034
WDR43	9.34148	9.43631	9.34194	9.64928	9.49854	9.55686	0.0225917	0.778946	9.37324	9.56822	-0.194981
PLAC9	5.0214	4.90699	5.19833	5.43844	5.49449	5.30142	0.0225917	0.777943	5.04224	5.41145	-0.369213
MIR192	4.87884	4.45273	4.74244	3.92996	4.27699	4.12625	0.0226125	0.777655	4.69133	4.11107	0.580267
SUMO1P3	3.03793	3.18638	2.87517	2.75972	2.59813	2.54504	0.0226658	0.778483	3.03316	2.6343	0.398859
UAP1	9.04262	9.0538	8.96424	9.11924	9.19442	9.24474	0.0227511	0.780411	9.02022	9.18613	-0.165912
RCN3	5.66663	5.33768	5.56315	5.9607	5.95498	5.8164	0.0228444	0.782604	5.52249	5.91069	-0.388207
MIRLET7DHG	4.13567	4.31505	4.25014	3.99969	3.94862	3.74704	0.0228854	0.783002	4.23362	3.89845	0.335173
NIPA2	8.51037	8.46722	8.42734	8.37751	8.26442	8.24167	0.0229017	0.782558	8.46831	8.29453	0.173778
LINC02304	4.7381	4.63413	4.62807	5.25355	4.97996	4.92534	0.0230003	0.78492	4.66677	5.05295	-0.386183
FAM198B	8.03386	7.95517	8.06104	7.8908	7.91398	7.85192	0.0230013	0.783955	8.01669	7.88557	0.131122
EIF2AK2	9.60209	9.48376	9.497	9.74322	9.64242	9.75723	0.0230314	0.783979	9.52762	9.71429	-0.186673
LOC105377897	3.28505	3.41827	3.21673	3.10948	2.99637	3.08036	0.0230333	0.783044	3.30668	3.06207	0.244609
CD68	9.66931	9.77463	9.55801	9.3993	9.47542	9.35336	0.0230696	0.78328	9.66732	9.40936	0.257957
C7orf50	6.01164	6.06928	6.03599	5.83703	5.9504	5.92179	0.0230874	0.782887	6.03897	5.90307	0.135896
DERL2	9.25045	9.31681	9.27357	9.35504	9.35513	9.34366	0.0231099	0.782658	9.28028	9.35128	-0.071003
PCDH10	10.7011	10.5099	10.3379	10.1545	10.1208	10.1418	0.0231472	0.782926	10.5163	10.139	0.377258
NCL	7.94681	7.97976	8.0082	8.113	8.06666	8.19208	0.0231636	0.782491	7.97825	8.12391	-0.145661
LOC105374328	3.77843	3.8593	3.83122	4.0303	3.9195	4.07344	0.0231712	0.781756	3.82298	4.00775	-0.184766
LOC105379357	3.13184	3.33284	2.79611	2.44284	2.55213	2.5433	0.0231916	0.781457	3.08693	2.51276	0.574175
IGFBPL1	10.1774	10.1738	10.0014	9.78265	9.92686	9.8733	0.023231	0.781799	10.1175	9.86094	0.256583
AIF1	4.62415	4.54594	4.60068	4.83692	4.68552	4.78701	0.0232421	0.781186	4.59026	4.76982	-0.17956
PPIG	8.68166	8.63821	8.54437	8.85066	8.75102	8.79585	0.0232559	0.780668	8.62141	8.79918	-0.177766
GSR	9.96422	9.9748	9.88191	10.0601	10.147	10.0583	0.0232878	0.780757	9.94031	10.0885	-0.148172
SLC25A11	10.0673	10.0983	9.92956	9.85089	9.85567	9.81924	0.0232966	0.780069	10.0317	9.84193	0.189785
PP12613	4.11629	4.0672	4.06709	3.99879	3.84682	3.87686	0.0233133	0.77965	4.08353	3.90749	0.176035
COG7	9.46084	9.45502	9.31771	9.09493	9.22982	9.22235	0.0233326	0.77932	9.41119	9.18237	0.228824
GAL3ST3	5.54653	5.60949	5.53117	5.72259	5.94491	6.02733	0.023396	0.780462	5.5624	5.89828	-0.335879
GNG12	9.49537	9.46142	9.62168	9.68292	9.8744	9.83399	0.0234605	0.781635	9.52616	9.7971	-0.270946
PAPD4	9.46988	9.45858	9.35611	9.31172	9.29444	9.26723	0.0234633	0.780753	9.42819	9.29113	0.137062
MIR668	4.63999	4.48994	4.73135	5.05403	5.10537	4.84314	0.0234902	0.780676	4.62043	5.00085	-0.380418
CD99P1	5.77252	5.80311	5.91926	5.98499	6.06942	5.99604	0.023497	0.779932	5.83163	6.01681	-0.185188
ME1	8.7764	8.73843	8.50975	9.02867	8.93377	9.00205	0.0235325	0.780139	8.67486	8.98816	-0.313302
NT5E	11.2226	11.2083	11.293	11.3417	11.3918	11.4655	0.0235636	0.780201	11.2413	11.3997	-0.158369
SSBP3-AS1	4.75147	4.88982	5.22792	5.58786	5.46566	5.41946	0.0235851	0.779945	4.9564	5.49099	-0.534589
DNAJC7	9.83815	9.85837	9.83303	9.98969	9.92573	10.0713	0.0236399	0.780789	9.84318	9.99558	-0.1524
TSHB	3.2773	3.51658	3.37957	3.17121	3.06031	2.96331	0.0236543	0.780298	3.39115	3.06494	0.326213
LOC105372109	3.43782	3.50868	3.1654	3.7252	3.80059	3.99715	0.0237224	0.78158	3.37063	3.84098	-0.470346
CRIPAK	5.41047	5.54762	5.4186	5.1954	5.12142	5.30932	0.0237479	0.781456	5.4589	5.20871	0.250188
PRH2	3.61161	3.31192	3.37394	3.11674	3.05681	2.87053	0.023759	0.780859	3.43249	3.01469	0.417795
BSN	5.75767	5.62568	5.65476	5.84364	5.81871	5.92723	0.0237809	0.780617	5.67937	5.86319	-0.183824
LOC105377690	4.88352	4.94061	5.18471	5.31375	5.33624	5.47042	0.0239016	0.783614	5.00295	5.37347	-0.37052
EIF3K	11.277	11.2608	11.2546	11.0331	11.1853	11.1005	0.0239134	0.783039	11.2641	11.1063	0.157863
TXN	11.7388	11.6203	11.5959	11.8274	11.8182	11.7921	0.0239385	0.7829	11.6517	11.8125	-0.160877
ZNF589	5.62902	5.2898	5.1891	4.90764	4.91244	4.86473	0.0239738	0.783095	5.36931	4.89494	0.474372
RANBP3L	5.36807	5.84901	5.18959	4.86856	4.43329	4.62145	0.024001	0.783025	5.46889	4.6411	0.827783
BDKRB1	7.99351	8.22953	7.88891	8.39003	8.37437	8.43306	0.024045	0.783501	8.03732	8.39915	-0.361835
IGHG1	6.64496	6.5372	6.75663	6.90187	6.90063	6.84128	0.0240645	0.783182	6.64626	6.88126	-0.234999
CRYGS	6.04374	5.94347	6.19685	5.49166	5.48616	5.8144	0.0240708	0.782432	6.06135	5.59741	0.463946
LOC105379177	4.36365	4.20012	4.52554	3.98306	3.54104	3.85336	0.024087	0.782007	4.3631	3.79249	0.570615
C5orf64	5.02033	4.94412	4.96597	4.89516	4.80676	4.86388	0.0241562	0.783302	4.9768	4.85527	0.121535
ELAVL4	9.54736	9.47093	9.39706	9.33091	9.26209	9.18824	0.0241689	0.782761	9.47178	9.26041	0.211367
LOC105378272	7.47237	7.30025	7.41466	7.69052	7.69228	7.54606	0.0242441	0.784245	7.39576	7.64295	-0.24719
SPACA3	4.67367	5.01404	5.25622	5.47682	5.76483	5.73671	0.02428	0.784454	4.98131	5.65945	-0.678142
FSTL5	4.33568	4.32142	4.08042	3.99987	3.89413	3.88102	0.0242916	0.78388	4.24584	3.925	0.320837
INPP5A	8.65877	8.91258	8.64538	9.02682	9.13814	9.04235	0.0243047	0.783358	8.73891	9.0691	-0.330194
SLC26A2	6.54455	6.50892	6.44801	6.62131	6.78093	6.67692	0.0243231	0.783005	6.5005	6.69305	-0.192557
LOC102724858	3.9419	4.17591	4.16952	3.7497	3.86664	3.77428	0.0243418	0.782662	4.09578	3.79688	0.2989
IL6R	6.62705	6.72321	6.5883	7.22647	6.93914	6.91397	0.0243844	0.78309	6.64619	7.02653	-0.380342
LOC102725168	4.41941	4.40251	4.4418	4.37518	4.38703	4.37001	0.024404	0.782777	4.42124	4.37741	0.043828
SIAE	8.33911	8.50619	8.2216	8.07333	8.05283	7.90595	0.024425	0.782508	8.35563	8.0107	0.344934
LOC100507395	5.44196	5.68414	5.67413	5.28995	5.23583	5.35852	0.0244264	0.781616	5.60008	5.29476	0.305315
LOC100506248	11.5413	11.5437	11.836	11.9731	11.9845	11.9998	0.0244511	0.781468	11.6404	11.9858	-0.34545
ZNF628	5.79706	5.6683	5.65971	5.94919	5.84853	5.88878	0.0244802	0.781462	5.70836	5.8955	-0.187142
LOC105372654	4.9022	4.83314	4.677	5.25148	5.04863	5.07935	0.0246069	0.784569	4.80412	5.12649	-0.322372
FOXP4-AS1	5.24813	5.18012	5.2041	5.3798	5.71634	5.59131	0.0246829	0.786054	5.21078	5.56248	-0.351701
HBBP1	3.6258	3.64593	3.43907	3.33256	3.25973	3.35861	0.0247081	0.785918	3.57027	3.31697	0.253302
DCUN1D1	9.45122	9.41995	9.34267	9.55593	9.52935	9.50354	0.0247162	0.785239	9.40461	9.52961	-0.124995
PARD3B	4.91549	5.0584	5.13334	5.34228	5.24668	5.46596	0.0247316	0.784796	5.03575	5.35164	-0.315894
LOC105376596	4.08538	4.01643	4.26555	3.8537	3.80525	3.88758	0.0247332	0.783913	4.12246	3.84884	0.273615
C1QTNF2	5.25638	5.00479	5.20979	5.44659	5.60082	5.42432	0.0247537	0.783632	5.15699	5.49058	-0.333593
ASS1	9.83196	9.8901	9.7866	9.72205	9.65547	9.56925	0.0247585	0.782855	9.83622	9.64892	0.187298
MIR3169	3.07998	2.80687	3.1191	2.54707	2.65764	2.68092	0.0247748	0.782445	3.00198	2.62854	0.373444
HOXD12	4.78923	4.9588	4.88348	5.04515	5.07913	5.03931	0.0247803	0.781693	4.87717	5.05453	-0.177358
PCNAP1	3.0014	3.20256	3.05822	2.85066	2.89542	2.75988	0.0248007	0.781411	3.08739	2.83532	0.252073
TM7SF3	9.80228	9.89667	9.86744	9.72208	9.7525	9.64446	0.0248457	0.781906	9.85546	9.70634	0.149117
ZNF582-AS1	4.12691	4.08058	4.20685	4.33988	4.26751	4.42691	0.0248655	0.781609	4.13811	4.34477	-0.206655
MIR641	4.29098	4.04751	4.50979	3.77067	3.54138	3.84154	0.0248673	0.780745	4.28276	3.71786	0.564898
ADGRG6	8.32628	8.50671	8.24992	8.66525	8.61831	8.61629	0.0248856	0.7804	8.36097	8.63328	-0.272311
URI1	9.91927	9.90673	9.84941	9.77957	9.7676	9.8288	0.0248887	0.779583	9.8918	9.79199	0.0998146
ST14	5.115	5.26602	5.25239	5.50132	5.56984	5.367	0.0249004	0.779036	5.21113	5.47939	-0.268252
MGC72080	9.50681	9.53347	9.57338	9.38273	9.34543	9.17096	0.0249216	0.778787	9.53789	9.29971	0.238179
NKX2-3	4.82797	5.08202	5.21837	5.50605	5.89952	5.52525	0.024924	0.777949	5.04279	5.64361	-0.600821
USP17L5	4.02503	3.71584	3.62687	4.35182	4.74385	4.26637	0.0249982	0.779353	3.78924	4.45401	-0.664765
TPSG1	5.84153	5.90963	6.05664	6.16169	6.16972	6.14598	0.025	0.778502	5.93593	6.15913	-0.223198
IGFLR1	6.05628	6.1604	5.90298	6.27076	6.39106	6.3224	0.0250325	0.778603	6.03989	6.32807	-0.288187
LOC105372379	3.92216	4.03857	4.06676	4.20419	4.14233	4.18199	0.0250497	0.778232	4.00916	4.17617	-0.16701
LINC01518	7.63459	7.60477	7.442	7.29403	7.25687	7.01223	0.0250815	0.778314	7.56045	7.18771	0.372745
MEDAG	4.63891	4.63637	4.4912	4.88108	4.74243	4.80452	0.0251083	0.778241	4.58883	4.80934	-0.220518
PRRX1	9.46564	9.36249	9.0783	8.88256	8.93628	8.8428	0.0251559	0.778811	9.30214	8.88721	0.414934
FBLN1	8.63492	8.59334	8.4316	8.37055	8.28574	8.2979	0.0251583	0.777983	8.55329	8.31806	0.235226
CCDC61	5.86926	5.72775	5.80704	5.94752	6.14079	6.03965	0.0252189	0.778954	5.80135	6.04265	-0.241302
RIPPLY1	5.71782	5.55045	5.87193	6.03799	6.01289	6.08462	0.0252194	0.778069	5.7134	6.04517	-0.331767
QSER1	8.98395	9.04438	8.92747	9.18924	9.08955	9.22093	0.0252374	0.777727	8.98527	9.16657	-0.181304
CTB-178M22.2	6.70837	6.77445	6.675	6.89974	6.89672	6.80551	0.025355	0.780447	6.71927	6.86732	-0.148051
LINC01479	3.98892	3.96227	4.23797	3.70268	3.77943	3.76011	0.0254131	0.781335	4.06305	3.74741	0.315646
LOC100335030	4.89351	4.96921	4.91522	4.84422	4.71082	4.73304	0.0254905	0.782814	4.92598	4.76269	0.16329
MFSD14A	10.2872	10.3376	10.247	10.1214	10.1822	10.0287	0.0254906	0.781916	10.2906	10.1108	0.179838
MMP28	6.71718	6.47545	6.16174	5.82534	5.92908	5.89463	0.0255062	0.781496	6.45146	5.88301	0.568442
LOC100128317	5.0573	4.66048	4.71319	4.26662	4.20032	4.45119	0.0255724	0.782627	4.81032	4.30604	0.50428
LOC105372879	2.92519	2.95589	2.85651	2.815	2.81046	2.76643	0.0255926	0.782347	2.91253	2.7973	0.115237
DIO2	6.21259	6.21772	5.72475	6.54455	6.67599	6.72512	0.0256408	0.782925	6.05169	6.64856	-0.596871
LOC101927993	7.79999	8.08316	8.13879	8.3092	8.46081	8.5058	0.025676	0.783104	8.00731	8.42527	-0.417953
TMEM237	8.82205	8.72523	8.645	9.12617	8.91734	8.98211	0.0257133	0.783347	8.73076	9.00854	-0.277779
ZNF605	5.98575	5.80095	5.73672	5.49742	5.6054	5.57586	0.0257353	0.783121	5.84114	5.55956	0.281587
BRIP1	9.14142	9.17223	9.07856	9.37497	9.24851	9.26778	0.0257388	0.782337	9.13074	9.29709	-0.166351
JSRP1	6.91983	6.9865	7.09559	7.17831	7.42959	7.31788	0.0257466	0.781684	7.00064	7.30859	-0.307955
SLC7A5P2	5.8228	6.06343	5.72173	6.37785	6.16157	6.31484	0.0257593	0.78118	5.86932	6.28475	-0.41543
SOST	5.14314	5.53923	5.71016	5.98459	6.11714	6.08181	0.0258171	0.782043	5.46418	6.06118	-0.597003
ARHGAP11B	9.20234	9.35643	9.22912	9.45824	9.40471	9.50902	0.0258184	0.781197	9.26263	9.45732	-0.19469
LPXN	6.15942	6.49106	6.22977	5.93161	5.97624	5.82024	0.0258475	0.78119	6.29342	5.90937	0.384053
SFI1	6.15041	5.97609	6.06517	6.24187	6.22582	6.2522	0.0258528	0.780468	6.06389	6.23996	-0.17607
EIF2B2	9.26778	9.22697	9.10549	8.97541	9.05237	9.01673	0.0258673	0.780024	9.20008	9.01483	0.185247
LOC101928836	2.82004	2.73229	2.83699	3.00514	3.15569	2.94983	0.0258769	0.779433	2.79644	3.03689	-0.240444
LINGO1-AS1	5.15591	5.1324	5.4139	4.7459	4.97551	4.8034	0.0258888	0.778911	5.23407	4.8416	0.392467
DDR2	10.0292	10.0546	9.94615	9.89999	9.88676	9.82246	0.0258956	0.77824	10.01	9.86974	0.140265
LOC100652758	5.70852	5.74578	5.94765	5.45131	5.54891	5.27962	0.0259133	0.777896	5.80065	5.42662	0.374033
ABCC6P1	4.57815	4.8301	4.61837	5.10867	5.21159	4.9157	0.025981	0.779049	4.67554	5.07865	-0.403111
CNOT7	6.59894	6.54168	6.48839	6.79331	6.64622	6.78781	0.0259837	0.778257	6.543	6.74245	-0.199442
QPRT	9.839	9.82337	9.43167	9.31179	9.14951	9.12572	0.0259999	0.777869	9.69801	9.19567	0.502341
LOC105375889	4.2629	4.07363	4.09811	3.9365	3.84434	3.94961	0.0260553	0.778653	4.14488	3.91015	0.23473
CCT8	10.1116	10.0817	10.0151	10.2247	10.1816	10.3213	0.0261182	0.779661	10.0695	10.2426	-0.173081
CHL1	4.37681	4.50153	4.57451	4.24719	4.21239	4.31703	0.0261404	0.779451	4.48428	4.25887	0.225414
MCF2L-AS1	6.96598	6.86459	6.69305	6.48179	6.6114	6.41672	0.0261649	0.779311	6.84121	6.5033	0.337901
ZNF772	5.81347	5.91988	5.6542	5.43008	5.57624	5.3846	0.0261858	0.779064	5.79585	5.46364	0.332205
LINC01186	5.84763	6.06215	5.87176	6.21965	6.12879	6.18565	0.0261992	0.778593	5.92718	6.17803	-0.250851
HCST	7.01873	7.21352	7.01524	6.58414	6.86657	6.53673	0.0262528	0.77932	7.0825	6.66248	0.420017
PLCB4	8.47809	8.27314	8.02377	8.83746	8.64812	8.75952	0.0262572	0.778585	8.25833	8.74837	-0.490034
LYZL2	3.6287	3.3799	3.41474	3.1949	3.223	3.19706	0.0262611	0.777836	3.47445	3.20498	0.269466
MYEF2	8.70599	8.6948	8.80782	8.59507	8.54738	8.62611	0.0262623	0.777008	8.7362	8.58952	0.146686
ZNF485	6.96663	7.15015	6.9997	7.24708	7.22518	7.23109	0.0262719	0.776432	7.03883	7.23445	-0.195622
MAPK1	9.78688	9.79622	9.74797	9.69027	9.66907	9.73073	0.0263034	0.776504	9.77702	9.69669	0.0803352
COMMD4	7.61413	7.62529	7.56422	7.66602	7.71744	7.67426	0.0263443	0.776851	7.60121	7.6859	-0.0846903
UBQLN1	10.3631	10.3352	10.3912	10.4459	10.4463	10.5298	0.0263476	0.77609	10.3632	10.474	-0.110844
CIAO1	8.61265	8.63595	8.41295	8.23472	8.28976	8.34127	0.0263526	0.775382	8.55385	8.28859	0.265264
LOC643201	4.29216	4.33456	4.31651	4.93043	4.87929	4.50852	0.0264594	0.777667	4.31441	4.77275	-0.458338
LOC100130815	2.78714	2.81521	2.81965	2.8434	2.85232	2.83876	0.0264993	0.777984	2.80733	2.84483	-0.037494
GNA14	4.21108	4.11859	4.00206	4.48127	4.73976	4.37897	0.0265095	0.777428	4.11057	4.53333	-0.42276
PITPNM3	5.29148	5.07481	5.45519	5.6185	5.65497	5.73791	0.0265704	0.778358	5.27383	5.67046	-0.396635
TM9SF1	9.73567	9.81997	9.5423	9.37811	9.37042	9.45722	0.0265756	0.777658	9.69931	9.40192	0.297395
SMTN	6.32351	6.29848	5.98526	6.5931	6.57172	6.56468	0.0266056	0.777682	6.20241	6.5765	-0.374086
SMC2	9.48004	9.37473	9.4584	9.58125	9.57591	9.70742	0.0266307	0.777565	9.43772	9.62153	-0.183804
IQCF2	3.17459	3.34472	3.1774	2.80299	3.05104	2.77901	0.0266907	0.778464	3.23224	2.87768	0.35456
AK5	4.74739	4.77245	4.92136	4.62431	4.61002	4.64146	0.0266988	0.77785	4.81373	4.62526	0.18847
INSIG2	7.40306	7.71853	7.27868	6.97774	6.97478	7.06803	0.0267553	0.778647	7.46676	7.00685	0.459904
NUP153	10.9116	11.0384	10.9479	11.0849	11.1143	11.1784	0.0267637	0.778043	10.966	11.1259	-0.159918
LOC162137	6.21482	6.25264	6.48552	6.77549	6.75739	6.55334	0.0269071	0.781359	6.31766	6.69541	-0.377747
LOC105379551	4.50989	4.46159	4.58239	4.4061	4.38726	4.32834	0.026937	0.781378	4.51795	4.3739	0.144054
LOC105369656	3.5244	3.25894	3.43907	3.71882	3.64021	3.81154	0.0269463	0.7808	3.40747	3.72352	-0.31605
SMIM3	8.53127	8.55344	8.23007	8.03348	8.13438	8.00917	0.0269498	0.780054	8.43826	8.05901	0.379248
DNMT3B	6.25992	6.20921	6.08306	6.36327	6.46065	6.59037	0.0269672	0.779712	6.18407	6.47143	-0.287366
ZNF250	6.73856	6.63377	6.71278	6.59343	6.50163	6.56453	0.0269744	0.779076	6.69504	6.5532	0.141842
VPS11	6.97839	6.98811	6.85593	6.73972	6.82206	6.75341	0.0270178	0.779484	6.94081	6.77173	0.16908
LOC100288748	3.95202	3.82294	3.93637	3.65905	3.66409	3.78823	0.0270194	0.778689	3.90378	3.70379	0.199986
UBAP2	9.97057	9.96882	9.90967	10.0359	10.0084	10.0252	0.0270569	0.778931	9.94969	10.0232	-0.0734921
NOC3L	9.24831	9.28106	9.17834	9.33034	9.39269	9.4461	0.0270714	0.778506	9.2359	9.38971	-0.153807
ATAD3B	5.95645	6.21185	6.18061	6.42412	6.3521	6.49014	0.0271078	0.778716	6.1163	6.42212	-0.305822
LOC105376553	3.45901	3.55153	3.39857	3.24284	3.32816	3.15531	0.0271525	0.77916	3.4697	3.2421	0.227604
FUCA1	8.61767	8.64571	8.40247	8.30176	8.2059	8.30565	0.0271641	0.778656	8.55528	8.2711	0.284183
FAM98B	8.83225	8.8898	8.93521	9.0647	8.99688	8.98784	0.0272052	0.778996	8.88575	9.01648	-0.130721
TNS4	5.74499	5.861	5.99901	6.17558	6.29935	6.09469	0.0272222	0.778647	5.86833	6.18987	-0.32154
SIT1	4.69905	4.85818	4.84605	4.62134	4.64168	4.61038	0.0272932	0.779843	4.80109	4.62447	0.176628
MPZL2	7.82794	8.09957	8.02217	7.74747	7.53738	7.45677	0.0273026	0.779278	7.98323	7.58054	0.402685
LRRC74B	4.91757	5.03409	5.22284	5.3263	5.55776	5.42558	0.0273478	0.779732	5.05817	5.43654	-0.378376
LOC101927907	3.4984	3.63908	3.47587	3.36457	3.36276	3.36595	0.0274238	0.781065	3.53778	3.36443	0.173353
GTF3C6	8.61327	8.55445	8.68921	8.92042	8.74786	8.95877	0.0274905	0.782131	8.61898	8.87568	-0.256703
PITRM1	9.12782	9.13136	8.92145	9.34074	9.25963	9.33403	0.0275048	0.781704	9.06021	9.31147	-0.251257
ITGAV	9.34749	9.31685	9.33302	9.28755	9.24832	9.20616	0.0275473	0.78208	9.33245	9.24734	0.0851115
FBXO38	8.02211	7.85324	7.81184	7.61302	7.66866	7.70127	0.0275681	0.781838	7.89573	7.66098	0.234747
EGFL7	6.59464	6.67667	6.50886	6.8007	6.74365	6.75809	0.0275809	0.781371	6.59339	6.76748	-0.17409
RUVBL1-AS1	4.97341	4.90494	5.16282	5.36357	5.37725	5.22573	0.0275844	0.780642	5.01373	5.32218	-0.308458
ACAT2	9.19361	9.13137	8.96063	8.89495	8.64239	8.6607	0.0276253	0.78097	9.0952	8.73268	0.362521
C10orf105	5.23903	4.85058	4.72025	5.41416	5.48425	5.53162	0.0276373	0.780484	4.93662	5.47668	-0.540059
CCDC83	3.14877	3.1638	3.06205	2.8083	2.84947	3.01117	0.0277433	0.782649	3.12487	2.88965	0.235228
AK4	7.15395	7.14104	7.0353	6.96223	7.00267	6.93375	0.0277948	0.783273	7.1101	6.96622	0.14388
GNG12-AS1	5.01287	5.0987	4.89741	4.5581	4.59125	4.8245	0.0278095	0.78286	5.00299	4.65795	0.345042
LINC00634	6.18165	6.49961	6.53492	6.72087	6.85874	6.90564	0.0278683	0.78369	6.40539	6.82842	-0.423025
CFAP47	3.66406	3.89236	3.73418	3.40635	3.52636	3.5449	0.0278965	0.783656	3.76353	3.49254	0.270997
MIR1302-6	3.54475	3.58435	3.13031	2.77908	3.02182	2.74922	0.0279665	0.784797	3.41981	2.85004	0.569765
KLHL13	7.31296	7.20721	7.17382	7.11582	7.05132	7.04416	0.0280188	0.785439	7.23133	7.07044	0.160891
NEMF	9.0887	9.06263	9.07586	9.22068	9.12166	9.19143	0.0280332	0.785018	9.07573	9.17792	-0.102194
NAV3	6.35197	6.22631	5.86419	6.73106	6.6114	6.62608	0.028072	0.785281	6.14749	6.65618	-0.508693
EMP1	9.05042	9.10927	9.05278	9.14081	9.15445	9.12714	0.0281338	0.786186	9.07082	9.1408	-0.0699815
BCAT1	9.42815	9.44852	9.42723	9.37035	9.22455	9.26232	0.0281485	0.785772	9.43463	9.28574	0.148895
SPP2	3.77165	3.90307	3.88845	3.73642	3.63368	3.59379	0.0283014	0.789215	3.85439	3.65463	0.199758
EZH2	8.98622	8.91285	8.89518	9.13953	9.02537	9.18577	0.028332	0.789244	8.93142	9.11689	-0.185475
STX18	8.47449	8.45243	8.40058	8.63239	8.51566	8.58632	0.0283889	0.790005	8.4425	8.57812	-0.135622
MESTIT1	4.02912	3.96182	4.05642	4.11735	4.24257	4.30027	0.0284132	0.789858	4.01579	4.22007	-0.204279
SERPINI1	8.28505	8.51297	8.01902	7.72448	7.62612	7.86758	0.0285276	0.792212	8.27235	7.73939	0.532958
LOC101929415	3.8138	3.81489	3.89478	3.99999	4.16636	3.99081	0.0285398	0.791728	3.84115	4.05239	-0.211233
TRAP1	10.4637	10.3825	10.3186	10.2647	10.2319	10.1827	0.0285645	0.79159	10.3883	10.2264	0.161842
SYT11	11.2813	11.2482	11.3138	11.2042	11.1616	11.0885	0.0285716	0.790966	11.2811	11.1514	0.129685
DLGAP2	5.37276	5.12689	5.28698	5.46093	5.58348	5.64015	0.0285999	0.790928	5.26221	5.56152	-0.299306
RAB3B	7.40536	7.43036	6.89828	7.82186	7.91272	7.78305	0.028607	0.790305	7.24467	7.83921	-0.594541
CMAHP	6.54896	6.65336	6.54824	6.09043	6.42191	6.12398	0.028662	0.791006	6.58352	6.21211	0.371411
STK17B	6.86478	6.7655	6.82462	6.95795	7.11944	7.2355	0.0286889	0.790929	6.8183	7.1043	-0.285997
TIMM10B	9.62803	9.62711	9.40533	9.341	9.26507	9.27237	0.0286999	0.790417	9.55349	9.29281	0.26068
RCC2	11.5311	11.5465	11.6305	11.4851	11.4395	11.4306	0.028714	0.78999	11.5694	11.4517	0.11765
JPX	8.39688	8.29708	8.30009	8.23301	8.20895	8.21542	0.0287217	0.789387	8.33135	8.21913	0.112223
MRPS15	9.96887	10.086	9.96756	9.82466	9.89521	9.85893	0.0287445	0.789202	10.0075	9.8596	0.14787
NOX3	4.53188	4.23351	4.60841	4.99049	4.87124	4.79413	0.0287569	0.78873	4.45794	4.88529	-0.427351
COPG1	10.036	10.1058	10.0018	9.89659	9.95317	9.94167	0.0288046	0.789229	10.0479	9.93048	0.117399
PDE1C	6.24165	6.29003	6.23426	6.64594	6.37599	6.60973	0.0288215	0.788882	6.25531	6.54389	-0.288575
RACGAP1P	4.78242	4.68238	4.714	4.91658	4.97201	5.19612	0.0288348	0.788436	4.72627	5.02824	-0.301966
FOSL2	7.80895	7.61165	7.44517	7.90757	8.14799	8.20727	0.0288613	0.788353	7.62192	8.08761	-0.465687
MIR642A	6.13228	6.05852	6.4278	6.763	6.59145	6.55916	0.0289122	0.788935	6.2062	6.63787	-0.431671
ARPC1B	9.17908	9.09344	8.96084	8.86327	8.87328	8.75226	0.0289396	0.788878	9.07779	8.8296	0.248186
ANKRD30BP3	4.54532	4.46818	4.42607	4.67877	4.76247	4.59498	0.028977	0.789091	4.47986	4.67874	-0.198884
MIR4311	4.23581	4.36315	4.74718	5.63209	5.45352	4.91315	0.0289938	0.788744	4.44871	5.33292	-0.884211
NCAM1	7.7317	7.87006	7.78429	7.62469	7.66513	7.53165	0.0290162	0.788548	7.79535	7.60716	0.18819
KIF11	10.8788	10.7751	10.7543	10.9614	10.929	11.0533	0.029017	0.787768	10.8027	10.9812	-0.1785
LINC01541	3.52563	3.57193	3.69073	3.29053	3.46032	3.31822	0.0291107	0.78951	3.5961	3.35636	0.239737
AGFG1	9.51859	9.58262	9.54727	9.60262	9.62036	9.61896	0.0291308	0.789251	9.54949	9.61398	-0.0644894
KPNA4	9.26271	9.22854	9.0753	9.34574	9.4966	9.5285	0.0292166	0.790775	9.18885	9.45695	-0.268092
OMD	3.30951	3.60891	3.47729	3.16932	3.16513	2.96387	0.0292414	0.790643	3.46523	3.09944	0.365795
LOC105372804	5.25406	4.84018	4.72294	4.4162	4.36304	4.42059	0.0292488	0.790042	4.93906	4.39995	0.539115
LOC105371509	3.91283	4.20138	4.0326	3.65775	3.82046	3.70446	0.0292564	0.789449	4.04894	3.72756	0.321376
SLC44A5	5.51139	5.21963	5.2007	5.03165	4.67662	4.68258	0.0292871	0.789479	5.31057	4.79695	0.513619
SNX6	9.77033	9.87413	9.82685	9.9417	9.90875	9.97395	0.0293003	0.789038	9.82377	9.94146	-0.117694
CALML5	5.3638	5.10513	5.25048	5.49889	5.48088	5.48744	0.0293381	0.789259	5.2398	5.48907	-0.249268
CDC5L	9.58448	9.67101	9.67418	9.81448	9.76909	9.94359	0.0293435	0.78861	9.64322	9.84239	-0.199163
LOC101929540	7.72422	7.71779	7.83606	8.04597	7.90594	7.9161	0.0293551	0.788129	7.75936	7.956	-0.196646
CCNA2	10.8917	10.9274	10.8837	10.9417	10.9868	11.0059	0.0294965	0.791128	10.9009	10.9781	-0.0772264
LOC100131395	5.09441	5.16869	5.26673	5.33666	5.53771	5.41877	0.0295564	0.791939	5.17661	5.43104	-0.254436
LOC105376384	6.05782	6.06204	6.01385	6.09159	6.16477	6.16624	0.0295584	0.791199	6.04457	6.14087	-0.0962977
KIAA1551	7.02542	6.9935	7.02327	7.11135	7.04952	7.11325	0.0295594	0.790432	7.01406	7.09137	-0.0773051
SLC29A2	7.29296	7.22154	7.05778	6.96852	6.95407	6.95632	0.0295673	0.789852	7.19076	6.95964	0.231118
RSPO2	4.79298	4.37061	4.62589	5.25481	4.92633	5.17571	0.0295906	0.789684	4.59649	5.11895	-0.522454
EBLN3P	9.52845	9.60994	9.54042	9.48749	9.43244	9.39876	0.0296178	0.789621	9.5596	9.43956	0.120038
MKNK1-AS1	5.31439	5.23824	5.40182	5.61858	5.47956	5.49627	0.0296581	0.789906	5.31815	5.53147	-0.213317
FBXO21	8.99821	9.08382	8.95647	8.90856	8.8509	8.80827	0.0296873	0.789894	9.01283	8.85591	0.156924
LOC105369558	5.07469	5.25601	5.5107	5.7054	5.71547	5.67991	0.0297087	0.789676	5.28047	5.70026	-0.419793
MAP3K20-AS1	4.14453	3.97556	3.76406	3.56814	3.61616	3.59901	0.0297322	0.789516	3.96138	3.59444	0.366946
ARL14EPL	5.98838	5.91842	5.36008	4.5505	4.83348	5.18958	0.0297414	0.788976	5.75563	4.85785	0.897778
CARS	7.60642	7.6067	7.34706	7.13522	7.28092	7.18747	0.0297489	0.78839	7.52006	7.2012	0.318858
CSNK2A3	8.88958	8.77168	8.65354	8.98212	9.08153	8.99453	0.0297933	0.788785	8.7716	9.01939	-0.247791
SGPL1	8.53952	8.47808	8.46234	8.41548	8.27364	8.29277	0.0299014	0.790861	8.49331	8.3273	0.166015
PSG9	4.59021	4.63598	4.75523	4.50424	4.36034	4.46885	0.0300331	0.793558	4.66047	4.44448	0.215992
COL9A1	5.27199	5.08658	5.17989	5.48393	5.66581	5.37663	0.0300722	0.793804	5.17949	5.50879	-0.329307
TSPAN4	7.81575	7.77396	7.63839	7.50851	7.56294	7.58345	0.0301185	0.794242	7.7427	7.55163	0.191068
CLUHP3	6.33105	6.409	6.51737	6.25266	6.11957	6.22055	0.0301315	0.793801	6.41914	6.19759	0.221547
DEK	10.2159	10.2946	10.2093	10.3948	10.341	10.4888	0.0302079	0.795028	10.2399	10.4082	-0.168259
LOC102724100	3.85898	3.89827	3.769	3.9779	3.96726	4.06341	0.0302572	0.795541	3.84209	4.00286	-0.16077
LOC653653	3.97239	3.91872	4.10315	4.51324	4.18811	4.36616	0.030262	0.794885	3.99809	4.35584	-0.357746
LOC105373770	2.7587	3.11097	3.08181	2.6474	2.56265	2.3764	0.0302649	0.794177	2.98383	2.52882	0.455009
TMOD1	10.683	10.644	10.4028	10.2908	10.2811	10.293	0.0303034	0.794407	10.5766	10.2883	0.288301
GADD45A	8.67046	8.80127	8.391	9.01584	9.00843	9.03362	0.0303242	0.794172	8.62091	9.0193	-0.398387
CNGB3	4.99517	5.21714	4.90785	4.74524	4.73721	4.5697	0.0303774	0.794785	5.04005	4.68405	0.356003
HIST1H2BG	6.6575	6.65887	6.31376	6.15565	6.1976	5.99867	0.0304225	0.795186	6.54338	6.1173	0.426072
LOC105370361	3.35542	3.66484	3.59664	3.91013	3.80114	4.02023	0.0304251	0.794477	3.53897	3.9105	-0.371534
SYNDIG1	5.13875	5.28759	5.04449	5.5123	5.34317	5.5465	0.0305224	0.796239	5.15694	5.46732	-0.310381
LOC101926960	3.47429	3.33505	3.57918	3.7897	3.64892	3.82931	0.03055	0.796178	3.46284	3.75598	-0.293139
METTL9	10.239	10.2978	10.3482	10.1726	10.2083	10.1732	0.0305667	0.795838	10.295	10.1847	0.110339
LOC101927845	3.11141	2.79502	3.16922	3.57004	3.33973	3.48711	0.0305876	0.795606	3.02522	3.46563	-0.440408
SLC35F2	8.14451	8.13315	7.99996	8.26423	8.42535	8.27416	0.0305921	0.794947	8.09254	8.32125	-0.228705
LOC101928735	3.15498	3.35628	3.35058	3.46012	3.58232	3.58823	0.0306302	0.795163	3.28728	3.54356	-0.256277
LINC00390	4.17353	4.12871	4.33129	4.39985	4.61411	4.48042	0.0306534	0.794992	4.21118	4.49813	-0.286951
OSTC	7.11026	7.0636	6.96875	6.92498	6.80249	6.87716	0.0307327	0.796276	7.04754	6.86821	0.179324
TNNI2	4.85777	5.31764	5.11683	5.53481	5.6353	5.49274	0.0307537	0.796045	5.09741	5.55429	-0.456874
LOC728989	5.58109	5.37479	5.67412	6.05134	5.78407	6.11562	0.0307742	0.795804	5.54333	5.98368	-0.440345
DMRT3	4.97502	4.97387	5.09737	4.74812	4.76558	4.9039	0.0307926	0.795511	5.01542	4.80587	0.209555
LOC105374325	5.16418	5.22067	5.23912	5.45705	5.53817	5.31259	0.0307975	0.794868	5.20799	5.43594	-0.227947
VMO1	4.52822	4.70562	4.98702	5.09032	5.40374	5.33366	0.0308456	0.795339	4.74029	5.27591	-0.535625
NOL9	9.00684	8.98834	8.92867	9.21802	9.13445	9.06435	0.0308641	0.795049	8.97461	9.13894	-0.164324
CIITA	5.10794	5.28294	5.44572	5.64189	5.60908	5.56548	0.0309124	0.795525	5.27887	5.60548	-0.32661
TAS2R42	2.77149	2.88025	2.80679	3.15767	3.09818	2.93269	0.0309495	0.795713	2.81951	3.06285	-0.243337
A2M	9.85297	9.87705	9.89145	9.66037	9.8028	9.7401	0.0309774	0.795664	9.87382	9.73442	0.139402
LOC105369341	4.77588	4.72834	4.65291	4.87379	4.8647	5.01802	0.0309793	0.794946	4.71905	4.91884	-0.199789
LINC00603	2.7745	3.01911	2.70527	3.6985	3.33857	3.19627	0.0309963	0.794619	2.83296	3.41111	-0.578155
WLS	9.46934	9.45661	9.33814	9.31153	9.20542	9.23401	0.0310293	0.794701	9.42136	9.25032	0.171042
LOC105375732	3.55291	3.45179	3.9128	4.26048	4.0535	4.10188	0.0310936	0.795586	3.63917	4.13862	-0.499449
LOC105371357	5.41907	5.26722	5.60404	5.7668	5.76362	5.7222	0.0311282	0.795708	5.43011	5.75087	-0.320763
PTBP3	9.40916	9.40941	9.3158	9.53408	9.46086	9.50933	0.0311717	0.796058	9.37812	9.50142	-0.123301
ATP13A5	13.3983	13.3927	13.5176	13.5871	13.5476	13.6043	0.0311878	0.795707	13.4362	13.5797	-0.143491
CHST2	6.44289	6.50109	6.38199	6.55409	6.64724	6.73463	0.0311943	0.795112	6.44199	6.64532	-0.203334
DNALI1	4.88663	4.99745	5.28119	5.47933	5.66229	5.39937	0.0312553	0.795907	5.05509	5.51366	-0.458574
WIPI1	9.24411	9.19322	8.94751	8.80733	8.78144	8.86802	0.0312859	0.795927	9.12828	8.81893	0.309353
SLC2A1	9.92782	10.0654	10.1327	9.82019	9.87322	9.81865	0.0312904	0.795283	10.042	9.83735	0.204638
LOC101928185	5.6426	5.39293	5.62489	5.23553	5.26018	5.33134	0.0313014	0.794804	5.55347	5.27568	0.277792
ARRDC3	9.02757	9.14789	8.92622	8.82615	8.61261	8.77603	0.0313017	0.794058	9.03389	8.73826	0.295628
MRPL32	7.30994	7.2619	7.22743	7.50367	7.36476	7.39991	0.0313072	0.793442	7.26642	7.42278	-0.156355
AIRE	5.50533	5.48208	5.53632	5.66035	5.72203	5.91983	0.0313544	0.793885	5.50791	5.7674	-0.259494
BCKDHB	8.19348	8.0845	8.05999	7.84915	7.98862	7.77894	0.0314427	0.795365	8.11266	7.87223	0.240422
CKAP5	10.6092	10.561	10.5162	10.703	10.6374	10.7421	0.0315202	0.796573	10.5621	10.6941	-0.132013
IL1RN	4.42959	4.32079	4.53606	4.09627	4.26723	4.13834	0.0316084	0.798044	4.42881	4.16728	0.261529
LDHC	3.38954	3.3042	3.56374	2.96438	3.17537	3.14048	0.0316158	0.797478	3.41916	3.09341	0.325751
GRTP1	5.89706	5.82596	5.82982	5.93421	5.91473	5.94142	0.0316171	0.796756	5.85094	5.93012	-0.0791757
KRT35	4.6056	4.7175	5.03141	4.22155	4.31147	4.43883	0.0316308	0.796351	4.78483	4.32395	0.460884
AGPAT3	7.83291	7.88436	7.70047	7.60839	7.65432	7.59336	0.0316339	0.795679	7.80591	7.61869	0.18722
LOC102724775	3.96678	3.92297	4.37151	4.67449	4.45911	4.71713	0.0317115	0.796879	4.08709	4.61691	-0.529819
LOC102723591	5.27424	5.25837	5.22222	5.38021	5.59806	5.4321	0.0317212	0.796372	5.25161	5.47012	-0.218514
BCAP29	7.13236	7.11539	6.75715	7.35719	7.45417	7.41302	0.0317267	0.795761	7.00163	7.40813	-0.406493
TMEM129	7.38311	7.27878	7.06039	6.8686	6.93168	6.96108	0.0317281	0.795051	7.24076	6.92045	0.320311
DDTL	5.73594	5.82328	5.65091	6.14069	6.47611	6.01497	0.0317349	0.794473	5.73671	6.21059	-0.47388
SYT5	6.13856	6.48288	6.17999	6.77552	6.60875	6.60457	0.0317558	0.794252	6.26714	6.66295	-0.395804
EID2B	6.16006	6.09778	5.90291	5.7763	5.77639	5.83363	0.0317919	0.79441	6.05358	5.79544	0.258143
TMEM135	7.70762	7.56898	7.31218	7.16638	7.16247	7.12996	0.031807	0.794045	7.52959	7.15294	0.376658
LOC100996549	5.67993	5.91413	6.094	6.41598	6.27289	6.25983	0.031817	0.793551	5.89602	6.31624	-0.420217
OR4P4	3.35435	3.36702	3.1954	3.15679	2.93738	2.96208	0.0318345	0.793248	3.30559	3.01875	0.286838
MIRLET7A1	5.46007	5.19312	5.27865	6.01411	5.57092	5.80449	0.0318644	0.793251	5.31062	5.79651	-0.48589
CFH	9.31028	9.32225	9.08226	8.94318	8.63547	8.91703	0.0318827	0.792968	9.23826	8.83189	0.406371
MIR567	2.85901	2.71301	2.722	2.32277	2.59726	2.47753	0.0318924	0.792471	2.76467	2.46585	0.298819
FAM167B	5.15644	5.1234	5.35483	5.78343	5.46608	5.54499	0.0319598	0.793406	5.21155	5.59817	-0.38661
LINC01287	3.17484	3.06432	2.89807	2.63597	2.83722	2.69159	0.0319678	0.792866	3.04574	2.72159	0.324149
CARF	6.91414	6.60155	6.5281	6.29042	6.15228	6.33576	0.0319754	0.792318	6.68126	6.25949	0.421775
FAM222A	7.33679	7.3763	7.03099	7.84763	7.55107	7.68965	0.0319786	0.791663	7.24803	7.69612	-0.448089
ZNF554	5.51376	5.56962	5.31931	5.26225	5.17044	5.08809	0.0319838	0.791057	5.46757	5.17359	0.293974
SHISA9	5.80791	5.71394	5.70359	6.05865	5.87334	5.92068	0.0319877	0.790422	5.74181	5.95089	-0.209076
PPM1H	4.65581	4.71786	4.66059	5.03148	5.18685	4.83133	0.0319998	0.789988	4.67809	5.01655	-0.338465
POM121L12	5.56372	5.48509	5.81374	5.99497	5.88663	6.01558	0.0320417	0.790292	5.62085	5.96573	-0.344877
LINC01165	5.89205	6.05587	6.11185	6.26984	6.20463	6.36226	0.0320586	0.78998	6.01992	6.27891	-0.258986
TMPRSS9	5.85654	5.88102	6.05579	6.20927	6.18022	6.09531	0.0320981	0.790223	5.93112	6.1616	-0.230482
MIR1297	2.2884	2.35038	2.42009	2.2213	2.18114	2.24572	0.0321005	0.789553	2.35296	2.21605	0.136905
RAE1	7.66322	7.66435	7.60765	7.89182	7.75581	7.7584	0.0321105	0.789073	7.64507	7.80201	-0.156934
LINC01191	5.02546	5.13391	5.04366	4.95696	4.88003	4.78454	0.0321105	0.788348	5.06768	4.87384	0.193838
LOC101928725	5.01104	4.54346	4.77165	4.3986	4.26272	4.07601	0.0321247	0.787971	4.77538	4.24578	0.529609
TM4SF18	4.23022	4.09792	4.17018	4.03984	3.93332	3.8284	0.0321472	0.787799	4.16611	3.93385	0.232253
DARS	9.05268	9.12913	9.04593	9.20784	9.15777	9.27125	0.0321782	0.787835	9.07591	9.21229	-0.136375
FAM172BP	4.63698	4.85091	4.82191	5.16053	5.00975	4.98136	0.0321887	0.78737	4.76993	5.05055	-0.280614
LOC101927467	2.81002	2.70102	3.07757	2.5036	2.50321	2.50099	0.0322666	0.788552	2.86287	2.5026	0.360273
SELL	6.95349	7.49576	6.8751	6.57968	6.38491	6.20611	0.0322908	0.78842	7.10812	6.39023	0.717883
LOC105369714	3.69082	3.83951	3.81441	3.47994	3.59043	3.63906	0.0323123	0.788226	3.78158	3.56981	0.211773
ADGRA1	6.28278	6.50267	6.57748	6.71546	6.73507	6.8214	0.0324285	0.790337	6.45431	6.75731	-0.302997
FOXP1-IT1	4.80246	5.14557	5.26871	4.60111	4.62365	4.28703	0.0324595	0.790372	5.07225	4.50393	0.568316
PIGP	4.34093	4.23443	4.17987	4.47111	4.59222	4.39977	0.0324868	0.790314	4.25174	4.4877	-0.235955
FAM169B	4.9133	5.11622	5.06228	5.65403	5.2597	5.42545	0.0325049	0.790034	5.0306	5.44639	-0.415794
C5orf67	2.99956	2.99373	3.01965	3.17318	3.39591	3.16943	0.0325118	0.789483	3.00431	3.24617	-0.24186
KRTAP27-1	5.4605	5.29922	5.5497	5.6895	5.7969	5.64821	0.0325486	0.789659	5.43647	5.71154	-0.275064
PTPRVP	6.18525	6.29529	6.32222	6.42745	6.37976	6.46845	0.032597	0.790114	6.26759	6.42522	-0.157634
MIR3973	4.07927	4.17793	3.88373	3.6718	3.82777	3.66026	0.0326432	0.790517	4.04698	3.71994	0.327036
LINC02123	4.56448	4.83433	4.69275	5.09419	5.00179	4.90746	0.0326571	0.790136	4.69719	5.00115	-0.303961
LRRC2	4.56022	4.70382	4.76929	4.89695	5.0464	4.8764	0.0326878	0.790162	4.67778	4.93991	-0.262138
SNORA70E	3.62349	4.1033	3.85149	4.79992	4.73548	4.22929	0.0327894	0.791902	3.85943	4.58823	-0.728802
PPIAL4G	5.58949	5.8445	5.99467	6.15579	6.21846	6.20566	0.0327967	0.79136	5.80955	6.1933	-0.383749
AGPAT4	7.27145	7.10972	6.70154	6.41278	6.57291	6.31385	0.0328265	0.791364	7.02757	6.43318	0.594387
LOC105379303	3.59244	3.70638	3.62962	3.52152	3.30139	3.41519	0.0328398	0.79097	3.64281	3.4127	0.230116
CSF2RA	5.22688	5.08276	5.42753	5.72281	5.60826	5.51976	0.0328675	0.790925	5.24572	5.61694	-0.37122
CAMSAP2	9.963	9.90261	9.95312	10.1174	10.01	10.0444	0.0328973	0.790928	9.93958	10.0572	-0.117668
FAM212A	5.50575	5.45173	5.46862	5.38854	5.40009	5.43467	0.0329392	0.791222	5.47537	5.40776	0.0676007
LOC105370346	4.63922	4.70618	4.82941	5.38051	4.93575	5.21153	0.0330038	0.792061	4.72494	5.17593	-0.450992
FBXW11	7.83467	7.91181	7.95874	7.8095	7.69159	7.69006	0.0330052	0.791383	7.90174	7.73039	0.171353
KIF20B	9.80198	9.71447	9.70609	10.0117	9.83811	10.0324	0.0330465	0.791662	9.74085	9.96075	-0.219905
MATN1	5.05754	5.01417	5.47525	5.58004	5.91428	5.73827	0.033059	0.791252	5.18232	5.7442	-0.561879
HSD17B6	4.70149	4.81073	4.7117	4.62715	4.52723	4.61747	0.0330891	0.791263	4.74131	4.59062	0.150689
GAS2L2	5.19741	5.48834	5.49384	5.65653	5.86401	5.75818	0.0331525	0.79207	5.3932	5.75957	-0.366372
PCNP	9.31607	9.33181	9.26361	9.45138	9.36409	9.40774	0.0331671	0.79171	9.30383	9.40774	-0.10391
SSX7	3.93759	3.69112	3.70493	4.24702	4.17141	3.98449	0.0332018	0.791829	3.77788	4.13431	-0.356426
CTD-2201I18.1	3.87482	3.60599	3.91129	4.23501	4.07926	4.10711	0.0332153	0.791444	3.79737	4.14046	-0.343092
ZNF726	5.66975	5.72738	5.33183	4.80473	5.21776	5.0578	0.0332157	0.790746	5.57632	5.02676	0.549553
LMAN2	10.9637	11.044	11.1801	10.8649	10.8745	10.7818	0.0332208	0.790163	11.0626	10.8404	0.2222
DSPP	4.49638	4.24818	4.55412	4.88917	5.21435	4.76329	0.0332466	0.790072	4.43289	4.9556	-0.522709
BGN	8.10651	8.20286	7.86364	7.56503	7.80316	7.61754	0.0332547	0.789564	8.05767	7.66191	0.395759
FYB	4.97179	4.86756	4.83482	5.16732	5.09304	5.00714	0.0332598	0.788982	4.89139	5.08917	-0.197777
CBY1	6.62838	6.53476	6.66599	6.41621	6.45187	6.24484	0.0332618	0.788327	6.60971	6.37097	0.238737
C1R	7.96171	7.95944	7.64192	7.5475	7.44832	7.51373	0.0332638	0.787677	7.85436	7.50318	0.351177
HSPD1	9.59204	9.55898	9.50862	9.63722	9.62169	9.67062	0.0332927	0.787663	9.55321	9.64317	-0.0899642
POLR2F	5.43607	5.4952	5.66231	5.7612	5.72903	5.75825	0.0333394	0.788068	5.53119	5.74949	-0.218299
SLC14A1	5.90949	5.62432	5.42131	5.25025	5.18967	5.09243	0.0333485	0.787585	5.6517	5.17745	0.474255
HIST1H2AA	3.73972	3.46325	4.49364	4.98416	4.88276	4.81119	0.0333531	0.786998	3.89887	4.89271	-0.993837
ZBTB42	5.09097	5.13188	5.21639	5.59132	5.32956	5.37078	0.0334256	0.788012	5.14641	5.43055	-0.28414
SLC19A3	6.70192	6.84702	6.84045	6.65045	6.55164	6.64311	0.0334508	0.787911	6.79646	6.61506	0.181396
UROD	8.64379	8.76651	8.58624	8.49777	8.48415	8.36315	0.0334617	0.787472	8.66552	8.44836	0.217157
ZNF483	5.18376	5.20705	5.18228	5.23682	5.30351	5.3463	0.0334801	0.787211	5.19103	5.29554	-0.104515
HBD	3.61623	3.4619	3.56654	3.69429	3.69429	3.79448	0.0335205	0.787467	3.54822	3.72769	-0.179461
LOC105370866	2.56082	2.55327	2.36843	2.68591	2.73489	2.88048	0.0335747	0.788045	2.49417	2.76709	-0.272921
MIR1289-1	4.39187	4.68224	3.82995	3.52435	3.38129	3.55789	0.0335893	0.787695	4.30135	3.48785	0.813508
YPEL4	5.66054	5.83912	5.80111	5.58237	5.61544	5.56824	0.0335949	0.787136	5.76692	5.58868	0.178241
LOC390705	6.29684	6.47815	6.63509	6.88596	6.84993	6.72099	0.0336127	0.786861	6.47003	6.81896	-0.348937
IFT22	7.85156	7.78035	7.69953	7.64799	7.60638	7.51385	0.033751	0.789407	7.77714	7.5894	0.18774
CHRNB3	4.43223	4.39688	4.37864	4.25373	3.9459	4.13995	0.0337919	0.789671	4.40258	4.1132	0.289385
LOC105369623	5.52424	5.215	5.73765	5.94373	5.95559	6.0758	0.0338142	0.789501	5.4923	5.99171	-0.499409
LEUTX	5.21976	5.25915	5.43457	5.5193	5.88335	5.69202	0.0338142	0.788811	5.3045	5.69822	-0.393725
LINC02361	5.86977	5.87179	6.03879	6.24528	6.45562	6.13039	0.0338234	0.788336	5.92678	6.2771	-0.350315
NCAPD2	10.6153	10.5631	10.5556	10.479	10.5245	10.5107	0.0338262	0.787713	10.578	10.5047	0.0732817
DHDH	6.16782	6.18403	6.10386	6.35128	6.82949	6.60872	0.033918	0.789163	6.1519	6.5965	-0.444597
ADAMTS9-AS1	4.40681	4.53993	4.69851	4.24883	4.24679	4.31833	0.0339957	0.790283	4.54842	4.27132	0.277102
SPACA1	3.83482	3.92746	4.21721	4.36314	4.48443	4.32073	0.0340016	0.78973	3.99316	4.38943	-0.396269
LOC105372866	8.62811	8.85608	8.38034	8.1488	8.23572	8.14688	0.0340647	0.790508	8.62151	8.17713	0.444381
LOC171391	6.63668	6.57617	6.56681	6.45199	6.5348	6.43666	0.0340654	0.789837	6.59322	6.47449	0.118733
XRN2	10.2862	10.2743	10.2304	10.1286	10.2143	10.1614	0.0340761	0.7894	10.2636	10.1681	0.095527
ARL16	8.87641	9.04657	8.92306	8.80671	8.71355	8.77799	0.0341316	0.789999	8.94868	8.76608	0.182599
EID3	4.50665	4.41572	4.27548	4.83174	4.7799	4.57219	0.0341468	0.789667	4.39928	4.72795	-0.328664
TFPI	7.56653	7.59104	7.40255	7.34648	7.33841	7.28613	0.0341496	0.789048	7.52004	7.32367	0.196369
SPANXB1	4.04901	4.08626	4.54708	4.67179	4.75525	4.8975	0.0341669	0.788766	4.22745	4.77485	-0.5474
EMILIN1	9.48649	9.48449	9.25634	9.0699	9.15972	9.19346	0.0341671	0.788087	9.4091	9.14103	0.268074
USP11	9.83349	9.74301	9.79011	9.68083	9.70512	9.60678	0.0342467	0.789242	9.78887	9.66424	0.124628
ST6GAL1	6.5161	6.42395	6.31197	6.21677	6.25357	6.20689	0.0343057	0.789919	6.41734	6.22574	0.191599
PCP4	3.4785	3.5685	3.52919	3.08265	3.36348	3.2938	0.0343503	0.790264	3.5254	3.24665	0.278753
MEIOB	3.04247	3.09562	3.01706	3.2033	3.28944	3.13609	0.0343641	0.789902	3.05171	3.20961	-0.157893
GATC	10.1434	10.2068	10.1078	10.0037	10.0815	9.99503	0.0343939	0.789906	10.1527	10.0267	0.125929
AATK	6.4269	6.38549	6.34524	6.72627	6.53107	6.5409	0.0344182	0.789783	6.38588	6.59942	-0.213538
CXCL8	5.93417	5.66753	5.13047	4.79202	4.87704	4.816	0.0344731	0.790363	5.57739	4.82835	0.749039
MIR551B	6.36033	6.26375	6.40605	6.50346	6.6359	6.48696	0.0345296	0.790979	6.34338	6.54211	-0.198731
MIR328	8.33597	8.47977	8.37637	8.6036	8.89873	9.09254	0.0345298	0.790306	8.39737	8.86496	-0.467585
FAXDC2	7.09814	7.06461	6.63854	6.35892	6.51662	6.07899	0.0346047	0.791341	6.93376	6.31817	0.61559
LINC01993	4.94373	4.98947	5.19239	5.22769	5.40845	5.40173	0.0346276	0.791188	5.04187	5.34595	-0.304087
LOC105377901	3.29139	3.29139	3.12324	3.0932	2.87484	2.90252	0.0347607	0.793549	3.23534	2.95685	0.278487
MIR221	7.56317	7.13888	6.67417	8.34658	7.79307	8.08721	0.034786	0.793447	7.1254	8.07562	-0.950217
NRSN1	7.04151	6.60448	6.69975	6.4058	6.35369	6.30977	0.0348829	0.794978	6.78191	6.35642	0.425493
RAMP2-AS1	6.07893	5.76447	6.02385	6.6213	6.34422	6.26629	0.034898	0.794645	5.95575	6.4106	-0.454851
CHMP2A	9.65921	9.64023	9.39872	9.21875	9.33589	9.2921	0.0350343	0.797068	9.56605	9.28225	0.283807
MYDGF	9.65591	9.64392	9.6858	9.46328	9.55989	9.58822	0.0350843	0.797526	9.66188	9.53713	0.124748
METTL25	5.3318	5.21706	4.87243	4.68387	4.68358	4.74336	0.0351056	0.797331	5.14043	4.7036	0.436827
IGF1R	8.18142	7.94428	7.92201	7.62595	7.74613	7.78038	0.0351424	0.797488	8.01591	7.71749	0.298421
OSMR	9.71641	9.68217	9.66473	9.57892	9.64719	9.57517	0.035169	0.797414	9.68777	9.60043	0.0873421
KLHL30	6.03541	6.11856	6.14815	6.3675	6.36782	6.19454	0.0351851	0.7971	6.10071	6.30995	-0.209245
LOC105371230	4.25373	4.38544	4.70172	4.87243	4.97697	4.81595	0.0351858	0.79644	4.44696	4.88845	-0.44149
KRT75	4.55796	4.38469	5.03994	5.33604	5.26482	5.24137	0.0352052	0.796205	4.66086	5.28074	-0.619879
TJP1	9.88209	9.80311	9.77262	10.0008	9.93684	9.91297	0.0352253	0.795984	9.81927	9.95019	-0.130921
MIR3189	6.1021	5.64541	5.0213	4.69685	4.24542	3.56681	0.0352313	0.795446	5.5896	4.16969	1.41991
LOC105377858	3.25323	3.64883	4.00955	4.32499	4.28181	4.6948	0.0352642	0.795516	3.63721	4.43387	-0.796664
PXDN	10.4485	10.3393	10.3274	10.2113	10.2737	10.2294	0.0353199	0.796099	10.3717	10.2381	0.133625
LINC01637	4.42496	4.49817	4.61738	4.67104	4.74452	4.68993	0.0353245	0.795531	4.51351	4.70183	-0.188326
EDN3	5.36141	5.56748	5.44458	6.55412	5.88149	5.98092	0.0353866	0.796257	5.45782	6.13884	-0.681018
FOLR2	4.11731	3.92449	4.42783	4.68104	4.55487	4.65411	0.0353903	0.795671	4.15654	4.63	-0.47346
JAKMIP1	5.54225	5.85069	5.62185	5.96406	5.93609	5.99583	0.0354148	0.79555	5.6716	5.96533	-0.293731
SH3PXD2A-AS1	3.50024	3.59478	3.99992	4.07257	4.52741	4.4266	0.0354231	0.795067	3.69831	4.3422	-0.643884
ATP1A1	8.76091	8.81693	8.85315	8.65867	8.67091	8.74502	0.0354461	0.794916	8.81033	8.69154	0.118793
AGTRAP	8.10287	8.13257	8.05099	7.90548	7.97682	7.75647	0.0354594	0.794546	8.09548	7.87959	0.21589
POTEI	5.71213	5.29044	5.6813	6.03716	6.17366	5.91844	0.0355492	0.795891	5.56129	6.04309	-0.481795
MMP13	7.04346	7.03977	6.35525	6.00409	5.92532	6.21787	0.035584	0.796003	6.81283	6.04909	0.763736
ZFHX4-AS1	5.78628	5.88063	5.67029	5.61828	5.57117	5.54177	0.0355874	0.795411	5.77907	5.57707	0.201997
ITGA9	7.37698	7.1498	7.12065	6.97682	6.93122	6.96994	0.0355928	0.794866	7.21581	6.95933	0.256484
TMEM154	5.89273	5.53683	5.45755	5.16679	5.26842	4.99595	0.0355955	0.794263	5.62903	5.14372	0.485315
GLT8D1	7.64522	7.62709	7.42965	7.34716	7.30596	7.37588	0.035611	0.793944	7.56732	7.343	0.224322
LOC257396	6.27544	6.39255	6.01282	5.61906	5.79392	5.92721	0.0356594	0.79436	6.22694	5.78007	0.446873
NR1H3	6.4471	6.34646	6.59575	6.22936	6.24983	6.23091	0.0357349	0.795377	6.4631	6.2367	0.2264
PDGFC	6.94491	6.9271	6.76902	7.0501	7.04693	7.0708	0.0357511	0.795076	6.88034	7.05594	-0.175597
PRAF2	10.4998	10.5237	10.291	10.1358	10.1874	9.88904	0.0357716	0.794868	10.4382	10.0707	0.367452
GADL1	5.66389	5.61701	5.74975	5.81425	5.98138	5.84047	0.035775	0.794282	5.67688	5.8787	-0.201819
MASP2	5.17527	5.23741	5.50216	5.82284	5.62555	5.60466	0.0358498	0.795281	5.30495	5.68435	-0.379404
STOML2	10.2462	10.1729	10.2356	10.0603	10.0657	9.85884	0.0358924	0.795564	10.2182	9.99495	0.223266
CRTAC1	5.3632	5.49218	5.4647	5.87639	5.66015	5.61684	0.0359128	0.795357	5.44003	5.71779	-0.277764
SAT1	7.25279	7.40835	6.67321	6.51039	6.32707	6.33917	0.0359231	0.794925	7.11145	6.39221	0.719236
MIR138-1	4.55489	4.09402	4.69248	3.92577	3.9024	3.71512	0.0359461	0.794774	4.44713	3.84776	0.599369
LLPH-AS1	5.55811	5.78566	5.44984	5.87607	6.30514	6.09033	0.0359631	0.794494	5.59787	6.09051	-0.492643
EXOC3L1	6.211	6.46947	6.15732	6.60102	6.56898	6.57107	0.0359814	0.79424	6.27926	6.58036	-0.301095
LINC01209	3.80346	3.85757	4.0256	4.14159	4.08462	4.10288	0.0360192	0.794418	3.89554	4.1097	-0.214153
RAB3GAP2	9.65035	9.65011	9.54853	9.72679	9.71723	9.72174	0.0360633	0.794733	9.61633	9.72192	-0.10559
NOP10	9.96616	9.95291	9.92995	10.1306	10.0019	10.0784	0.0360703	0.794231	9.94967	10.0703	-0.120642
PIK3R1	8.472	8.4509	8.34161	8.27121	8.15095	8.28966	0.0361016	0.794265	8.4215	8.23727	0.184229
RNU105C	3.06654	3.08402	3.30546	2.79365	2.42394	2.83232	0.0362082	0.795954	3.15201	2.6833	0.468704
MIR510	2.38716	2.63886	2.41492	2.79568	2.90453	2.68574	0.0362847	0.796979	2.48032	2.79532	-0.315001
LOC100129596	6.35979	6.18373	6.40346	6.54002	6.49636	6.62201	0.0363596	0.797968	6.31566	6.5528	-0.237138
ZSWIM6	10.1451	10.1315	10.0575	10.0336	9.9779	9.91396	0.036362	0.797365	10.1114	9.97516	0.136229
LINC02085	3.23912	3.06194	3.05073	3.43099	3.59532	4.00322	0.0364094	0.797748	3.11726	3.67651	-0.559247
PFDN6	8.15459	8.20644	8.12986	8.25384	8.21871	8.25568	0.0364346	0.797645	8.16363	8.24275	-0.0791122
TRIM66	6.67107	6.53331	6.24176	6.10278	6.06513	6.09859	0.0364538	0.797412	6.48204	6.08883	0.393215
LOC105375037	4.2746	4.01196	4.21678	4.4444	4.84717	4.55168	0.0364656	0.797017	4.16778	4.61442	-0.446636
LRRN2	5.95957	5.88276	6.01436	6.10525	6.34225	6.16115	0.0365147	0.797438	5.95223	6.20288	-0.250648
HBB	3.68592	3.56248	3.60116	4.30718	3.85024	3.99039	0.0365219	0.796942	3.61652	4.04927	-0.432749
LOC102724039	3.26712	3.35866	3.18845	3.45614	3.40863	3.42352	0.0365925	0.797831	3.27141	3.42943	-0.158017
HIST1H2BL	8.32679	8.31549	8.24223	8.46154	8.36039	8.46724	0.0366148	0.797666	8.29483	8.42972	-0.134889
NMNAT2	10.0016	9.86455	9.79678	9.657	9.68937	9.46814	0.0366444	0.797658	9.88763	9.60484	0.282793
COL27A1	5.79519	5.75219	5.75777	5.84636	6.03511	6.05894	0.0366595	0.797338	5.76838	5.98014	-0.211754
SLC9A3-AS1	6.30234	6.10682	6.01832	6.38406	6.39892	6.52496	0.0366793	0.797117	6.14249	6.43598	-0.293487
CFAP69	4.9989	5.25363	4.84598	4.69233	4.67498	4.59791	0.0366922	0.796749	5.03284	4.65508	0.377761
AMPH	5.30009	5.22419	5.28826	5.41185	5.66593	5.47495	0.0366972	0.796209	5.27085	5.51758	-0.246728
OSBPL8	9.75248	9.72496	9.7028	9.88195	9.7772	9.83111	0.0367046	0.795724	9.72675	9.83009	-0.103341
OR8S1	5.2169	5.51198	5.39548	6.04297	5.78901	5.64014	0.036716	0.795325	5.37479	5.82404	-0.449252
PTPN14	9.9912	9.87159	9.89204	10.013	10.1347	10.0794	0.0367436	0.795277	9.91828	10.0757	-0.157414
C19orf66	7.59101	7.42091	7.16546	7.0538	6.97279	6.98188	0.0367452	0.794667	7.39246	7.00282	0.38964
LOC105379300	3.34155	3.12614	3.11959	3.51191	3.3892	3.43756	0.0367476	0.794076	3.19576	3.44622	-0.250461
ZNF491	5.22284	4.80492	5.21029	5.4566	5.81064	5.56742	0.0367753	0.794031	5.07935	5.61155	-0.532203
NKX2-1	4.93273	4.76608	4.89736	5.02061	5.21119	5.07037	0.0368262	0.794487	4.86539	5.10073	-0.235335
ANTXR2	10.4638	10.5183	10.5487	10.4146	10.4383	10.4374	0.0369289	0.79606	10.5103	10.4301	0.0801249
DNAJC4	8.30539	8.49735	8.15185	8.0284	8.02482	7.90628	0.0369319	0.795481	8.3182	7.9865	0.331701
LOC105377502	2.51845	2.53243	2.51133	2.69302	3.1928	3.13349	0.0369781	0.795835	2.52074	3.00644	-0.485703
TMEM35B	9.50824	9.61215	9.63685	9.42324	9.41847	9.2335	0.0369949	0.795554	9.58575	9.3584	0.227348
NCSTN	10.9501	10.9979	10.8423	10.8002	10.7871	10.7712	0.0370661	0.796445	10.9301	10.7862	0.143915
FOXP1-AS1	2.78856	2.71912	2.78042	3.20826	2.9452	2.95474	0.0370932	0.796384	2.7627	3.03606	-0.273365
LOC105371836	4.22223	4.31446	4.4625	4.83112	4.51433	4.85576	0.0371266	0.796461	4.33306	4.73374	-0.400672
ATG3	8.90531	8.98877	8.89196	9.04733	9.07526	9.21362	0.0371738	0.796832	8.92868	9.11207	-0.183386
TMEM107	7.00684	7.09486	6.87411	6.66116	6.81613	6.77105	0.0372524	0.797878	6.99194	6.74945	0.242491
USP4	8.33257	8.31765	8.16751	8.08963	8.05494	8.13868	0.037306	0.798385	8.27258	8.09442	0.17816
LOC105377730	4.78976	4.87177	4.6689	4.93402	4.99072	5.08794	0.0373337	0.798336	4.77681	5.00423	-0.227417
ATP6V1B1	5.25755	5.2853	5.56825	5.65914	5.68543	5.87605	0.0373373	0.797774	5.37037	5.74021	-0.369843
AMIGO2	7.97344	7.88181	7.73513	8.28352	8.06161	8.12608	0.0373758	0.797959	7.86346	8.15707	-0.29361
MIR302A	2.45401	2.39762	2.2582	2.63854	2.65111	2.50572	0.0373884	0.797589	2.36994	2.59846	-0.228515
MIR4295	3.71426	3.37065	3.1991	2.94025	2.8716	3.02235	0.0374199	0.797623	3.428	2.94473	0.483269
TNFRSF17	3.18566	3.24405	3.35354	3.069	3.09098	3.13587	0.0374494	0.797615	3.26108	3.09862	0.162467
F10	5.76052	5.65549	5.97142	6.09684	6.06272	6.27519	0.0374551	0.797101	5.79581	6.14492	-0.349106
WDR55	7.57239	7.45771	7.50385	7.3991	7.41713	7.33459	0.0375181	0.797806	7.51132	7.38361	0.127711
JMJD1C-AS1	6.27505	6.3186	6.37837	6.5098	6.4381	6.64444	0.0375184	0.797177	6.324	6.53078	-0.206778
MBNL2	10.4972	10.4825	10.4584	10.6697	10.5683	10.5527	0.0375609	0.797445	10.4793	10.5969	-0.117553
PYY2	6.39647	6.53135	6.85622	6.95365	7.09821	7.04425	0.03757	0.797004	6.59468	7.03204	-0.437355
MIR3186	5.61965	5.69171	5.63003	5.85588	6.30666	6.01066	0.0376212	0.797457	5.64713	6.05774	-0.410607
LOC105377953	2.71287	2.74228	2.87449	2.92616	2.93424	2.92627	0.0376339	0.797092	2.77655	2.92889	-0.152343
IL13RA1	10.2312	10.1939	10.189	10.0017	10.1434	10.0739	0.0376422	0.796635	10.2047	10.073	0.131694
SUMO2	10.6164	10.7342	10.5827	10.7869	10.7933	10.7769	0.0376509	0.796188	10.6444	10.7857	-0.141259
NAV2-AS5	4.00648	3.89987	3.84608	4.20066	4.22224	4.03166	0.0376773	0.796116	3.91748	4.15152	-0.234045
MIR1224	4.89597	4.3812	4.18436	5.71264	5.01953	5.40613	0.0377875	0.797812	4.48717	5.37943	-0.89226
DTL	11.2601	11.3319	11.3497	11.4392	11.4017	11.3882	0.0377982	0.797407	11.3139	11.4097	-0.0958259
KIF5B	11.0194	10.9751	10.9928	11.1157	11.0506	11.1779	0.0378007	0.796831	10.9957	11.1147	-0.118976
LOC100128108	4.19938	4.23425	4.53564	3.73307	4.07325	3.71725	0.0378366	0.796957	4.32309	3.84119	0.4819
LOC646029	5.22835	5.26118	5.19669	5.62677	5.33252	5.56742	0.037895	0.797559	5.22874	5.50891	-0.280166
RPS14	7.89946	7.83491	7.67239	7.59464	7.5775	7.60989	0.0378969	0.79697	7.80225	7.59401	0.20824
SRPRA	11.5357	11.5432	11.5869	11.4847	11.4499	11.3595	0.0378969	0.796343	11.5553	11.4313	0.123921
HOXA5	8.05517	8.0245	7.51064	7.38473	7.2738	7.28238	0.0379764	0.797384	7.86343	7.31364	0.549798
HSPA4	10.2128	10.2287	10.1705	10.3811	10.2591	10.3335	0.038036	0.798009	10.204	10.3246	-0.120545
MIR656	4.308	4.39963	3.91005	3.83254	3.56282	3.67254	0.0380789	0.798282	4.20589	3.6893	0.516595
U2SURP	10.2215	10.1752	10.2333	10.4148	10.2687	10.3967	0.0381894	0.799969	10.21	10.3601	-0.150068
FLJ42627	7.14897	6.83828	6.74384	7.26661	7.26533	7.33895	0.0382161	0.799901	6.91036	7.2903	-0.379933
LOC101929996	4.39622	4.81008	4.41729	3.9599	4.11004	4.18494	0.0383145	0.801331	4.5412	4.08496	0.456235
LOC100505923	3.7167	3.83764	3.59282	3.52874	3.42355	3.49129	0.0383151	0.800717	3.71572	3.48119	0.234526
LOC728208	6.29866	6.28439	6.26541	6.45232	6.32779	6.41996	0.0383216	0.800226	6.28282	6.40002	-0.117204
NFU1	6.3361	6.46941	6.21404	6.74691	6.52838	6.63016	0.0383281	0.799736	6.33985	6.63515	-0.295299
ALOX12P2	6.25185	6.2288	5.84312	5.41463	5.53072	5.79382	0.0383417	0.799395	6.10793	5.57972	0.528203
MIR542	3.5022	3.61909	3.51924	3.32739	3.43322	3.42511	0.0383719	0.7994	3.54684	3.39524	0.151601
LOC284014	6.13886	5.93822	6.09104	6.25243	6.21541	6.27333	0.0383924	0.799203	6.05604	6.24706	-0.191019
LINC00917	4.9507	5.01425	5.11011	4.7177	4.91151	4.76895	0.0383991	0.79872	5.02502	4.79939	0.225632
USP1	9.92823	9.82771	9.94247	10.0393	10.0153	9.99408	0.0384134	0.798394	9.89947	10.0162	-0.116728
LOC105373106	5.26452	5.28572	5.25295	5.36782	5.536	5.64918	0.0385164	0.799912	5.26773	5.51767	-0.24994
ATF7IP	9.13537	8.99299	9.02374	9.18708	9.17629	9.18387	0.0385199	0.799363	9.0507	9.18242	-0.131718
USP9X	9.30889	9.20656	9.23537	9.56349	9.39034	9.3906	0.0386425	0.801283	9.25027	9.44814	-0.197869
RSPH1	4.57537	4.7176	4.76705	5.15969	4.98905	4.85947	0.0386645	0.801118	4.68667	5.00273	-0.316061
TMEM213	4.92814	4.80258	5.07059	5.14796	5.33221	5.18934	0.0386943	0.801114	4.93377	5.22317	-0.2894
CHD5	5.23632	5.273	5.54141	5.86696	5.58605	5.74294	0.0387139	0.800897	5.35024	5.73198	-0.381742
INTS4P2	4.17145	4.15683	4.54172	3.93557	3.87561	3.9034	0.0387897	0.801844	4.29	3.90486	0.385138
GUCY1B3	8.06153	8.14153	7.84177	7.70355	7.79285	7.65928	0.0388115	0.801673	8.01494	7.71856	0.296384
TVP23A	5.29906	5.53277	5.24567	5.68525	5.73841	5.5714	0.0388349	0.801537	5.35917	5.66502	-0.305853
H2AFY2	9.95111	9.85898	9.81844	9.77812	9.69105	9.7359	0.0388448	0.801122	9.87618	9.73502	0.141156
LOC100130964	2.91314	3.48291	3.17173	2.4219	2.67929	2.73389	0.038859	0.800795	3.18926	2.61169	0.577568
LOC105379564	5.18287	5.13374	5.23899	4.99114	4.69576	4.96628	0.038873	0.800466	5.1852	4.88439	0.300808
DBNL	8.33503	8.21512	8.12992	8.02809	7.99192	8.07625	0.0389363	0.801152	8.22669	8.03209	0.194601
ELOC	10.0187	10.1841	9.92093	10.2313	10.3082	10.3665	0.0390034	0.801913	10.0412	10.302	-0.260758
ARMCX6	8.2211	8.23238	8.21578	8.068	8.17109	8.01729	0.0390126	0.801484	8.22309	8.08546	0.137625
YIF1A	8.67808	8.84959	8.67592	8.58025	8.54956	8.46425	0.0390134	0.800885	8.73453	8.53135	0.203172
TNFSF13B	3.85424	3.8646	4.04839	4.17017	4.1524	4.07502	0.0390316	0.800642	3.92241	4.13253	-0.210121
PCDHB16	8.4971	8.59222	8.41541	8.23798	8.18556	8.37988	0.0390384	0.800167	8.50158	8.2678	0.233773
NAE1	9.58761	9.69374	9.68777	9.75281	9.76955	9.76197	0.0390783	0.800371	9.65637	9.76144	-0.105068
SLC35B2	10.793	10.7129	10.6322	10.4882	10.5741	10.3502	0.0390963	0.800125	10.7127	10.4708	0.241853
GATA6	6.23457	6.32308	6.06498	6.49957	6.55691	6.38742	0.0391214	0.800025	6.20754	6.4813	-0.273756
FAM117B	9.88013	9.81724	9.8555	9.73155	9.70761	9.53804	0.0392614	0.802274	9.85096	9.65907	0.191889
SH2D5	6.11326	5.87211	6.3573	6.48865	6.55021	6.60523	0.0394941	0.806411	6.11422	6.54803	-0.433808
UTP11	9.35419	9.45725	9.36524	9.47449	9.50182	9.51321	0.0394952	0.805817	9.39223	9.49651	-0.104281
ABCG5	4.82703	4.54178	4.88231	5.2392	5.12101	5.01252	0.0395091	0.805485	4.75038	5.12425	-0.37387
C21orf91-OT1	3.5908	3.74967	3.73467	3.43295	3.5737	3.38977	0.0395362	0.805421	3.69171	3.46547	0.226241
CD47	9.43173	9.44021	9.50563	9.7326	9.57917	9.57676	0.0395579	0.805249	9.45919	9.62951	-0.170325
LINC00836	3.41063	3.43182	3.20571	3.17513	2.89776	2.99438	0.0395858	0.805203	3.34939	3.02242	0.326961
LOC105371672	5.3939	5.41885	5.46184	4.93043	5.18339	5.25473	0.0395881	0.804636	5.42486	5.12285	0.302013
SARAF	8.8077	8.8799	8.7426	8.71312	8.52916	8.57075	0.0395938	0.804141	8.81006	8.60435	0.205719
ALKBH2	7.79753	7.82261	7.68959	7.67016	7.49236	7.47566	0.0396346	0.804357	7.76991	7.54606	0.223848
SNAR-G2	9.37796	9.13685	8.82033	9.48602	9.75399	9.78586	0.0396393	0.80384	9.11171	9.67529	-0.563578
CCND2	4.65025	4.95613	4.72483	5.16042	5.05396	5.02602	0.0396545	0.803537	4.77707	5.08013	-0.303063
MPZ	4.39216	4.38982	4.52712	4.61302	4.55708	4.5747	0.0396574	0.802987	4.43636	4.5816	-0.145233
PXDC1	7.81715	7.89686	7.71952	7.93389	8.13242	8.06911	0.0397036	0.803312	7.81117	8.04514	-0.233965
SIGLEC1	5.15804	5.4105	5.61118	5.74079	5.90162	5.79408	0.0397084	0.802801	5.39324	5.81216	-0.418922
SND1	9.38309	9.306	9.2437	9.13497	9.21839	9.14791	0.0398892	0.805847	9.31093	9.16709	0.143842
SYNPO2L	4.25129	4.38752	4.27342	4.7566	4.6916	4.43262	0.0398967	0.805387	4.30408	4.62694	-0.322861
MXD3	5.7624	5.72582	5.61256	5.80903	5.88758	5.94807	0.0399768	0.806395	5.70026	5.88156	-0.181302
DLK1	9.63001	9.61841	9.53747	9.53018	9.45863	9.45772	0.0400109	0.806474	9.5953	9.48218	0.113121
ADRA1B	5.49338	5.64272	5.58489	5.80237	6.1875	5.86904	0.040036	0.806371	5.57366	5.95297	-0.379309
RPF2	10.205	10.3202	10.3786	10.4972	10.429	10.4695	0.0400397	0.805836	10.3012	10.4652	-0.164018
HAPLN4	5.82401	6.19263	5.91567	6.32319	6.27592	6.34693	0.0400614	0.805665	5.97744	6.31535	-0.33791
CBWD2	8.55068	8.35969	8.75224	9.07293	9.04023	8.81011	0.0401317	0.806472	8.55421	8.97442	-0.420215
INSL3	5.68088	5.85076	6.01744	6.14808	6.20862	6.10565	0.0401417	0.806066	5.84969	6.15412	-0.304426
THOC1	9.04381	9.22094	9.02745	9.38747	9.25361	9.3079	0.040203	0.80669	9.0974	9.31633	-0.218925
CDIPT	10.2241	10.2491	10.1358	10.0696	10.0824	9.93621	0.0402634	0.807295	10.203	10.0294	0.173602
FLNC	10.6767	10.1739	9.93185	10.848	10.9601	10.9741	0.0403584	0.808592	10.2608	10.9274	-0.66659
GAPLINC	3.28137	3.17719	3.32804	3.01412	3.10493	3.14209	0.0403612	0.808041	3.2622	3.08705	0.175152
BTNL9	5.19841	5.25892	5.19142	5.2786	5.30445	5.36491	0.0403724	0.80766	5.21625	5.31599	-0.0997375
ZNF826P	3.60148	3.60798	3.80643	4.70274	4.43309	3.94849	0.0403855	0.807316	3.67196	4.36144	-0.689475
TLDC2	4.98069	4.88261	5.14524	5.38436	5.19117	5.28236	0.0404585	0.80817	5.00284	5.28596	-0.283119
STIL	9.88096	9.73085	9.64847	9.94035	9.96915	9.96598	0.0404777	0.807949	9.75342	9.9585	-0.205072
ZNF28	6.97507	7.07934	6.93026	6.86025	6.687	6.8223	0.0404993	0.807776	6.99489	6.78985	0.205036
MIR1321	5.1831	5.20825	5.26762	5.28362	5.29928	5.32394	0.0405015	0.807218	5.21966	5.30228	-0.0826226
PLOD2	10.5818	10.5113	10.5736	10.6682	10.6075	10.6928	0.0405612	0.807804	10.5555	10.6562	-0.100631
FGD3	4.66432	4.66177	5.38613	5.55405	5.87835	5.61431	0.0405853	0.80768	4.90408	5.68224	-0.778162
HBP1	5.90752	5.95843	5.67876	5.64673	5.49658	5.53077	0.0405937	0.807247	5.84824	5.55803	0.290213
YIPF5	10.2939	10.3198	10.4349	10.2423	10.2063	10.1748	0.0406363	0.807492	10.3495	10.2078	0.141705
LTBP1	10.5121	10.4932	10.5222	10.3608	10.4693	10.3527	0.0406926	0.808009	10.5092	10.3943	0.114893
RPL21P28	9.96269	10.1554	10.3747	10.4432	10.6405	10.7679	0.0406957	0.807469	10.1642	10.6172	-0.452944
IL4R	8.12997	8.23356	8.16847	8.3588	8.47746	8.27853	0.0407806	0.808553	8.17734	8.3716	-0.194259
LOC105373030	5.10964	5.17401	5.2432	5.52089	5.65988	5.3123	0.0407839	0.808017	5.17562	5.49769	-0.322071
LOC101927534	4.36677	4.06791	4.42372	4.55332	4.70729	4.66602	0.0408015	0.807767	4.28613	4.64221	-0.356075
UBXN7-AS1	5.04331	4.88003	4.569	4.44105	4.42857	4.35913	0.0408149	0.807433	4.83078	4.40958	0.421199
LOC100506236	3.55335	3.75173	3.92664	3.34952	3.39864	3.47042	0.0408198	0.806932	3.7439	3.4062	0.337706
TRIM36	6.05162	5.93933	5.758	6.18206	6.13613	6.24766	0.0408425	0.806783	5.91632	6.18862	-0.272301
LOC101927686	4.14575	3.89504	3.71155	3.58476	3.33978	3.52518	0.0408727	0.806782	3.91745	3.48324	0.434206
LOC401127	6.08097	6.32705	6.24968	6.55333	6.39704	6.47081	0.0409226	0.80717	6.21924	6.47373	-0.254494
KISS1	6.37935	6.32089	6.67297	6.74254	6.84659	6.79271	0.0409254	0.80663	6.45774	6.79395	-0.336213
BPIFA1	4.12323	4.24402	4.39056	4.51541	4.43983	4.5703	0.0409818	0.807146	4.2526	4.50851	-0.255906
DAW1	3.85629	3.79575	3.79808	3.91355	3.88281	3.99105	0.0409905	0.806721	3.81671	3.92914	-0.112426
TMEM260	6.70591	6.80876	6.47117	6.42249	6.08518	6.23194	0.0409973	0.80626	6.66195	6.24654	0.415408
FAM9C	3.71122	3.39646	3.83059	4.36418	4.29115	3.93517	0.0410412	0.80653	3.64609	4.19684	-0.550743
LOC105377556	2.8494	2.98339	2.91519	3.02421	3.13039	3.04425	0.0410643	0.80639	2.91599	3.06628	-0.150292
PABPC4L	2.74836	3.14194	3.04421	3.26277	3.55128	3.41005	0.041109	0.806673	2.97817	3.40803	-0.429863
OR52N2	3.66016	4.09716	4.18307	2.94279	3.58698	3.20705	0.0411437	0.806761	3.98013	3.24561	0.734522
SLC35E1	9.90439	9.78347	9.76741	9.70113	9.6935	9.646	0.0411664	0.806613	9.81842	9.68021	0.138213
SPDYE5	3.39742	4.29172	3.43033	4.95987	4.52065	4.54018	0.0412649	0.80795	3.70649	4.67357	-0.967077
LOC392232	3.04415	3.12852	2.93502	2.88172	2.87423	2.79378	0.0412704	0.807467	3.0359	2.84991	0.185984
PLIN5	6.90478	7.05846	6.9832	7.16119	7.0896	7.13168	0.0412769	0.807002	6.98215	7.12749	-0.145341
CADM2	4.60565	4.69717	4.55301	4.30843	4.49331	4.43879	0.0413112	0.80708	4.61861	4.41351	0.205097
PDE6A	4.4129	4.32346	4.52933	5.27852	4.78119	4.77727	0.0414406	0.809016	4.4219	4.94566	-0.523762
CLIC1	10.1864	10.2205	10.0539	10.2699	10.3933	10.3525	0.0414873	0.809336	10.1536	10.3386	-0.184998
MASP1	4.58488	4.79038	4.89216	5.09782	5.10941	4.96385	0.0415136	0.809257	4.7558	5.05703	-0.301223
LOC100133039	5.31357	5.23857	5.44141	5.65511	5.53292	5.49032	0.0415404	0.80919	5.33119	5.55945	-0.228263
CRYBB3	6.22844	6.30994	6.56791	6.65253	6.70698	6.66665	0.0415757	0.809285	6.36876	6.67539	-0.306628
LOC105375819	6.02356	6.24563	5.83671	6.69363	6.72878	6.29772	0.0415969	0.809107	6.0353	6.57338	-0.538081
AHR	9.37091	9.28039	8.93799	8.84562	8.70111	8.81061	0.041644	0.809434	9.19643	8.78578	0.410655
METTL21EP	4.59431	4.78762	4.40128	4.31846	4.22802	4.1043	0.0416591	0.809138	4.59441	4.21693	0.377478
TMEM61	6.21179	6.04537	6.29499	6.52343	6.43813	6.36195	0.041674	0.80884	6.18405	6.44117	-0.257117
RAPGEF3	5.23809	5.10633	5.51843	5.64616	5.64188	5.65274	0.0417208	0.809159	5.28762	5.64693	-0.359313
IDH1	7.73208	7.83548	7.8466	7.67517	7.68243	7.54469	0.0417253	0.808658	7.80472	7.63409	0.170627
ADD3	7.21979	7.22863	6.97402	6.75059	6.80055	6.95391	0.0417323	0.808207	7.14081	6.83502	0.305795
FER1L4	5.58349	5.55047	5.49295	5.41769	5.05625	5.18773	0.0417611	0.808179	5.5423	5.22056	0.321746
LOC105369803	3.19994	3.1022	2.90379	3.55828	3.31263	3.35721	0.0417788	0.807936	3.06864	3.40937	-0.340732
LMNB1	9.71285	9.73873	9.7043	9.74882	9.78244	9.81326	0.0418491	0.808709	9.71863	9.7815	-0.0628763
CXXC4-AS1	3.0883	3.29596	3.18405	2.83159	2.97067	3.02681	0.0418887	0.808888	3.18944	2.94302	0.246414
HGC6.3	5.58	5.65008	5.47787	5.84058	5.83003	5.67841	0.04194	0.809293	5.56932	5.783	-0.213688
CAP2	8.6345	8.66184	8.44793	8.78286	8.9374	8.77795	0.041973	0.809345	8.58143	8.83274	-0.251312
EXOSC9	8.54002	8.44923	8.54874	8.69985	8.63827	8.86719	0.0420169	0.809606	8.51266	8.7351	-0.222441
VPS4B	9.13262	9.14213	9.04395	9.23283	9.18926	9.30639	0.0420216	0.809112	9.10623	9.24283	-0.136593
C7orf49	8.04731	7.97406	7.8625	7.78657	7.82611	7.7783	0.0420255	0.808604	7.96129	7.79699	0.164296
LOC105370840	3.42757	3.73061	3.79098	3.18298	3.30772	3.36044	0.042034	0.808186	3.64972	3.28372	0.366007
SH3RF1	7.61836	7.6314	7.40579	7.7746	7.76995	7.75911	0.0420376	0.807673	7.55185	7.76788	-0.216035
ADSL	8.30508	8.2555	8.20777	8.13442	7.90405	8.07241	0.0420488	0.807307	8.25612	8.03696	0.219153
CAPN2	9.362	9.19043	9.05558	9.41372	9.53382	9.50851	0.0420762	0.807252	9.20267	9.48535	-0.282679
LINC01566	3.98416	3.97506	4.18075	4.30243	4.28451	4.20384	0.0421227	0.807565	4.04666	4.2636	-0.216937
CNPY2	9.34902	9.36869	9.22318	9.17128	9.09675	9.19382	0.0421405	0.807324	9.31363	9.15395	0.159678
SERBP1	10.308	10.2617	10.3223	10.4211	10.3393	10.4182	0.042202	0.807923	10.2973	10.3929	-0.095548
SMC2-AS1	4.11207	4.0762	4.05572	3.43243	3.54385	3.92985	0.0423219	0.809637	4.08133	3.63537	0.445959
LOC105373887	5.38052	5.29653	5.21983	5.1956	5.09636	5.05635	0.0423632	0.809848	5.29896	5.11611	0.182853
RPL26L1	6.88047	6.89247	6.60539	7.13484	7.00879	7.20899	0.0424061	0.810087	6.79278	7.11754	-0.324765
ADAM9	11.1995	11.2763	11.3588	11.1668	11.0918	11.1277	0.042428	0.809926	11.2782	11.1287	0.149459
DGCR5	6.3687	6.69309	6.42571	6.10673	5.98491	6.26353	0.0424634	0.810021	6.49583	6.11839	0.377446
TINCR	4.56059	4.65691	4.58026	4.71987	4.80807	4.68446	0.0425057	0.81025	4.59926	4.73747	-0.138211
GAP43	8.10454	8.34545	8.1894	8.02542	8.00526	7.97264	0.0425442	0.810404	8.21313	8.00111	0.212021
SHMT2	8.37233	8.27275	8.2201	8.00638	8.14656	8.14484	0.0425545	0.810022	8.28839	8.09926	0.189132
ERRFI1	10.9316	10.9309	10.9262	10.7126	10.8791	10.7237	0.0425868	0.81006	10.9296	10.7718	0.157784
PLAUR	10.0074	10.085	10.0275	10.1609	10.4318	10.2554	0.0426198	0.810111	10.04	10.2827	-0.242748
KRT2	4.76449	4.7134	4.82816	4.52316	4.69058	4.54809	0.0426217	0.80957	4.76868	4.58728	0.181406
RBSG2	6.80806	7.12843	6.83726	7.1938	7.32755	7.22146	0.0426413	0.809366	6.92458	7.2476	-0.323021
GRIK1-AS1	3.86496	3.59986	3.68937	4.2582	4.01116	3.95429	0.042649	0.808938	3.71806	4.07455	-0.356488
SNRPB2	10.1762	10.2943	10.3103	10.4061	10.3873	10.5307	0.0426605	0.808581	10.2603	10.4414	-0.181129
APBB2	7.77002	7.76039	7.88563	7.69982	7.66484	7.58124	0.0427173	0.809082	7.80535	7.64863	0.156713
SLC2A7	5.81378	5.96522	5.79792	6.1969	6.37877	6.0218	0.0427344	0.808832	5.85897	6.19916	-0.340184
VTA1	10.1143	10.1698	10.1284	10.1849	10.2727	10.3074	0.0427426	0.808413	10.1375	10.255	-0.117488
DUSP7	7.87189	7.79201	7.65651	7.93625	7.96047	8.00087	0.0427433	0.807855	7.77347	7.96586	-0.192393
EPHA4	6.57277	6.67928	5.97108	5.47718	5.72927	5.85075	0.0428062	0.808471	6.40771	5.68574	0.721974
FABP1	3.83969	4.19066	3.91587	4.26602	4.35114	4.29177	0.0428168	0.808099	3.98207	4.30298	-0.320902
FAM111B	8.60961	8.49928	8.44288	8.6479	8.78608	8.90994	0.0428379	0.807926	8.51726	8.78131	-0.264052
C9orf129	4.65541	4.5531	4.58621	4.75943	4.71576	4.66935	0.0428542	0.807663	4.59824	4.71485	-0.116607
RGPD3	7.18625	7.0193	7.07084	7.23457	7.58252	7.61745	0.0428659	0.807313	7.09213	7.47818	-0.386049
CDK2	9.20657	9.15493	9.08478	9.31375	9.25652	9.24145	0.0428909	0.807214	9.14876	9.27058	-0.121813
LOC102724096	4.16989	4.39596	4.54998	5.0708	4.9955	4.6174	0.0429027	0.806868	4.37194	4.89457	-0.522624
LOC389247	5.11476	5.03624	4.85479	5.61635	5.39956	5.21417	0.0429194	0.806612	5.00193	5.41003	-0.4081
DNAH1	5.57243	5.50852	5.55218	5.4931	5.45503	5.40365	0.0429899	0.807368	5.54437	5.45059	0.0937811
LMBR1L	7.32997	7.44711	7.21109	7.12216	6.95655	7.13121	0.0430227	0.807417	7.32939	7.06997	0.259418
GMFG	6.5604	6.63604	6.26049	6.13511	6.05042	6.19857	0.0432164	0.810481	6.48564	6.12803	0.357609
NPM2	5.90082	5.60323	5.78698	6.02554	6.02207	6.005	0.0432258	0.810089	5.76368	6.01754	-0.253859
CERNA1	4.47824	4.6244	4.81862	5.38731	5.01281	4.96904	0.0432834	0.810599	4.64042	5.12305	-0.482633
LOC101929076	4.69846	4.55207	4.69914	4.88278	4.7715	4.81009	0.0433146	0.810614	4.64989	4.82146	-0.171569
CACNA1C-AS4	3.37134	2.93865	3.3627	2.74044	2.85765	2.79045	0.0434178	0.811977	3.22423	2.79618	0.428048
GALNT7	9.09617	9.15607	8.99958	9.23697	9.19442	9.29828	0.043485	0.812665	9.08394	9.24322	-0.159281
MNX1	5.615	5.8085	5.75076	6.07031	5.94417	5.87211	0.0435453	0.813222	5.72475	5.9622	-0.237443
CASC16	3.74499	3.66796	3.91281	4.40034	4.4238	3.96076	0.0436019	0.813709	3.77525	4.26163	-0.486376
DHCR7	8.71198	8.60279	8.30787	8.25625	8.13586	8.09384	0.0436114	0.813317	8.54088	8.16198	0.378896
SLC38A5	6.54998	6.72959	6.51554	6.45382	6.25516	6.30863	0.043632	0.813133	6.59837	6.3392	0.259168
ELOVL6	7.81057	7.90756	7.95931	7.7937	7.67242	7.6159	0.0436749	0.813365	7.89248	7.69401	0.198471
SPDYE3	3.94614	4.13782	3.78856	4.19894	4.31877	4.29102	0.0437257	0.813744	3.95751	4.26958	-0.312071
LOC105371395	4.99275	4.94822	5.46712	5.7529	5.67683	5.53275	0.0437501	0.81363	5.13603	5.65416	-0.51813
LOC105375002	2.45927	2.51681	2.39596	2.58856	2.9294	2.76487	0.0437854	0.81372	2.45735	2.76094	-0.303597
EPN2-AS1	4.27366	4.32445	4.35275	4.25083	4.14641	4.08436	0.0437934	0.813301	4.31695	4.16053	0.15642
SLC25A5-AS1	4.33015	4.67737	4.50766	4.78581	4.82036	4.78863	0.0437978	0.812817	4.50506	4.79827	-0.293204
CDC23	9.19198	9.10456	9.20673	9.41289	9.4295	9.24505	0.0438124	0.812524	9.16776	9.36248	-0.194723
LOC105370765	2.75076	2.73104	2.77768	2.84726	2.97491	2.83878	0.0438757	0.813132	2.75316	2.88698	-0.133822
OR52N4	2.84557	2.63756	3.05289	2.42237	2.52518	2.50803	0.0439639	0.814201	2.84534	2.48519	0.360151
NEBL	6.56434	6.57305	6.32047	6.30224	6.00302	6.09923	0.0439912	0.814142	6.48595	6.13483	0.351123
LOC105376453	5.84952	5.82279	5.85662	6.01593	5.96237	5.88734	0.0440674	0.814987	5.84298	5.95521	-0.112237
OTUD6A	5.12421	5.30166	5.12634	5.35404	5.76079	5.58236	0.0440937	0.814909	5.18407	5.56573	-0.381658
KCNK17	4.97287	4.91221	5.1864	5.301	5.36632	5.21814	0.0441061	0.814574	5.02382	5.29516	-0.271333
CCR5	2.61554	2.56036	2.87165	3.03056	3.1566	2.90578	0.0441224	0.814312	2.68252	3.03098	-0.348464
ZDHHC20	8.70538	8.64934	8.61731	8.75668	8.83618	8.73221	0.0441433	0.814135	8.65734	8.77502	-0.11768
GJA1	10.5511	10.7631	10.5398	10.4026	10.423	10.3919	0.0441759	0.814174	10.618	10.4058	0.212145
MIR1253	3.87866	3.64047	3.68494	3.29933	3.56016	3.43194	0.0441886	0.813845	3.73469	3.43048	0.304214
PLAGL1	8.74925	8.58328	8.61613	8.4553	8.48374	8.26316	0.0442258	0.813968	8.64955	8.40073	0.248821
RPL10L	3.63202	3.36086	3.67691	3.80348	4.02125	3.86952	0.0442861	0.814516	3.5566	3.89808	-0.341485
GABARAPL1	7.20335	7.42096	7.10008	6.91551	7.02448	6.83882	0.0442873	0.813977	7.24146	6.92627	0.315197
CYP51A1	9.85273	9.89724	9.58001	9.39489	9.52477	9.48622	0.0443086	0.813809	9.77666	9.46863	0.308033
HNRNPM	11.0471	11.0437	11.0295	11.1353	11.1336	11.0631	0.0443295	0.813633	11.0401	11.1107	-0.0705906
MAN1A2	9.77127	9.69587	9.63586	9.82454	9.79524	9.85005	0.044388	0.814147	9.701	9.82328	-0.122273
HBA1	6.61409	6.40038	6.39889	6.67867	6.79083	6.6593	0.0443904	0.81363	6.47112	6.7096	-0.238482
MIR513A1	4.50648	5.06	4.85025	4.3606	4.36954	4.23903	0.0443917	0.813096	4.80558	4.32306	0.48252
HYALP1	2.79547	2.71582	2.61779	2.46383	2.60148	2.47857	0.0444009	0.812708	2.70969	2.51463	0.195063
GH2	5.9209	6.24044	5.84942	6.31067	6.39181	6.61211	0.0444074	0.812269	6.00359	6.4382	-0.43461
ARHGAP40	5.94604	5.7227	5.97709	6.26124	6.08658	6.12967	0.0444106	0.811772	5.88194	6.15916	-0.277219
ELOVL1	8.47268	8.67973	8.6094	8.77604	8.79415	8.73822	0.0444263	0.811502	8.58727	8.76947	-0.182203
CD63	8.45999	8.58325	8.45778	8.3536	8.35659	8.40406	0.0444265	0.810951	8.50034	8.37142	0.128923
KLHDC10	9.11748	9.23407	9.16557	9.08811	8.98241	9.04924	0.0444576	0.810963	9.17237	9.03992	0.132453
EYA1	8.1904	8.07326	7.98523	7.82206	7.90435	7.93232	0.0444637	0.810521	8.08297	7.88624	0.196723
LOC105370700	9.14435	9.34617	9.67811	10.011	9.93206	9.74233	0.0444837	0.810333	9.38954	9.89513	-0.50559
ZNF544	3.93389	4.00269	3.98442	3.78603	3.84675	3.58803	0.0445922	0.811755	3.97367	3.74027	0.233394
LOC105369379	5.15374	5.04361	5.15037	4.77758	4.93172	4.99573	0.0446119	0.811559	5.1159	4.90167	0.214231
MIR3170	3.57139	3.70884	3.94527	3.48565	3.36434	3.22235	0.0446327	0.811385	3.74184	3.35744	0.384392
SH3RF3	6.00948	5.76455	5.92204	6.14161	6.24848	6.07105	0.0446356	0.810886	5.89869	6.15371	-0.255027
SHISA6	4.48254	4.18194	4.80225	4.97296	5.0126	5.04211	0.0446883	0.81129	4.48891	5.00922	-0.520315
TRIB3	7.86291	7.88266	7.54772	7.31469	7.53312	7.31438	0.0447955	0.812684	7.76443	7.3874	0.377032
COL6A1	8.25341	8.0562	7.99832	8.31855	8.32878	8.32952	0.0447995	0.812204	8.10264	8.32561	-0.222974
CFAP77	4.64347	4.83974	4.73342	4.9681	4.89221	4.89276	0.0449804	0.81493	4.73888	4.91769	-0.17881
CIDEB	5.97541	5.64929	5.83163	6.20296	6.2294	6.01935	0.0449886	0.814526	5.81878	6.15057	-0.331792
LOC105376450	3.6878	3.69837	3.81649	3.83502	3.86582	3.92492	0.0449913	0.814022	3.73422	3.87525	-0.141031
FA2H	4.99987	5.20429	5.25696	5.39682	5.39087	5.35864	0.0449973	0.813579	5.15371	5.38211	-0.228403
LAPTM5	9.12266	9.00978	8.72233	8.52592	8.68647	8.46228	0.0449986	0.813053	8.95159	8.55822	0.393365
MPZL3	7.65747	7.7135	7.41494	7.26025	7.39352	7.21141	0.0450103	0.812713	7.5953	7.28839	0.306913
MIR23C	3.41485	3.54544	3.35083	3.29313	3.09127	3.21719	0.0450111	0.812179	3.43704	3.20053	0.236512
RAX2	5.20789	5.51258	5.17976	5.85584	5.63988	5.57789	0.0450433	0.81221	5.30008	5.6912	-0.391128
LINC00921	4.65292	4.97569	5.0417	5.24567	5.3457	5.18899	0.0450881	0.812469	4.8901	5.26012	-0.370017
C1RL	7.03067	7.0561	6.52391	6.25773	6.44047	6.34892	0.0451556	0.813135	6.87023	6.34904	0.521187
GOLGA8R	6.17647	6.24676	6.37797	6.53981	6.71015	6.42643	0.0451669	0.812791	6.26706	6.55879	-0.29173
LINC00682	5.8016	5.86962	5.51117	5.01803	5.33565	5.41553	0.0451742	0.812375	5.72746	5.2564	0.471058
MTMR2	9.40336	9.38982	9.44726	9.36657	9.36628	9.35367	0.0452689	0.81353	9.41348	9.36218	0.0513055
RPS27A	11.5841	11.7232	11.9336	12.0519	12.0074	12.0733	0.0452852	0.813275	11.747	12.0442	-0.297234
GNPNAT1	9.34633	9.31278	9.14188	9.43922	9.45079	9.45876	0.0453302	0.813536	9.267	9.44959	-0.182596
SLC39A9	9.94683	9.82399	9.81806	9.71268	9.75943	9.63032	0.0453351	0.813076	9.86296	9.70081	0.162151
PTGR1	6.72782	6.8078	6.60969	6.99775	6.83682	7.04268	0.0453718	0.813188	6.71511	6.95908	-0.243978
OR6C65	3.6566	3.66132	3.86045	3.53603	3.38946	3.17082	0.0453765	0.812727	3.72612	3.36544	0.360686
CCT7	10.7348	10.6467	10.7358	10.7794	10.8225	10.7926	0.0453845	0.812325	10.7058	10.7982	-0.0923896
LOC101928118	4.76866	4.8681	5.05542	5.36477	5.20239	5.103	0.0453961	0.811989	4.89739	5.22339	-0.325997
RPS27L	6.14794	6.28979	6.19403	6.40809	6.36045	6.30498	0.0454802	0.812947	6.21059	6.35784	-0.147254
GS1-124K5.11	9.89484	9.90019	9.94226	9.62352	9.81966	9.77068	0.045515	0.813024	9.91243	9.73795	0.17448
LOC100131315	5.80733	5.83675	5.98982	6.19064	6.14313	5.99757	0.0455887	0.813796	5.87797	6.11045	-0.232478
NBPF19	3.00261	2.86556	3.28004	3.70789	3.56538	3.31513	0.0456151	0.813724	3.0494	3.52947	-0.480063
API5	9.75256	9.72421	9.77825	9.69868	9.69335	9.62947	0.0456725	0.814204	9.75167	9.67383	0.0778426
CIRBP	10.1263	10.0631	10.2765	9.99814	9.96779	9.9314	0.0457274	0.814638	10.1553	9.96577	0.189533
NXF3	4.74185	4.69761	5.02004	5.08706	5.10721	5.28129	0.0457503	0.814502	4.81983	5.15852	-0.338687
NDC80	8.53794	8.65398	8.39664	8.82656	8.68869	8.81941	0.0457782	0.814456	8.52952	8.77822	-0.248699
NABP1	6.85453	6.79598	6.32596	7.20181	7.10984	7.12206	0.045863	0.81542	6.65883	7.14457	-0.485746
LOC101929951	2.80592	2.71066	2.75318	2.9433	2.84548	3.05756	0.0459124	0.815755	2.75659	2.94878	-0.192195
VWA3B	4.57734	4.65085	4.74311	4.97565	4.82043	4.8019	0.045925	0.815436	4.6571	4.86599	-0.208893
PSMD14	9.55952	9.55909	9.6036	9.6816	9.69783	9.60903	0.0459548	0.815422	9.57407	9.66282	-0.0887542
PIH1D2	4.07219	4.10659	3.74918	3.58598	3.49988	3.72079	0.0459742	0.815226	3.97599	3.60221	0.373771
CATSPERD	4.48254	4.69027	4.66441	4.92095	4.80079	4.78559	0.0459871	0.814912	4.61241	4.83577	-0.223366
FAM175B	8.55736	8.60507	8.61651	8.45901	8.52575	8.53577	0.0460446	0.81539	8.59298	8.50684	0.0861366
SESN3	8.07701	8.02294	7.4535	7.06015	7.34154	7.29026	0.0461997	0.817594	7.85115	7.23065	0.620496
MCM3AP-AS1	6.81037	6.51737	6.67709	6.21183	6.38444	6.45527	0.0462246	0.817493	6.66828	6.35051	0.317761
CALM1	6.69407	6.55873	6.49319	6.18662	6.40571	6.37721	0.0462433	0.817282	6.582	6.32318	0.258815
TUSC3	8.51107	8.58063	8.44238	8.25185	8.38222	8.38845	0.0463183	0.818065	8.51136	8.34084	0.170521
PRAMEF20	4.67584	4.87026	5.25291	5.44369	5.35298	5.49399	0.0463963	0.818901	4.933	5.43022	-0.497217
CFAP99	5.58166	5.62915	5.91755	5.98183	6.06079	6.00483	0.0464449	0.819216	5.70945	6.01582	-0.306364
LYL1	6.52648	6.52093	6.79791	6.9513	7.08799	6.82372	0.0464488	0.818745	6.61511	6.95434	-0.339229
HOXB8	5.56996	5.70782	5.85927	5.88515	6.06683	6.10804	0.0464851	0.818844	5.71235	6.02001	-0.307656
FOXL2NB	4.70998	4.45932	4.57073	4.87979	5.00108	4.74448	0.0465678	0.819759	4.58001	4.87512	-0.29511
GLCE	8.71788	8.89748	8.79865	9.14479	8.92668	9.03951	0.0465796	0.819426	8.80467	9.03699	-0.232322
FSIP2	3.72066	3.72233	3.61382	3.13935	3.38343	3.52493	0.0465903	0.819074	3.6856	3.34924	0.336368
ITGA8	4.98402	4.99984	4.70633	5.32529	5.14503	5.16701	0.0465936	0.818593	4.89673	5.21244	-0.315713
LOC100132057	3.47193	4.40664	3.7109	3.1764	3.01685	2.91851	0.0466107	0.818355	3.86316	3.03725	0.825905
LOC105373428	5.42442	5.58884	5.362	4.81462	5.27567	5.00557	0.046615	0.817893	5.45842	5.03195	0.42647
IL3RA	4.50841	4.86123	4.78153	5.03143	5.02595	5.00772	0.0466202	0.817446	4.71706	5.0217	-0.304644
HNRNPD	8.13793	8.16351	8.17921	8.23487	8.18575	8.22235	0.0466629	0.817658	8.16022	8.21432	-0.054105
VKORC1L1	9.79156	9.81263	9.77428	9.87487	9.88469	10.0147	0.0467022	0.81781	9.79282	9.92474	-0.131916
LOC100129936	5.74457	5.97362	6.18737	5.52703	5.66694	5.56426	0.0467277	0.817719	5.96852	5.58608	0.382442
LOC102724491	3.12091	3.09837	3.10356	3.07281	3.01582	3.06804	0.0467356	0.817321	3.10761	3.05222	0.0553907
LINC01913	4.61722	4.93962	5.1009	5.40662	5.29008	5.24274	0.0467384	0.816835	4.88591	5.31315	-0.427235
PSME1	8.48892	8.44568	8.33462	8.26639	8.32113	8.24011	0.0467438	0.816396	8.42307	8.27588	0.147197
LOC100507291	5.61115	5.42269	4.99142	4.78148	4.88858	4.75119	0.0467476	0.815927	5.34175	4.80708	0.534672
PSMG1	9.56959	9.7281	9.59251	9.75952	9.76421	9.8095	0.04679	0.816134	9.63007	9.77774	-0.147673
COPB1	8.96602	8.92504	8.8052	9.0746	9.01068	9.05175	0.0469059	0.81762	8.89875	9.04568	-0.146924
LRRC37A4P	5.14446	5.53801	5.57622	5.91535	5.7351	5.86972	0.0470131	0.818955	5.41956	5.84005	-0.42049
CDC6	9.25248	9.31104	9.04417	9.55095	9.37414	9.50664	0.0470485	0.819037	9.20256	9.47724	-0.27468
DDX52	9.35596	9.28211	9.30568	9.44036	9.36814	9.4915	0.0471221	0.819783	9.31458	9.43333	-0.118748
LOC105376462	4.47622	4.47561	4.46033	4.50922	4.51927	4.58187	0.0471622	0.819946	4.47072	4.53679	-0.0660663
ARHGAP11A	10.4633	10.28	10.4247	10.5386	10.5444	10.6494	0.0471938	0.819961	10.3893	10.5775	-0.188118
LOC101927967	2.96578	2.96841	2.82878	3.07442	3.06361	3.23297	0.0472584	0.82055	2.92099	3.12367	-0.202677
CDC73	9.60616	9.68752	9.70504	9.72763	9.8046	9.80724	0.0472968	0.820683	9.66624	9.77982	-0.113581
PLTP	9.47865	9.41391	9.1149	8.8371	9.09117	8.94014	0.0473225	0.820595	9.33582	8.95614	0.379683
EIF4B	10.3848	10.3619	10.3241	10.3195	10.2822	10.2911	0.0473569	0.820658	10.3569	10.2976	0.0593617
LRRC6	5.47866	5.51963	5.40781	5.35478	5.39688	5.32248	0.0474332	0.821448	5.4687	5.35805	0.110652
EBP	8.5929	8.66385	8.38635	8.31612	8.29927	8.31966	0.0474671	0.8215	8.5477	8.31168	0.236018
OTP	6.55269	6.30895	6.43463	7.03707	6.596	6.96627	0.0476289	0.823767	6.43209	6.86645	-0.434357
KLRB1	3.54136	3.80102	3.94478	4.10955	4.06745	4.33829	0.0476381	0.823392	3.76239	4.17176	-0.409373
RABL3	8.39777	8.44935	8.02614	8.81109	8.71255	8.59582	0.0476482	0.823033	8.29109	8.70649	-0.4154
CDRT15L2	4.69792	3.92748	4.62526	3.38653	3.91539	3.39777	0.0476984	0.823367	4.41689	3.56657	0.850319
GNL2	10.1451	10.17	10.1425	10.2453	10.1836	10.201	0.0477003	0.822869	10.1525	10.21	-0.0574247
PLEKHH2	6.26106	5.69419	5.75674	5.29225	5.42111	5.43235	0.0477144	0.82258	5.904	5.3819	0.522093
COL5A1	6.91947	6.99379	6.65864	7.08832	7.22086	7.18572	0.0478005	0.823533	6.8573	7.16497	-0.307667
CYP2C19	3.04474	3.08876	2.94179	2.93631	2.75647	2.76723	0.0478053	0.823085	3.0251	2.82	0.205097
LINC01078	3.27108	3.54375	3.53506	3.97768	3.65355	3.81406	0.0478149	0.822718	3.44996	3.8151	-0.365131
SOX6	3.87439	3.84703	3.85554	4.01353	3.95277	3.89886	0.0479335	0.824228	3.85899	3.95505	-0.0960686
PRAMEF14	4.66951	4.38259	4.39091	3.62674	4.03878	4.17413	0.0479552	0.824071	4.481	3.94655	0.534454
LINC00511	4.78076	4.71389	4.85329	4.89505	5.04152	5.17542	0.0479886	0.824113	4.78265	5.03733	-0.254682
C8orf34	4.56376	4.62283	4.61938	4.89071	4.77179	4.68113	0.047996	0.82371	4.60199	4.78121	-0.179217
FFAR1	6.05737	6.18641	6.18754	6.57991	6.36973	6.293	0.0480057	0.823347	6.14377	6.41421	-0.270443
CYTH4	5.80003	5.94753	6.07892	6.26287	6.10799	6.26763	0.0480213	0.823086	5.94216	6.21283	-0.270668
BOLA3	9.43893	9.63204	9.48632	9.77034	9.66061	9.69	0.0480263	0.822643	9.5191	9.70698	-0.187883
ATP5J	8.46266	8.37529	8.37223	8.34329	8.25082	8.23056	0.0480345	0.822255	8.4034	8.27489	0.128507
FOXP2	7.59062	6.94994	6.94978	6.47435	6.67326	6.43354	0.0480622	0.822203	7.16345	6.52705	0.636396
TBX21	5.98847	6.00541	5.9291	6.10035	6.52869	6.36568	0.0481135	0.822552	5.97433	6.33157	-0.357248
PDGFRB	10.284	10.1192	9.95397	9.87092	9.86581	9.7531	0.0481256	0.822234	10.119	9.82994	0.289098
LINC01143	6.00857	6.00064	6.49586	6.76567	6.55228	6.66396	0.0481522	0.822161	6.16836	6.66064	-0.492282
LRRC56	6.23313	6.48014	6.44403	6.58494	6.72724	6.59903	0.0481779	0.822074	6.38577	6.63707	-0.251305
LINC02147	3.29294	3.21946	3.26986	3.458	3.36179	3.61747	0.048233	0.822488	3.26075	3.47909	-0.218332
IGFN1	5.33108	5.25446	5.35889	5.63087	5.52615	5.98341	0.0482356	0.822008	5.31481	5.71348	-0.39867
SNAP29	9.38379	9.39092	9.25474	9.18851	9.2323	9.21964	0.0482577	0.821859	9.34315	9.21348	0.129668
LOC642696	5.04665	5.12211	5.30566	5.52965	5.42497	5.33017	0.0482671	0.821495	5.15814	5.42826	-0.270121
MIR550B2	4.1798	4.3442	4.4731	3.7496	4.01657	4.09514	0.0482675	0.820978	4.33236	3.95377	0.378597
SNORD60	9.7475	9.69794	9.19997	10.2396	10.1804	9.91836	0.0482838	0.820732	9.54847	10.1128	-0.564294
IL24	6.16151	5.98784	5.9203	5.79477	5.57066	5.81189	0.0482972	0.820438	6.02322	5.72578	0.297441
HK1	8.59658	8.51725	8.55973	8.6231	8.63338	8.61514	0.0484742	0.82292	8.55785	8.62387	-0.0660177
CDKN3	8.31894	8.34649	7.97614	8.61782	8.47753	8.62971	0.0485637	0.823915	8.21386	8.57502	-0.361165
SAMD5	7.43845	7.56847	6.98926	6.85048	6.88368	6.7443	0.0486167	0.824291	7.33206	6.82615	0.505905
MLEC	10.7079	10.674	10.6289	10.5966	10.5506	10.4488	0.0486378	0.824126	10.6703	10.532	0.138268
C5orf24	8.98123	8.97415	8.95956	8.79696	8.93498	8.8179	0.0486522	0.823847	8.97165	8.84995	0.1217
SCARA5	5.01456	5.30429	5.24171	5.43837	5.53466	5.40031	0.0486877	0.823924	5.18685	5.45778	-0.270928
MIR4505	4.58823	4.82864	4.90585	5.05199	5.30895	5.04635	0.0487176	0.823908	4.77424	5.13576	-0.361524
TNFRSF14	5.91395	5.77673	6.23998	6.58675	6.33808	6.3477	0.0487267	0.823541	5.97689	6.42418	-0.447293
FAM71D	4.31243	4.51402	4.41095	4.56429	4.59241	4.72738	0.048738	0.823209	4.41247	4.62803	-0.215561
LOC100507091	4.86648	4.80497	4.59175	5.26726	4.93633	5.12667	0.048756	0.822992	4.7544	5.11009	-0.355687
TMSB4Y	5.03771	5.12537	5.26417	4.76073	4.77051	5.01159	0.0487561	0.822473	5.14242	4.84761	0.294807
HAO2-IT1	3.36837	3.32343	3.2798	3.22664	3.13292	3.24699	0.048774	0.822256	3.32387	3.20218	0.121687
RPS27	12.4663	12.5196	12.4899	12.5615	12.5272	12.5413	0.0488102	0.822347	12.4919	12.5433	-0.0513894
CBX3	9.53747	9.52699	9.48934	9.77127	9.57321	9.74071	0.0488404	0.822337	9.51793	9.69506	-0.177128
ATP6V1C2	5.23104	4.91133	5.06009	5.39354	5.26516	5.40798	0.048859	0.822131	5.06749	5.35556	-0.288076
EPB41	9.00274	9.12661	9.0014	8.91998	8.94511	8.90076	0.0488646	0.821707	9.04358	8.92195	0.121629
KRT37	5.80915	5.92924	6.1418	6.40274	6.25309	6.19338	0.0489619	0.822824	5.96006	6.28307	-0.323003
DOK5	3.20603	3.03934	3.11625	3.81443	3.29178	3.58751	0.0489953	0.822868	3.12054	3.56457	-0.444032
MAGI2-AS2	2.88252	2.83345	2.59569	2.40723	2.59194	2.40893	0.0489982	0.822399	2.77055	2.46937	0.301185
IQCF4	4.51012	4.7722	4.52071	4.36178	4.27557	4.39097	0.0490597	0.822915	4.60101	4.34278	0.258231
MIR2276	3.59169	3.66272	4.20517	4.59719	4.32128	4.33274	0.0490655	0.822495	3.81986	4.41707	-0.597212
LINC01807	3.24196	3.35786	3.04532	2.90158	2.97474	2.65529	0.0491468	0.82334	3.21505	2.84387	0.371178
LOC105374657	4.66933	4.67613	4.95053	5.14133	5.02893	4.98996	0.0491589	0.823027	4.76533	5.05341	-0.288078
CXCR6	4.99897	5.03607	4.8632	4.52027	4.84367	4.62042	0.0491684	0.822669	4.96608	4.66145	0.304628
PPARGC1A	6.13458	6.19651	6.27878	6.38096	6.33918	6.56274	0.0491843	0.82242	6.20329	6.42763	-0.224334
FTCD	5.87051	5.90293	6.04805	6.06024	6.13647	6.21514	0.04937	0.825007	5.9405	6.13728	-0.196787
FMO4	4.96876	5.21968	5.11739	4.75947	4.41805	4.85802	0.0494438	0.825724	5.10194	4.67851	0.42343
DCTN5	10.1672	10.1887	10.2327	10.0698	10.1271	9.96612	0.0494493	0.8253	10.1962	10.0543	0.141878
MILR1	7.55338	7.7072	7.14153	6.98158	7.01502	6.99109	0.0494516	0.824821	7.46737	6.9959	0.471471
ADAM17	9.16787	9.19512	9.12263	9.06883	9.11129	9.09952	0.0494802	0.824784	9.16187	9.09321	0.0686611
RASAL1	4.74205	4.65334	4.55212	4.8168	4.93017	4.78663	0.0495465	0.825372	4.64917	4.84453	-0.195364
LINC00400	3.7791	4.18537	4.11406	4.29942	4.49884	4.43644	0.0495818	0.825445	4.02618	4.41157	-0.38539
KLHL41	3.16235	3.32312	3.04888	2.82862	2.99151	2.93847	0.0496388	0.825879	3.17812	2.91953	0.258582
FAM76A	6.8199	6.82843	6.62838	6.37586	6.61969	6.47743	0.0496513	0.825572	6.7589	6.49099	0.267909
PMS2P1	7.90216	8.20831	7.81784	8.30726	8.36429	8.27188	0.0497296	0.82636	7.9761	8.31448	-0.338378
HSP90AB3P	10.4811	10.6651	10.4237	10.8734	10.8062	10.6725	0.0497443	0.82609	10.5233	10.7841	-0.260765
LOC105379528	5.99135	6.2512	5.68853	5.13005	5.02916	5.65662	0.0497622	0.825873	5.97703	5.27194	0.705083
SNORA70D	6.9863	6.95713	7.07654	7.46682	7.11963	7.51554	0.0498007	0.825998	7.00666	7.36733	-0.360678
LOC100129518	6.11355	6.2811	5.75975	5.72995	5.08799	4.93487	0.0498278	0.825934	6.05146	5.25094	0.800525
DCSTAMP	3.62728	3.54804	3.88564	3.98686	3.96478	3.96157	0.0498863	0.82639	3.68699	3.97107	-0.284083
AKR1B10	4.91535	4.74104	4.70011	4.92218	5.03035	5.09142	0.049911	0.826287	4.7855	5.01465	-0.22915
HSP90AA4P	3.77176	3.63587	3.54901	4.52417	4.04547	3.95485	0.0499283	0.826062	3.65221	4.17483	-0.522615
LGALS14	3.99933	3.85957	3.81073	4.02977	4.07738	4.04693	0.0500945	0.828298	3.88987	4.05136	-0.161486
COL9A2	5.66801	5.60458	5.80831	5.94827	5.87803	5.83067	0.0501034	0.827932	5.69364	5.88566	-0.19202
LOC105369436	3.616	3.8089	3.81813	4.16856	3.92442	3.97629	0.0501173	0.827649	3.74767	4.02309	-0.275417
FARSA	10.6366	10.6328	10.6291	10.6799	10.6428	10.6694	0.0501326	0.82739	10.6328	10.664	-0.0311952
DPYD	9.191	9.22522	9.04933	9.41195	9.28895	9.31159	0.0502553	0.828902	9.15518	9.3375	-0.182315
MIR4642	5.50207	5.30834	5.5083	5.57209	5.81851	5.87695	0.0503215	0.829481	5.43957	5.75585	-0.31628
HIST1H2BA	4.35676	4.65226	4.59988	4.32485	4.18425	3.98494	0.0503816	0.829959	4.5363	4.16468	0.371618
PPP1R12A	8.21322	8.04322	8.05545	8.4123	8.24191	8.28177	0.0503845	0.829494	8.10397	8.312	-0.20803
GAS8	7.25861	7.17086	7.14794	7.10291	7.07562	7.10713	0.0504625	0.830267	7.19247	7.09522	0.0972547
FAR2P2	3.76651	3.62307	4.09762	3.01623	3.48339	3.34819	0.0504893	0.830196	3.82907	3.2826	0.546465
SNORD14A	7.74639	7.68062	7.37189	7.34547	7.235	7.17301	0.0505347	0.830431	7.59963	7.25116	0.348471
PLXNC1	5.30013	5.12155	5.19211	5.10032	5.00059	5.00304	0.0505379	0.829972	5.20459	5.03465	0.169945
RPS10P7	3.65397	3.58575	3.66005	3.56252	3.37635	3.31799	0.0505474	0.829618	3.63326	3.41895	0.214305
AZGP1P1	5.01642	4.99408	5.47135	5.57986	5.56704	5.63718	0.0505881	0.829775	5.16062	5.59469	-0.434075
AMZ2	10.0411	10.1412	10.003	10.3283	10.1878	10.506	0.0505887	0.829275	10.0617	10.3407	-0.278971
MIR1278	3.3614	3.59804	2.72007	2.44509	2.32828	2.61993	0.0505947	0.828864	3.2265	2.46443	0.762069
LRRTM2	8.37859	8.04462	7.96269	7.84497	7.53171	7.71297	0.0506014	0.828466	8.12863	7.69655	0.432084
EMC3	9.09186	9.18098	9.07098	9.03217	9.02038	9.00252	0.0506085	0.828074	9.11461	9.01836	0.0962452
LOC100996713	4.68917	5.21823	4.05337	3.26735	3.74454	3.81396	0.0506294	0.827908	4.65359	3.60862	1.04497
DHRS3	7.07027	7.2717	6.7294	6.45808	6.65873	6.13855	0.0506788	0.828209	7.02379	6.41846	0.605335
FAM20C	9.53023	9.32591	8.92272	8.65927	8.80301	8.78936	0.0507052	0.828134	9.25962	8.75054	0.509077
HIST1H2BO	7.17559	7.1417	6.86698	6.74405	6.82851	6.77683	0.0507464	0.828299	7.06142	6.78313	0.278292
ALG1L	5.10148	5.52605	5.32471	5.62503	5.72441	5.64867	0.0507542	0.827921	5.31741	5.66604	-0.348623
ZBTB20-AS3	3.34991	3.48997	3.85985	3.19275	3.1528	3.03296	0.0507956	0.828089	3.56658	3.12617	0.440405
STXBP6	5.87587	5.9123	5.85454	6.14033	5.94776	6.03618	0.0508289	0.828127	5.88091	6.04142	-0.160518
TIMP3	11.0631	10.9381	10.9379	10.787	10.892	10.833	0.050857	0.828078	10.9797	10.8373	0.142411
PROS1	6.62213	6.62213	6.28069	6.25083	6.11604	6.16029	0.0508758	0.827879	6.50831	6.17572	0.332596
DSP	4.49816	4.35915	4.42948	4.91178	4.98156	4.54973	0.0509299	0.828255	4.42893	4.81436	-0.38543
CYB5R2	4.27766	4.35241	4.66027	4.73036	4.78961	4.74991	0.0509359	0.827848	4.43012	4.75663	-0.326515
LOC102723757	6.26464	6.06874	6.23936	6.3729	6.40352	6.62272	0.050937	0.827362	6.19091	6.46638	-0.275471
LOC400446	7.66374	7.50642	7.57339	7.71524	7.68599	7.76482	0.050943	0.826956	7.58118	7.72201	-0.140831
OR6C1	2.92484	2.78134	3.08362	3.18896	3.24149	3.12961	0.0509491	0.826552	2.92994	3.18668	-0.256748
ISG20L2	9.95898	10.0112	9.85065	9.81802	9.7755	9.81873	0.0509975	0.826835	9.94029	9.80409	0.1362
MAGED2	9.5688	9.63198	9.30094	9.23146	9.18218	9.23664	0.0510061	0.826472	9.50057	9.21676	0.283812
CDON	8.55729	8.67369	8.49697	8.42647	8.4178	8.44828	0.0510272	0.826313	8.57599	8.43085	0.145135
TMEM63B	8.29321	8.28008	8.16993	8.32582	8.3982	8.4017	0.0510353	0.825943	8.24774	8.37524	-0.127499
ECH1	11.1348	11.0669	10.9877	10.8758	10.9015	10.6404	0.0510356	0.825447	11.0631	10.8059	0.257246
FOXI2	5.65344	5.75222	6.19049	6.29709	6.2871	6.42568	0.0510384	0.824991	5.86538	6.33662	-0.471239
LOC100131347	3.95223	4.05723	3.99511	4.33807	4.08395	4.24632	0.051097	0.825439	4.00152	4.22278	-0.221257
SGSH	8.70907	8.78722	8.41196	8.28271	8.38051	8.23877	0.051101	0.825004	8.63608	8.30066	0.335422
RSPRY1	9.79297	9.84569	9.84898	9.79037	9.77009	9.76045	0.05114	0.825135	9.82921	9.77364	0.0555744
LOC105372707	4.86503	5.16359	5.00231	5.30273	5.24409	5.22341	0.051176	0.825217	5.01031	5.25675	-0.246433
SORBS3	6.21083	6.16315	6.03817	6.29567	6.3646	6.25378	0.051239	0.825734	6.13738	6.30468	-0.167298
TMEM198	6.29536	6.23251	5.89783	6.43611	6.55393	6.49237	0.051256	0.825509	6.1419	6.49414	-0.35224
MIR4788	3.70207	3.91637	3.86186	4.06022	4.00655	3.97941	0.0512802	0.825401	3.82677	4.01539	-0.188627
BMPR1B	6.18471	6.29984	5.46752	5.31217	5.20755	5.26942	0.0513601	0.826188	5.98402	5.26304	0.720979
GMPR	7.31088	7.39863	7.10432	6.92376	7.09977	6.86574	0.0513835	0.826068	7.27128	6.96309	0.308187
KLHL14	6.92395	7.17235	6.27204	5.7012	6.10752	6.08979	0.0513938	0.825735	6.78945	5.96617	0.823275
SLFN5	8.45623	8.61202	8.16968	8.00926	8.05391	8.08945	0.0514274	0.825779	8.41264	8.05087	0.36177
MIR4530	6.35067	6.50981	6.17756	6.56517	6.88477	6.68961	0.05149	0.826286	6.34601	6.71318	-0.367172
REREP3	8.64452	8.85414	8.70444	9.06487	8.87124	8.95772	0.0515043	0.826019	8.73437	8.96461	-0.230238
LOC101929560	5.95333	5.8467	5.88407	5.53946	5.76112	5.74337	0.0515204	0.825781	5.8947	5.68132	0.213382
LOC100506235	5.62974	5.34443	5.38381	5.70566	5.66174	5.77297	0.0515427	0.825642	5.45266	5.71346	-0.260795
HSP90AA6P	4.93063	5.24642	5.26175	5.56135	5.36169	5.55783	0.0515642	0.825491	5.14626	5.49363	-0.347362
GLUD1P7	4.14129	4.13653	4.32042	4.40697	4.40861	4.32768	0.0515655	0.825016	4.19941	4.38109	-0.181675
CEP170P1	9.08202	9.02646	8.73243	9.24731	9.24024	9.24667	0.051647	0.825827	8.94697	9.24474	-0.297771
SPATA31C2	5.6907	5.85665	5.96222	6.36686	6.18344	6.01632	0.0517076	0.826299	5.83652	6.18887	-0.352352
SMURF2	10.0903	10.0425	9.89874	10.2125	10.1366	10.3088	0.0517444	0.826394	10.0105	10.2193	-0.208828
FAAP24	6.88025	6.89899	6.75277	6.73327	6.67588	6.71906	0.0517515	0.826012	6.844	6.7094	0.1346
RGS16	7.51123	7.76542	7.71756	7.29323	7.24883	7.51646	0.0518029	0.826339	7.66474	7.35284	0.311897
ERICH6	3.60544	3.60642	3.59094	3.75043	3.71906	3.96194	0.0518332	0.826327	3.60094	3.81048	-0.209542
CSF3	5.61451	5.92238	5.79027	6.04326	5.97427	6.11602	0.0519235	0.827273	5.77572	6.04452	-0.268801
PWAR1	4.72575	5.36895	5.27564	4.33753	4.18868	4.72901	0.0519297	0.826878	5.12345	4.41841	0.705037
DHH	4.58118	4.27872	4.88938	5.1809	5.13642	4.97196	0.0519352	0.826473	4.58309	5.09643	-0.513337
C21orf91	8.01088	8.12283	7.65769	7.57228	7.35507	7.56937	0.051939	0.82604	7.93047	7.49891	0.431562
LOC105373756	3.34369	3.18205	3.01685	2.63744	2.74591	2.99468	0.0519534	0.825777	3.18086	2.79268	0.388183
TMTC2	5.41625	5.37144	4.892	4.8777	4.63658	4.44407	0.0519617	0.825418	5.22656	4.65278	0.573779
PHEX	4.36659	4.30614	4.32204	4.24013	4.07412	4.2228	0.0519692	0.825046	4.33159	4.17902	0.152573
IFT74	7.06601	6.91515	7.01321	7.10496	7.32019	7.19709	0.0519817	0.824754	6.99812	7.20741	-0.209291
LOC105369606	4.16924	4.16014	4.33375	4.75549	4.55925	4.37111	0.0519829	0.824282	4.22104	4.56195	-0.340911
RNF34	9.16411	9.24516	9.24729	9.14662	9.0223	9.11025	0.0520302	0.824543	9.21885	9.09306	0.125799
LOC101929541	4.53433	4.12603	4.59949	4.79732	4.94508	4.79872	0.0520814	0.824864	4.41995	4.84704	-0.427091
ARHGEF3	5.80802	6.01956	5.82895	5.73562	5.58871	5.67784	0.0521095	0.824819	5.88551	5.66739	0.21812
PPIAP30	6.91984	6.83412	7.02423	7.05306	7.35998	7.22162	0.0521828	0.82549	6.92606	7.21155	-0.285489
LRTM2	6.26713	6.77208	6.65962	7.01798	7.24471	6.91952	0.0521959	0.825208	6.56628	7.06073	-0.494458
GDE1	9.62498	9.59112	9.59454	9.5703	9.5514	9.50348	0.0522346	0.825331	9.60355	9.54173	0.0618211
SRXN1	8.04199	8.14353	7.66727	8.38443	8.28567	8.40968	0.0523179	0.826159	7.95093	8.35993	-0.408995
LINC01103	3.11866	3.14837	3.17546	3.02846	3.09745	2.95604	0.0523525	0.826216	3.1475	3.02732	0.120181
EFCAB8	4.66313	4.659	5.01486	5.25211	5.19461	5.01697	0.0524141	0.826699	4.779	5.15456	-0.375566
LOC105374005	5.04639	5.09041	4.88262	4.85782	4.8267	4.79929	0.0525375	0.828156	5.00647	4.82794	0.178539
FLJ42969	4.48614	4.41782	4.67214	4.80599	5.26569	4.85238	0.0525401	0.827708	4.52537	4.97469	-0.449321
ZRANB1	9.73874	9.8216	9.75135	9.71922	9.58254	9.58987	0.0525556	0.827463	9.77056	9.63054	0.140024
LINC01586	5.44333	5.165	5.46782	5.68321	5.72406	5.56005	0.0525738	0.827263	5.35872	5.65577	-0.297057
LOC105372908	4.97491	4.76959	5.01407	5.24567	5.06638	5.21395	0.0526041	0.827251	4.91953	5.17533	-0.255807
GRAMD3	6.42912	6.52223	6.34615	6.54148	6.62187	6.71023	0.0526508	0.827499	6.4325	6.62453	-0.192026
DYM	9.50277	9.49306	9.45437	9.44789	9.37377	9.41556	0.0527418	0.82844	9.4834	9.41241	0.0709884
DCN	6.01964	5.71174	5.55267	5.39379	5.43043	5.28583	0.0528853	0.830205	5.76135	5.37002	0.391331
BCDIN3D-AS1	5.29007	5.55009	5.47177	5.75833	5.80272	5.58362	0.0529068	0.830056	5.43731	5.71489	-0.277581
AATF	10.0104	10.0985	10.0379	10.0995	10.1815	10.2109	0.0529116	0.829643	10.0489	10.164	-0.115058
LOC101929633	3.91292	4.28518	3.76067	4.5459	4.35532	4.40967	0.053059	0.831465	3.98625	4.43696	-0.450706
ANXA2P1	5.85431	5.83768	6.14726	6.18715	6.29662	6.21736	0.0531012	0.831638	5.94642	6.23371	-0.287291
AMER2	4.90271	5.09329	5.27666	5.29077	5.59287	5.58937	0.0531271	0.831555	5.09089	5.491	-0.400115
LOC105369584	4.01209	3.74169	4.06022	4.43133	4.3572	4.12659	0.0531414	0.831292	3.938	4.30504	-0.367036
PRICKLE4	5.87261	5.83778	6.09578	5.55458	5.7522	5.35405	0.0531461	0.830878	5.93539	5.55361	0.38178
CHIAP2	3.34055	3.3512	3.76672	4.10916	3.88566	3.81577	0.0531523	0.830488	3.48616	3.93686	-0.450704
SCYL3	7.97713	7.86117	7.71084	7.64758	7.62669	7.64472	0.0532497	0.831524	7.84971	7.63966	0.21005
IRF8	5.55115	5.23028	5.59709	5.69524	5.88462	5.85234	0.0532539	0.831104	5.45951	5.81073	-0.351224
TMEM25	7.18836	7.27612	6.85115	6.77244	6.6503	6.7825	0.0532547	0.83063	7.10521	6.73508	0.37013
FIBP	8.77487	9.01969	8.77208	8.57562	8.6836	8.58055	0.0533626	0.831826	8.85555	8.61325	0.242297
RBM46	3.51264	3.40396	3.64031	3.67162	3.7783	3.71714	0.053376	0.83155	3.51897	3.72235	-0.203383
CTSO	7.69883	7.94082	7.3497	7.14038	7.27589	7.12241	0.0534102	0.831597	7.66312	7.17956	0.483559
ALG12	8.83772	8.78846	8.65108	8.4788	8.63014	8.58537	0.0534145	0.831179	8.75909	8.56477	0.194319
MTCH1	9.64379	9.59811	9.6196	9.57837	9.53497	9.58337	0.0534481	0.831217	9.6205	9.56557	0.0549288
ECD	10.0047	10.0804	9.99374	9.85977	9.89537	9.97299	0.0535034	0.831592	10.0263	9.90938	0.116897
CAST	8.91014	8.81744	8.74429	8.95477	8.96508	9.10348	0.0535474	0.831792	8.82396	9.00777	-0.183816
DDX58	6.5931	6.50523	6.23982	6.01037	6.13778	6.20776	0.0536281	0.832562	6.44605	6.11864	0.327414
LOC105374951	2.50201	2.82283	2.69667	2.10204	2.24839	2.48663	0.0536861	0.832977	2.67384	2.27902	0.39482
LOC102031319	4.48607	4.85778	4.59943	4.1622	4.39715	4.32681	0.053704	0.832771	4.64776	4.29538	0.352375
FERMT3	5.52583	5.66551	5.63224	5.73237	5.83896	5.71597	0.0537118	0.832408	5.60786	5.76243	-0.154572
IRX2	5.51406	5.50829	5.48318	5.54504	5.67201	5.59737	0.0537288	0.832188	5.50184	5.6048	-0.102961
CCDC18-AS1	5.35568	5.36314	5.01857	4.95	4.95326	4.90196	0.0537698	0.83234	5.2458	4.93507	0.310728
KRT31	5.90965	5.48526	6.1794	6.38846	6.3639	6.49269	0.0537937	0.832227	5.8581	6.41502	-0.556913
OR10AG1	3.92401	3.76754	4.01851	3.69853	3.71713	3.53166	0.053799	0.831827	3.90335	3.6491	0.254249
MAN2A1	8.62906	8.48819	8.29575	8.18028	8.17694	8.24903	0.0538158	0.831604	8.471	8.20208	0.268923
MIS18A	8.59969	8.62786	8.51432	8.64413	8.74078	8.72603	0.0538325	0.831382	8.58062	8.70365	-0.123022
HOXA4	4.13757	4.56166	4.25957	4.63423	4.65112	4.87684	0.0538655	0.83141	4.3196	4.72073	-0.401129
MIR210HG	5.40242	5.21118	5.70763	5.91062	6.00962	5.73813	0.0539294	0.831915	5.44041	5.88613	-0.445713
LOC105375044	5.37363	5.51055	5.80226	5.89505	5.91782	5.89971	0.0539773	0.832174	5.56215	5.90419	-0.342049
LINC02343	4.65039	4.558	4.81377	4.46268	4.39754	4.50503	0.0539971	0.831998	4.67406	4.45509	0.21897
WNT11	6.04549	5.76916	5.87763	6.09114	6.36944	6.1675	0.0541288	0.833546	5.89743	6.20936	-0.311932
TOMM40L	6.76903	6.71968	6.58923	6.57933	6.51076	6.51998	0.0541381	0.833209	6.69265	6.53669	0.155958
KIAA0754	5.69589	5.77465	5.62489	5.77947	5.87732	5.90386	0.0541535	0.832964	5.69848	5.85355	-0.155075
TTLL10	5.93721	5.75552	6.17589	6.25822	6.4441	6.26702	0.0541592	0.832572	5.95621	6.32311	-0.366905
KRTAP1-4	5.73981	5.65146	5.6072	5.58949	5.37035	5.39308	0.0541874	0.832526	5.66616	5.45097	0.215183
LOC105369876	2.93517	2.87766	3.12007	3.12961	3.54443	3.41274	0.0542126	0.832434	2.97764	3.36226	-0.384622
CD151	9.08536	8.90228	8.91494	8.78291	8.84332	8.74891	0.0542145	0.831985	8.96753	8.79171	0.175815
CDH19	3.60108	3.25446	3.54484	3.10274	3.08274	3.24847	0.0542438	0.831957	3.46679	3.14465	0.322142
TARS	10.6083	10.7076	10.7417	10.5864	10.4525	10.557	0.0542504	0.83158	10.6858	10.532	0.153861
AP1B1P1	4.57723	4.7068	4.76086	4.84532	5.32734	5.0807	0.0543515	0.832651	4.68163	5.08445	-0.402822
HMGN5	5.75869	5.87067	5.39178	5.09479	5.40228	5.01827	0.0543735	0.83251	5.67371	5.17178	0.501934
C10orf82	5.39992	5.42866	5.88529	6.04371	6.07772	5.92053	0.0544171	0.832701	5.57129	6.01399	-0.442697
LINC02043	5.09755	5.02511	4.8801	5.12472	5.4684	5.45836	0.0544351	0.832498	5.00092	5.35049	-0.349574
ERGIC3	8.34325	8.3057	8.19639	8.16486	8.17563	8.0959	0.0545391	0.833611	8.28178	8.14546	0.136321
AMOTL2	7.93296	7.83781	7.54085	8.0766	8.05667	8.23569	0.0545946	0.833982	7.77054	8.12299	-0.352448
MIR1180	7.14403	7.09497	6.89988	6.86859	6.70472	6.83903	0.0546307	0.834055	7.04629	6.80411	0.24218
DNAJC10	10.495	10.4776	10.4475	10.4151	10.3638	10.4357	0.0547042	0.8347	10.4734	10.4049	0.0684897
CLEC9A	3.00508	2.99726	3.14979	3.18615	3.45474	3.26732	0.0547198	0.834462	3.05071	3.30273	-0.252025
LOC151174	4.83043	5.10179	4.89476	5.60045	5.19451	5.25068	0.05474	0.834292	4.94233	5.34855	-0.406221
LOC101927877	3.78269	3.57238	3.94284	4.58879	4.09093	4.15107	0.0547471	0.833925	3.76597	4.27693	-0.510958
LOC101928020	4.77115	4.35792	4.24286	3.99023	4.09982	3.92402	0.054775	0.833874	4.45731	4.00469	0.452618
TCP11L2	6.76069	6.89876	6.33001	6.20181	6.18301	6.22112	0.0548228	0.834125	6.66315	6.20198	0.461176
LINC01819	5.32118	5.26339	5.23956	5.3521	5.66195	5.58787	0.0548592	0.834204	5.27471	5.53398	-0.259269
DENND6A	8.54792	8.62443	8.44932	8.22509	8.29775	8.44219	0.0548737	0.83395	8.54056	8.32168	0.218883
POMK	9.69152	9.4493	9.6393	9.41268	9.39994	9.27033	0.0548757	0.833505	9.59337	9.36098	0.232386
GPR65	4.79971	4.79399	4.87316	4.87316	4.96446	4.92516	0.0548996	0.833394	4.82229	4.92092	-0.0986371
STXBP1	10.5012	10.5027	10.4844	10.412	10.4432	10.4763	0.0549081	0.833049	10.4961	10.4439	0.0522647
LOC105376554	4.38721	4.19553	4.44409	4.07508	4.01984	3.61435	0.0549302	0.832911	4.34227	3.90309	0.439185
CENPU	7.88717	7.98037	7.62349	8.19471	8.04521	8.30827	0.054937	0.83254	7.83034	8.18273	-0.352385
RDH11	9.09763	8.99492	8.8228	8.82553	8.62624	8.60996	0.0549454	0.832195	8.97178	8.68724	0.284543
GPC6-AS1	2.59262	2.50945	2.76639	2.15708	2.30179	2.46641	0.0549681	0.832066	2.62282	2.30843	0.314391
KIAA1656	4.37735	4.86445	5.0907	5.53418	5.37629	5.24543	0.0549761	0.831717	4.7775	5.3853	-0.607798
ZNF644	8.80717	8.82471	8.73181	8.96127	8.84229	8.98909	0.0550153	0.831837	8.7879	8.93088	-0.142987
GATB	6.7556	6.96331	6.89096	6.67846	6.67527	6.42823	0.0550194	0.831428	6.86996	6.59398	0.275972
C14orf1	11.2	11.2861	11.0365	10.9851	10.9976	10.9179	0.0550394	0.83126	11.1742	10.9669	0.207309
GUCA1A	5.40763	5.41386	5.68506	5.68588	6.17364	6.01958	0.0550787	0.831383	5.50219	5.9597	-0.457514
LMX1A	5.37853	5.4076	5.65115	5.73404	5.90026	5.67978	0.0550814	0.830954	5.47909	5.77136	-0.292268
DAP	9.13021	9.10555	9.00646	8.97502	8.96185	8.83541	0.0550933	0.830664	9.08074	8.92409	0.15665
LINC01344	4.43303	4.03955	4.60139	3.71905	3.8697	3.99769	0.0551526	0.831089	4.35799	3.86215	0.495843
ICE1	8.05044	8.001	7.81223	8.11391	8.22916	8.16324	0.055155	0.830655	7.95456	8.16877	-0.214212
LOC101928650	3.44089	3.72258	3.66486	4.4874	4.15226	3.8411	0.0551615	0.830284	3.60944	4.16025	-0.55081
OR4S2	3.5899	3.34327	3.49473	4.09248	3.66592	3.82497	0.0552022	0.830429	3.47597	3.86112	-0.385156
LOC105378626	6.55602	6.13496	6.47319	6.73703	6.8759	6.68394	0.0552809	0.831144	6.38806	6.76562	-0.377565
CPT1A	9.17812	9.09062	8.88495	9.26547	9.36682	9.26894	0.0553081	0.831086	9.05123	9.30041	-0.249179
LOC102725231	5.62037	5.5942	5.82537	5.9761	5.98465	5.81504	0.0553088	0.830627	5.67998	5.92526	-0.245285
GNAI1	7.54791	7.70462	7.27377	7.92264	7.936	7.76808	0.0553231	0.830375	7.50876	7.87557	-0.366806
FGFR1OP	7.53572	7.57693	7.48544	7.626	7.58399	7.63932	0.0553503	0.830317	7.5327	7.61643	-0.0837358
HLA-L	8.79568	8.75082	8.79492	8.71035	8.73851	8.64886	0.0553805	0.830304	8.78047	8.69924	0.0812326
SRMS	6.10049	5.80554	6.10786	6.29104	6.23458	6.30736	0.0553837	0.829885	6.00463	6.27766	-0.273027
ZBTB46-AS1	5.58375	5.42656	5.71725	5.74241	5.92086	6.05289	0.0553887	0.829494	5.57585	5.90539	-0.329533
LOC105372460	3.94286	4.46665	4.24734	3.9196	3.70315	3.59412	0.0555553	0.831522	4.21895	3.73896	0.479991
FAM13C	6.58128	6.35899	5.88384	5.67675	5.63892	5.80816	0.0556026	0.831764	6.2747	5.70794	0.566763
LOC105377555	4.76745	4.93016	4.96804	4.52868	4.75491	4.38189	0.0556331	0.831754	4.88855	4.55516	0.33339
NFIL3	6.76192	6.94163	6.60145	6.26748	6.23184	6.59315	0.0556518	0.831567	6.76833	6.36416	0.404174
NCAN	5.12039	5.31668	5.61123	5.74891	5.69826	5.75356	0.0556545	0.831143	5.34943	5.73358	-0.384144
CMTM3	8.64985	8.81897	8.4748	8.22624	8.26994	8.46193	0.0556735	0.830962	8.64787	8.31937	0.328504
ABCA6	5.64904	5.41185	4.61348	4.41768	4.41803	4.31298	0.0557351	0.831416	5.22479	4.38289	0.841898
RARRES3	4.51067	4.43724	4.20069	3.76038	4.18599	3.96488	0.0557622	0.831355	4.38286	3.97042	0.412446
CNPY3	9.57048	9.6186	9.47182	9.45818	9.41881	9.42395	0.0557815	0.831179	9.55363	9.43364	0.11999
DEPTOR	4.78787	4.73613	4.75577	4.71941	4.60514	4.66464	0.0558055	0.831073	4.75992	4.66306	0.0968594
LINC00269	4.36893	4.55708	4.10965	4.95164	4.57605	4.98831	0.0558583	0.831395	4.34522	4.83866	-0.493443
HSD11B1	5.97042	6.34069	6.13219	5.81638	5.75234	5.92578	0.0559109	0.831714	6.14777	5.8315	0.316266
COA6	7.84154	7.98956	7.64739	8.09635	8.05356	8.23633	0.0559181	0.831358	7.82616	8.12875	-0.302589
MPV17L2	8.47743	8.49073	8.324	8.27696	8.31341	8.21073	0.0559478	0.831336	8.43072	8.26703	0.163682
LOC105376348	5.21355	5.39563	5.06203	5.4227	5.53127	5.55388	0.0560161	0.831887	5.22374	5.50262	-0.278879
MIR4287	2.81894	2.86418	3.02165	3.265	3.45061	3.04592	0.0560176	0.831447	2.90159	3.25384	-0.352251
BMPR1B-AS1	3.79015	3.75646	3.4273	3.42731	3.05956	3.2303	0.0560268	0.831121	3.65797	3.23906	0.41891
CDKN1C	6.80303	6.68497	6.66862	6.91629	7.05721	6.82342	0.0560749	0.831372	6.71887	6.93231	-0.213434
TMEM97	9.6632	9.70528	9.63092	9.62518	9.50439	9.50244	0.0560808	0.830998	9.66647	9.54401	0.122464
TNFRSF21	9.80316	9.77579	9.59324	9.47109	9.55418	9.56754	0.0560967	0.830773	9.72406	9.53094	0.193121
ATP5C1	11.1184	11.1506	11.2333	11.2388	11.272	11.3057	0.0560987	0.830342	11.1675	11.2722	-0.104696
SUN3	3.20966	3.56086	3.36975	3.66658	3.76164	3.60319	0.0561032	0.829949	3.38009	3.67714	-0.297048
LOC105376980	3.18343	3.52534	3.57619	3.65544	4.23123	4.27812	0.0561052	0.829518	3.42832	4.05493	-0.62661
LINC01777	4.03239	4.35705	3.85387	3.73611	3.63467	3.67148	0.0561103	0.829134	4.0811	3.68075	0.40035
SNORD13P1	3.07194	3.06266	2.64974	2.44956	2.62333	2.52873	0.0561642	0.82947	2.92812	2.53387	0.394242
MIR3121	3.12598	2.61084	2.95239	2.49964	2.52931	2.42683	0.0561759	0.829185	2.8964	2.48526	0.411141
PTPN20	6.02091	5.85698	6.02223	6.1564	6.07336	6.20143	0.0561774	0.828748	5.96671	6.14373	-0.177026
ZDHHC9	10.6496	10.627	10.5868	10.4993	10.5503	10.3766	0.0561796	0.828323	10.6211	10.4754	0.145725
ARFGEF3	5.80813	5.64205	5.71745	5.81379	5.90216	5.94843	0.0561831	0.827918	5.72254	5.88813	-0.165589
CFHR4	2.43876	2.94231	2.80766	3.17925	3.16244	3.07628	0.056203	0.827754	2.72958	3.13932	-0.409746
TFEC	4.24101	4.6394	4.26168	4.03091	4.08209	3.84113	0.0563151	0.828947	4.38069	3.98471	0.395985
SLC35F6	9.72792	9.65979	9.44259	9.34796	9.42888	9.31664	0.0563385	0.828835	9.6101	9.36449	0.245609
LINC00661	4.29814	4.34464	4.47595	4.73451	4.60689	4.48747	0.0564236	0.829628	4.37291	4.60962	-0.23671
GFPT2	8.21555	8.18608	8.186	8.01521	8.11902	7.86853	0.0564567	0.829659	8.19588	8.00092	0.194962
ZNF407	6.54791	6.63243	6.61643	6.73473	6.66084	6.81784	0.0564585	0.829229	6.59892	6.7378	-0.13888
LOC105375486	3.88708	3.71749	3.95597	3.6165	3.71241	3.53837	0.0564651	0.828869	3.85351	3.62243	0.231083
PRRX2-AS1	5.5949	5.62376	5.70814	6.02756	6.0886	5.73136	0.0564673	0.828446	5.64227	5.94917	-0.306909
LINC01683	2.85908	2.7275	2.87067	2.40318	2.69717	2.58266	0.0565135	0.828668	2.81908	2.56101	0.258075
LOC100289511	5.82105	5.90397	5.93651	5.63623	5.78049	5.46249	0.0565652	0.828971	5.88718	5.6264	0.260776
ELF3-AS1	5.06428	4.83846	5.29249	4.81664	4.56208	4.59185	0.0566663	0.829997	5.06508	4.65686	0.40822
LOC613206	4.11415	4.42061	4.28738	4.46986	4.57702	4.52374	0.0566671	0.829553	4.27405	4.52354	-0.249486
LOC102723809	3.02241	3.31477	3.27392	2.78777	2.90854	3.01669	0.0567673	0.830564	3.2037	2.90433	0.299365
OPN4	6.0129	6.00308	6.09149	6.45146	6.20078	6.18184	0.056782	0.830324	6.03582	6.27803	-0.242203
SAMD9L	8.3455	8.28855	8.09843	7.99932	8.05574	8.06207	0.0567962	0.830077	8.24416	8.03904	0.20512
LOC105377781	3.24932	3.50698	3.4234	3.75659	3.74484	3.5264	0.0568521	0.830439	3.39324	3.67594	-0.282706
DDR1	8.32908	8.3375	8.18752	8.06963	8.16954	8.1553	0.0569357	0.831205	8.2847	8.13149	0.15321
USP8	8.69117	8.51908	8.51406	8.73735	8.70562	8.76227	0.056951	0.830974	8.57477	8.73508	-0.16031
LINC00613	2.98097	2.96241	2.92803	2.56185	2.86345	2.7394	0.0569607	0.830661	2.95714	2.72156	0.235573
MIR3689D2	6.06551	6.42283	6.18149	5.93751	5.91733	5.96978	0.0570257	0.831154	6.22328	5.94154	0.281737
CDIPT-AS1	5.09694	5.13386	5.26488	5.27228	5.64721	5.57339	0.0570423	0.830943	5.16523	5.49762	-0.332398
IGLL1	5.81887	5.96272	6.11956	6.35511	6.20853	6.71258	0.0570619	0.830775	5.96705	6.4254	-0.458352
PAX1	4.8284	4.74629	5.06676	5.20882	5.07699	5.36346	0.0570742	0.830501	4.88048	5.21643	-0.335944
LETM2	7.11301	7.37797	7.0221	7.55671	7.50658	7.3871	0.0571257	0.830797	7.17102	7.48346	-0.312437
FAM129C	5.9693	5.7729	6.06356	6.12713	6.34593	6.1876	0.0571331	0.830453	5.93526	6.22022	-0.284963
LOC105373587	4.09733	4.24417	4.05342	3.96546	4.0057	3.88192	0.0571466	0.830196	4.13164	3.95102	0.18062
CA6	4.61965	4.52468	4.69653	4.77225	4.71488	4.78181	0.0571851	0.830303	4.61362	4.75631	-0.142691
CYP2C18	3.03861	2.79444	2.99958	3.71678	3.11101	3.58084	0.0572082	0.830188	2.94421	3.46954	-0.525336
F9	3.37565	3.40986	3.72429	3.03585	2.85871	3.28914	0.0572263	0.83	3.50327	3.06123	0.442035
LOC100130548	4.43918	4.76152	5.01849	5.19073	5.31821	5.11726	0.0575097	0.833657	4.73973	5.20873	-0.469002
MIR592	3.98779	3.86012	3.88153	4.01387	4.02227	4.00783	0.0575189	0.833337	3.90981	4.01466	-0.104843
ISL1	10.1462	10.2109	10.1898	10.0745	9.94448	10.1068	0.0575354	0.833123	10.1823	10.0419	0.140343
CS	11.9012	11.8985	11.7576	11.9578	11.9964	11.9904	0.0576141	0.833812	11.8524	11.9815	-0.129071
ACTBL2	6.9445	7.07561	6.3821	6.23939	6.28033	5.79104	0.0576659	0.834108	6.80073	6.10359	0.697148
LOC105378412	3.98125	4.11517	4.1534	4.26295	4.18882	4.34717	0.0577342	0.834644	4.08327	4.26632	-0.183041
RPL18	7.67524	7.70599	7.69537	7.78649	7.7341	7.72442	0.0577425	0.834313	7.6922	7.74834	-0.056137
LOC105379011	3.73255	3.85201	3.86764	3.52962	3.61617	3.73229	0.0577746	0.834324	3.8174	3.62603	0.191375
LOC105370455	5.59403	5.40618	5.64761	5.74569	6.05302	5.79762	0.0577817	0.833976	5.54927	5.86544	-0.316167
SLC22A4	6.36446	6.00842	5.61593	5.38216	5.4338	5.45502	0.0578348	0.834291	5.99627	5.42366	0.572616
PRICKLE1	8.88617	8.97457	8.99248	8.78839	8.8425	8.61059	0.0578613	0.834221	8.95107	8.74716	0.203909
SERPINB1	7.97594	7.8535	7.94828	7.8595	7.77865	7.76861	0.057882	0.834069	7.92591	7.80225	0.123655
TMED2	11.4425	11.4411	11.4594	11.3394	11.3755	11.4255	0.0578917	0.833759	11.4477	11.3801	0.0675556
STMND1	4.08512	4.41318	4.44022	4.79323	4.52683	4.71592	0.0579335	0.833911	4.31284	4.67866	-0.365822
GFAP	5.66882	5.44096	5.524	6.22684	5.77033	5.85952	0.0579336	0.833464	5.54459	5.95223	-0.407638
SAMD4A	5.17701	5.1962	4.99272	5.26914	5.62218	5.43009	0.057946	0.833192	5.12198	5.44047	-0.318492
CCDC140	4.59735	4.6129	4.56142	4.66596	4.71316	4.8537	0.0580811	0.834685	4.59056	4.74427	-0.153718
LOC105374591	4.18558	4.07812	3.89743	4.29969	4.25383	4.2794	0.0581286	0.834919	4.05371	4.27764	-0.223931
TM4SF19-AS1	5.76375	6.01241	5.777	5.47537	5.66941	5.62184	0.0581514	0.834797	5.85105	5.58887	0.262179
HNRNPA1P33	4.30238	4.77365	4.36093	5.649	5.10567	4.86094	0.0581587	0.834452	4.47898	5.2052	-0.726221
LINC00189	3.71922	4.15785	4.06771	3.64108	3.65889	3.56566	0.0581689	0.83415	3.98159	3.62188	0.359718
LOC105375937	4.12711	3.974	4.1067	3.60769	3.87262	3.9001	0.0581745	0.833782	4.06927	3.79347	0.275802
LOC105375451	5.53423	5.40932	5.56386	4.89067	5.16629	5.34438	0.058222	0.834015	5.50247	5.13378	0.36869
MROH1	7.15227	7.05726	7.24701	6.98739	7.03975	6.9582	0.0582477	0.833936	7.15218	6.99511	0.157069
TAPBPL	7.46189	7.37343	7.16758	7.12167	7.11611	6.95837	0.0582757	0.833889	7.3343	7.06538	0.268919
BDNF	5.52997	5.47881	5.52945	5.77974	5.56671	5.69945	0.0583027	0.833828	5.51274	5.68197	-0.169226
LOC102724449	3.86182	3.67092	3.87058	4.02291	4.1793	3.94646	0.0583147	0.833553	3.80111	4.04956	-0.248453
THOC5	9.87571	9.86277	9.83894	9.77038	9.74994	9.83587	0.0583205	0.833191	9.85914	9.7854	0.0737455
CELF2-AS1	4.27913	4.22894	4.59259	4.59225	4.74181	4.75026	0.0583705	0.833458	4.36688	4.69477	-0.32789
CBLB	10.2453	10.1206	9.95156	9.87337	9.91629	9.74842	0.0583748	0.833074	10.1058	9.84602	0.259798
KCNA2	5.1957	5.19863	5.18628	4.78803	5.06886	5.03042	0.0583976	0.832955	5.19354	4.96244	0.231102
LINC01002	6.84483	7.23243	6.73564	7.34618	7.33867	7.31738	0.0584406	0.833122	6.93763	7.33407	-0.396441
NFYC	6.85103	6.80553	6.62087	6.61671	6.53345	6.52959	0.0584882	0.833355	6.75914	6.55992	0.199228
CCDC185	5.84831	5.67653	5.61779	5.30393	5.34473	5.59479	0.058566	0.834018	5.71421	5.41448	0.299728
B3GNT7	5.7944	5.87592	6.02805	6.16945	6.02119	6.19299	0.0585718	0.833656	5.89946	6.12787	-0.228417
RAPGEF4	5.26391	5.37944	5.35413	5.22237	5.03968	5.20271	0.0585842	0.833388	5.33249	5.15492	0.177572
LOC100505715	4.19804	4.29093	4.38374	5.0655	4.5565	4.60007	0.0586206	0.833462	4.29091	4.74069	-0.449785
CD52	5.52149	5.62602	5.70627	5.47443	5.4203	5.22079	0.0586892	0.833993	5.61793	5.37184	0.246082
RTN4RL1	5.47405	5.76213	5.85248	6.36252	6.18852	5.90953	0.0586979	0.833672	5.69622	6.15352	-0.457297
PPIF	10.6994	10.7587	10.6754	10.6587	10.6306	10.5824	0.0587473	0.833931	10.7112	10.6239	0.0872924
RXFP3	5.04892	4.80377	5.3543	5.37378	5.61602	5.62644	0.0588571	0.835045	5.06899	5.53875	-0.469755
KDM4D	6.37897	6.2067	5.99548	5.73008	5.97533	5.8416	0.0588593	0.834632	6.19372	5.849	0.344714
LOC387810	6.00277	5.65392	5.89214	6.06884	6.26574	6.51919	0.0588602	0.834201	5.84961	6.28459	-0.43498
LOC102723704	3.15347	2.95436	2.8865	2.79417	2.80964	2.66399	0.0588648	0.833824	2.99811	2.75593	0.242178
NPFF	4.88815	4.84787	4.94647	5.00299	4.98283	5.13595	0.0588752	0.833529	4.89416	5.04059	-0.146428
D21S2088E	3.10542	2.97429	2.9175	3.44395	3.11338	3.31203	0.0588962	0.833384	2.99907	3.28978	-0.290712
MARS	9.72722	9.76285	9.62708	9.62573	9.57811	9.54876	0.0589291	0.833407	9.70572	9.5842	0.121519
CLCA1	3.13708	3.29325	3.36206	3.41968	3.55614	3.43788	0.0589526	0.833299	3.26413	3.47123	-0.207103
LMNA	8.29488	8.25671	8.05983	8.50092	8.37221	8.39115	0.0589702	0.833106	8.20381	8.42143	-0.217619
GMPS	10.3814	10.3475	10.4022	10.4606	10.4722	10.4045	0.0589883	0.832921	10.377	10.4458	-0.0687335
SOS1	9.32492	9.31122	9.10634	9.55187	9.36981	9.55336	0.0590217	0.832952	9.24749	9.49168	-0.244185
MIR4716	4.72024	4.67168	4.8659	4.88827	5.44665	5.35372	0.0590546	0.832976	4.75261	5.22955	-0.476939
SPACA4	6.21241	6.05936	6.26255	6.33202	6.32123	6.42126	0.0590793	0.832884	6.17811	6.35817	-0.180062
CD70	6.19399	5.9124	5.83765	5.5396	5.68456	5.7444	0.0591346	0.833224	5.98134	5.65618	0.325159
UTF1	6.23551	6.0997	6.23546	6.60805	6.51695	6.28327	0.0591368	0.832814	6.19022	6.46943	-0.279202
AHCYL1	9.78315	9.88774	9.86129	9.75912	9.77332	9.74583	0.059209	0.833392	9.84406	9.75942	0.084633
HNRNPA2B1	9.58701	9.55068	9.69071	9.89372	9.71232	9.76014	0.0592387	0.833371	9.60947	9.78873	-0.179257
CCDC65	4.65336	4.74154	4.77469	5.08486	4.80061	5.10478	0.0592462	0.833037	4.7232	4.99675	-0.273554
LOC100507460	8.19818	8.18426	8.38041	8.38396	8.46969	8.4427	0.0592698	0.832929	8.25428	8.43212	-0.177834
S100A10	5.1523	5.26937	5.18771	5.31015	5.53485	5.362	0.0592834	0.832682	5.20312	5.40233	-0.199208
ZNF37A	6.0758	5.93478	5.84826	5.73113	5.77414	5.80657	0.0593158	0.832699	5.95295	5.77061	0.182338
LINC01875	5.13317	5.02283	5.06685	5.31898	5.14002	5.37784	0.0593312	0.832477	5.07428	5.27895	-0.204667
ELP2	7.81063	8.05919	7.78787	7.60456	7.65422	7.69065	0.0593327	0.832061	7.8859	7.64981	0.236086
CLEC2B	7.75011	7.69834	7.53505	7.81277	7.8469	7.99616	0.0593939	0.832481	7.66116	7.88528	-0.224112
FLVCR1	9.05835	9.05652	8.96787	8.93483	8.96187	8.87078	0.0594124	0.832304	9.02758	8.92249	0.105087
AGBL5-AS1	5.68094	4.86952	4.9665	4.6668	4.26532	4.37235	0.0594442	0.832312	5.17232	4.43483	0.737493
FOLR3	4.81751	4.66101	5.12165	5.53457	5.18063	5.24427	0.0594648	0.832164	4.86672	5.31982	-0.453101
COL6A4P2	5.38491	5.33473	5.85759	5.90189	6.03461	5.9784	0.0595145	0.832423	5.52574	5.97163	-0.445888
HTR1D	4.49588	4.41404	4.84319	4.84811	5.10579	4.98143	0.0595751	0.832835	4.58437	4.97844	-0.394074
SRSF4	8.55254	8.6183	8.49014	8.6335	8.6551	8.70122	0.0595992	0.832735	8.55366	8.66328	-0.109615
MIR3159	7.18364	6.98417	6.7133	7.38816	7.22746	7.45554	0.0596105	0.832457	6.96037	7.35705	-0.396683
EMILIN2	6.04309	6.16907	6.05111	6.26182	6.28723	6.158	0.0596447	0.832499	6.08776	6.23568	-0.147925
LOC105377578	3.73472	3.83127	4.04686	3.61362	3.39069	3.64917	0.0596562	0.832224	3.87095	3.55116	0.319792
DIMT1	8.47197	8.48574	8.49404	8.60749	8.52577	8.53101	0.059673	0.832024	8.48392	8.55476	-0.0708404
SAC3D1	6.23866	6.36385	6.01605	6.51128	6.53589	6.41618	0.0596739	0.831601	6.20619	6.48778	-0.281596
PLGLB1	5.22788	5.23576	5.01343	5.00507	4.49616	4.39674	0.0596773	0.831215	5.15903	4.63266	0.52637
NPR1	5.01897	5.1541	5.36444	5.58978	5.47305	5.38596	0.0596839	0.830874	5.17917	5.48293	-0.303759
NBPF12	6.8607	6.85779	6.51017	7.05517	7.03827	7.36342	0.0597621	0.831529	6.74289	7.15229	-0.409401
CYP24A1	4.09744	4.1461	4.35569	3.75399	3.869	4.05425	0.0597833	0.831389	4.19974	3.89241	0.307331
SPAG4	5.98117	5.77015	5.57677	5.37827	5.55755	5.34366	0.0598526	0.83192	5.77603	5.42649	0.349539
MIR1260A	7.19778	7.36302	7.08281	7.74634	7.35637	7.79085	0.0599798	0.833254	7.21453	7.63119	-0.416654
TBC1D8-AS1	4.72707	4.68748	4.81744	4.59225	4.67665	4.56737	0.060019	0.833365	4.744	4.61209	0.131906
LOC101928718	5.9004	5.67552	5.68174	5.55184	5.58711	5.52532	0.0600535	0.833411	5.75256	5.55476	0.1978
DUX4	2.92294	3.01549	3.01385	3.22109	3.06569	3.10225	0.0600541	0.832985	2.98409	3.12968	-0.145583
LOC105372074	3.47866	3.37665	3.49602	3.63367	3.66872	3.99706	0.0600746	0.832837	3.45044	3.76648	-0.316042
PROCA1	5.47873	5.14364	5.57394	5.95149	5.82703	5.64691	0.0600941	0.832674	5.39877	5.80848	-0.409707
SRRM2	10.2611	10.1129	10.074	10.4981	10.2777	10.3468	0.0601232	0.832646	10.1493	10.3742	-0.22483
MIR127	7.40487	7.36338	7.43698	7.59526	7.50184	7.46046	0.0601656	0.8328	7.40175	7.51919	-0.117442
FAIM	2.85658	2.88657	2.58156	3.05993	2.97336	3.17857	0.0601911	0.832721	2.77491	3.07062	-0.295716
SLC30A1	9.44932	9.47207	9.24711	9.58921	9.5433	9.61819	0.0602903	0.833662	9.3895	9.58356	-0.19406
TRIM16L	5.7647	5.66492	5.83009	6.42667	5.87587	6.34735	0.0602925	0.83326	5.75323	6.21663	-0.463398
MCCD1	6.09669	6.08233	6.62154	6.74912	6.7575	6.68645	0.0603021	0.832962	6.26685	6.73102	-0.46417
NIT1	8.00889	8.07007	7.764	7.70793	7.60951	7.73748	0.060316	0.832723	7.94765	7.68498	0.262677
CD8A	6.23806	6.05477	6.48782	6.58157	6.57163	6.87581	0.0603371	0.832584	6.26021	6.67634	-0.416125
LOC105377373	3.50309	3.27778	3.23807	3.20244	2.90763	2.87902	0.0603426	0.832229	3.33964	2.99636	0.34328
TCTE1	4.47092	4.27068	4.74849	4.97486	4.7709	4.92339	0.0603795	0.832307	4.4967	4.88972	-0.393019
RMDN2-AS1	3.26747	3.68808	3.35871	2.89188	3.10392	3.14862	0.0603925	0.832057	3.43809	3.04814	0.389949
DPT	7.14542	7.55842	6.84972	6.56828	6.56692	6.75013	0.0603995	0.831724	7.18452	6.62844	0.556079
RAB25	5.19183	5.03799	5.18203	5.24728	5.36768	5.51712	0.0604128	0.831478	5.13728	5.37736	-0.240078
A4GNT	3.6692	3.80402	4.20684	3.38068	3.57812	3.18476	0.0604157	0.83109	3.89335	3.38119	0.512165
CACNB2	7.26498	7.3526	6.67712	6.62242	6.37717	6.55046	0.0604437	0.831046	7.09823	6.51668	0.581551
GARS	10.5757	10.4781	10.4411	10.3364	10.2979	10.4278	0.0605089	0.831514	10.4983	10.3541	0.144242
PCNX4	9.29583	9.29219	9.21579	9.32126	9.34653	9.38514	0.0605148	0.831167	9.26794	9.35098	-0.08304
TRUB2	9.59273	9.51862	9.39618	9.35638	9.37339	9.29913	0.0605533	0.831268	9.50251	9.34297	0.159544
NFIB	9.38158	9.31529	9.27031	9.40444	9.39772	9.46158	0.0605798	0.831204	9.32239	9.42125	-0.0988526
LOC101928207	3.03323	2.58295	2.79232	2.45624	2.46905	2.4713	0.0606109	0.831205	2.80283	2.46553	0.337303
PAX2	6.17892	6.10165	6.12246	6.2144	6.21557	6.33733	0.0606184	0.83088	6.13434	6.25577	-0.121424
CSPG4	6.76639	6.86153	6.64813	6.87425	7.07582	6.98581	0.0606479	0.830857	6.75868	6.97863	-0.219947
C4orf33	5.8931	5.9654	5.85825	5.70797	5.6445	5.84445	0.0606781	0.830844	5.90558	5.73231	0.173277
RIIAD1	5.88245	6.36504	6.12853	6.44496	6.63955	6.47256	0.0606862	0.830529	6.12534	6.51902	-0.393687
LOC105371244	4.13455	4.27106	4.12705	3.95717	3.95707	4.09991	0.0607322	0.830734	4.17755	4.00472	0.172838
SNAP25-AS1	5.05488	4.91453	4.83348	4.54731	4.6799	4.80691	0.0607725	0.830858	4.93429	4.67804	0.256256
SCN1A	4.3536	4.07989	4.30315	3.98345	4.05244	4.02919	0.0608319	0.831245	4.24555	4.0217	0.223852
LINC02252	3.99123	4.3957	3.90964	3.40001	3.76432	3.68419	0.0608493	0.831057	4.09885	3.61617	0.48268
SLC30A7	10.6122	10.6105	10.8251	10.5253	10.4859	10.4685	0.0609002	0.831327	10.6826	10.4932	0.189359
MIR301A	3.28471	2.79088	2.65777	2.4325	2.43223	2.38351	0.0609135	0.831083	2.91112	2.41608	0.495043
MIR597	4.68427	4.08472	4.7677	4.03479	3.90007	3.89604	0.0609492	0.831146	4.51223	3.94363	0.5686
DDX6	10.1664	10.1523	10.3128	10.3291	10.3405	10.3721	0.0609604	0.830873	10.2105	10.3472	-0.136772
C2orf15	4.37663	4.63766	4.43059	4.06868	4.23281	4.31241	0.060977	0.830676	4.48163	4.20463	0.276993
CTAGE1	4.06763	4.41138	4.60592	4.79692	4.69366	4.8952	0.0610422	0.831139	4.36164	4.79526	-0.433615
TMEM18	7.52206	7.56307	7.37341	7.77595	7.59348	7.69491	0.0610499	0.83082	7.48618	7.68811	-0.201931
ZNF512	9.46809	9.43368	9.34784	9.34665	9.28324	9.21474	0.0610658	0.830614	9.41654	9.28154	0.134993
LRRC17	9.65936	9.6987	9.5018	9.4426	9.39992	9.49989	0.0611141	0.830847	9.61995	9.44747	0.172484
NEUROG3	5.42669	5.23667	5.6249	5.7131	5.72511	5.71899	0.0611282	0.830615	5.42942	5.71907	-0.28965
SPARC	9.28401	9.20253	9.3269	9.38955	9.38161	9.34459	0.0611389	0.830338	9.27115	9.37192	-0.100773
CNKSR2	7.55229	7.57536	7.39587	7.341	7.09849	7.3308	0.0611461	0.830014	7.50784	7.25676	0.251077
G2E3	8.72473	8.69343	8.67222	8.83446	8.72997	8.78822	0.0612093	0.830449	8.69679	8.78422	-0.087424
NEXN	7.17562	7.10325	6.66462	7.38558	7.36811	7.73646	0.0612239	0.830225	6.98116	7.49672	-0.515554
C1QTNF8	5.95943	6.01175	6.06143	6.1254	6.06522	6.1091	0.0612729	0.830468	6.01087	6.09991	-0.0890362
COX15	9.3388	9.32225	9.25097	9.25553	9.18644	9.14541	0.0612909	0.830289	9.304	9.19579	0.10821
FOXP1	8.17949	8.27943	8.11469	8.10706	8.00822	8.00829	0.061322	0.830289	8.1912	8.04119	0.150015
ITGA4	8.71274	8.80651	8.59005	8.57051	8.45671	8.53237	0.0613681	0.830492	8.7031	8.51987	0.183236
BUB1	9.73077	9.65705	9.66105	9.8223	9.85858	9.72591	0.0613814	0.830251	9.68296	9.80226	-0.119307
OR6T1	4.95237	5.12934	5.46223	4.82847	4.81947	4.58108	0.061441	0.830636	5.18131	4.74301	0.438307
CLDN10-AS1	3.07013	3.2614	3.09518	2.80977	3.01124	2.6238	0.0614564	0.830424	3.14224	2.81494	0.327299
GPRC5B	8.03867	7.7848	7.33256	7.13844	7.26879	7.10653	0.0614853	0.830394	7.71868	7.17125	0.547425
PLCB1	8.69246	8.66841	8.16385	7.87332	8.06448	8.12852	0.0614981	0.830147	8.50824	8.02211	0.486133
SUOX	7.32301	7.09081	7.09639	7.01452	6.90772	6.94997	0.0615724	0.830729	7.17007	6.9574	0.212666
STARD3	8.52039	8.66464	8.44302	8.38774	8.38919	8.30124	0.0615895	0.830541	8.54268	8.35939	0.18329
LINC01684	5.56996	5.24106	5.1491	4.97946	5.04258	4.90238	0.0615948	0.830192	5.32004	4.9748	0.345235
LOC105370013	3.30282	3.57121	3.58322	3.25448	3.22753	3.26311	0.0615959	0.829788	3.48575	3.24837	0.237381
FAM83H-AS1	6.32467	6.48165	6.74245	6.95064	6.76385	6.86378	0.0616347	0.829892	6.51626	6.85943	-0.343167
FLJ46365	4.25544	3.92034	4.51241	4.86693	4.56014	4.75558	0.0616436	0.829593	4.2294	4.72755	-0.498156
SREBF1	7.68341	7.63745	6.76521	6.62845	6.65507	6.43184	0.06165	0.829261	7.36202	6.57179	0.790236
DMKN	7.37243	7.34517	6.97496	6.81393	6.92108	6.92743	0.0616789	0.829232	7.23085	6.88748	0.343374
SLC35C2	9.06526	9.04451	8.75576	8.70703	8.6674	8.71212	0.0617256	0.829441	8.95518	8.69552	0.259658
KCNJ3	5.71972	5.86379	5.64267	5.34068	5.34203	5.63565	0.0617271	0.829044	5.74206	5.43945	0.302607
TMEM263	8.48312	8.51102	8.44469	8.33528	8.40837	8.42948	0.0617366	0.828755	8.47961	8.39104	0.0885667
DPH6-AS1	4.24811	4.5931	4.24164	4.62789	4.84054	4.6508	0.0617477	0.828487	4.36095	4.70641	-0.34546
CD24	10.4044	10.4508	10.4714	10.6736	10.4853	10.6569	0.0617667	0.828326	10.4422	10.6053	-0.163065
ELMO3	6.32272	6.49807	6.29787	6.49238	6.58645	6.67734	0.0617681	0.827928	6.37289	6.58539	-0.212504
[truncated: 24,696 more rows]

## Sheet: OE_96h vs CTRL
Gene	96hr1	96hr2	96hr3	CTRL1	CTRL2	CTRL3	ttest	FDR adjusted	AVERAGE 96hr	AVERAGE Contrl	Log2FC
[truncated: 26,687 more rows]

[truncated: 3 more sheets: Overlapped genes, combined signatures.log2FC, RA-responsive genes (FDR<0.1)]
