# Supplementary material for: CHAF1A Blocks Neuronal Differentiation and Promotes Neuroblastoma Oncogenesis via Metabolic Reprogramming
Source: Adv Sci (Weinh). 2021 Aug 8;8(19):2005047. doi: 10.1002/advs.202005047 (PMC8498874; doi:10.1002/advs.202005047)
Supplement: Supplementary file 4 — Supplemental Table 3 [file ADVS-8-2005047-s005.xlsx]

## Sheet: Explanation
	OrigScale		Values are normalized in terms of raw area counts.
	ScaledImpData		Each biochemical in OrigScale is rescaled to set the median equal to 1.
			Then, missing values are imputed with the minimum.
	ProNormImpData		Values for each sample are normalized by Bradford protein concentration.
			Each biochemical in OrigScale is then rescaled to set the median equal to 1.
			Lastly, missing values are imputed with the minimum.
	Pathway Heat Map		This is the heat map associated with the statistical analysis of the data.
			Indicates ratios, p- and q-values for each comparison.
			0.55	Green: indicates significant difference (p≤0.05) between the groups shown, metabolite ratio of < 1.00
			0.76	Light Green: narrowly missed statistical cutoff for significance 0.05<p<0.10, metabolite ratio of < 1.00
			1.71	Red: indicates significant difference (p≤0.05) between the groups shown; metabolite ratio of ≥ 1.00
			1.32	Light Red: narrowly missed statistical cutoff for significance 0.05<p<0.10, metabolite ratio of ≥ 1.00
			1.2	Non-colored text and cell: mean values are not significantly different for that comparison
		* indicates compounds that have not been officially confirmed based on a standard, but we are confident in its identity
		** samples without a XX measure (i.e. the media) are lost by this normalization, as well as any compounds that were only detected in these samples

## Sheet: Pathway Heat Map
	Baylor College of Medicine BAYL-05-14VW - Metabolic changes during neuroblastoma differentiation BAYL-05-14VW
	Heat map of statistically significant biochemicals profiled in this study. Red and green shaded cells indicate p≤0.05 (red indicates that the mean values are significantly higher for that comparison; green values significantly lower). Light red and light green shaded cells indicate 0.05<p<0.10 (light red indicates that the mean values trend higher for that comparison; light green values trend low…										Fold of Change					Statistical Values
											Welch's Two-Sample t-Test					Welch's Two-Sample t-Test
											LAN5 RA	CHLA255 RA	CHAF1A 24 Hrs	CHAF1A 72 Hrs		LAN5 RA		CHLA255 RA		CHAF1A 24 Hrs		CHAF1A 72 Hrs
																LAN5 Ctrl		CHLA255 Ctrl		CHAF1A Ctrl		CHAF1A Ctrl
	Pathway Sort Order	Super Pathway	Sub Pathway	Biochemical Name	Platform	Comp ID	KEGG	HMDB	PUBCHEM	X	LAN5 Ctrl	CHLA255 Ctrl	CHAF1A Ctrl	CHAF1A Ctrl	X	p-value	q-value	p-value	q-value	p-value	q-value	p-value	q-value
	1	Amino Acid	Glycine, Serine and Threonine Metabolism	glycine	LC/MS pos early	58	C00037	HMDB00123	750		1.25	1.4	0.91	1.16		0.017	0.0086	0.0081	0.0053	0.1541	0.0782	0.0188	0.1012
	2			N-acetylglycine	LC/MS pos early	27710		HMDB00532	10972		1.83	1.69	0.82	1.08		0.0434	0.0165	0.0211	0.0117	0.1436	0.0747	0.5711	0.465
	5			dimethylglycine	LC/MS pos early	5086	C01026	HMDB00092	673		1.39	1.98	1.17	1		0.1133	0.035	0.0053	0.0038	0.332	0.1488	0.992	0.5915
	6			betaine	LC/MS pos early	3141	C00719	HMDB00043	247		1.44	1.52	0.74	1.01		0.0495	0.018	0.0122	0.0074	0.0003	0.0005	0.9623	0.586
	9			serine	LC/MS pos early	1648	C00065	HMDB00187	5951		2.52	2.42	0.71	0.99		0.0024	0.0024	0.0007	0.0008	0.0005	0.0007	0.9092	0.5702
	10			N-acetylserine	LC/MS pos early	37076		HMDB02931	65249		1.33	1.29	1.48	1.07		0.0091	0.0057	0.0309	0.0161	0.0004	0.0005	0.2714	0.3599
	15			threonine	LC/MS pos early	1284	C00188	HMDB00167	6288		2.77	1.87	0.76	0.96		2.0403e-05	6.6495e-05	0.0007	0.0008	2.6234e-05	8.6389e-05	0.2162	0.3202
	16			N-acetylthreonine	LC/MS neg	33939			152204		1.33	1.52	1.42	1.05		0.0003	0.0006	0.0056	0.0039	0.0006	0.0008	0.6107	0.4769
	22			homoserine lactone	LC/MS pos early	15696	C02926		445963		0.87	1.8	1.7	0.98		0.4702	0.1161	0.0378	0.019	0.0105	0.0084	0.9124	0.5711
	28		Alanine and Aspartate Metabolism	alanine	LC/MS pos early	1126	C00041	HMDB00161	5950		1.49	1.15	1.06	0.98		0.0255	0.0112	0.2022	0.0824	0.4468	0.1904	0.7491	0.5213
	29			N-acetylalanine	LC/MS neg	1585	C02847	HMDB00766	88064		1.34	1.07	0.91	0.99		0.0006	0.0009	0.3243	0.122	0.1212	0.0658	0.8875	0.5656
	31			aspartate	LC/MS pos early	443	C00049	HMDB00191	5960		1.87	1.46	1.26	1.06		0.0289	0.0123	0.0056	0.0039	0.0017	0.0018	0.2821	0.3643
	33			asparagine	LC/MS pos early	512	C00152	HMDB00168	6267		1.91	1.54	0.89	0.96		0.0011	0.0015	0.0163	0.0095	0.0184	0.0135	0.3395	0.3923
	34			N-acetylasparagine	LC/MS pos early	33942		HMDB06028	99715		2.06	1.89	1.04	0.98		0.0051	0.004	0.001	0.0011	0.6761	0.2562	0.9266	0.5743
	35			N-acetylaspartate (NAA)	LC/MS polar	22185	C01042	HMDB00812	65065		0.78	1.26	1.59	1.09		0.4929	0.1207	0.2481	0.0974	0.001	0.0012	0.5666	0.4645
	42		Glutamate Metabolism	glutamate	LC/MS pos early	57	C00025	HMDB00148	611		1.3	1.38	1.04	1.08		0.013	0.0073	0.0233	0.0127	0.3407	0.1522	0.194	0.2957
	43			glutamine	LC/MS pos early	53	C00064	HMDB00641	5961		1.77	1.75	1.03	0.99		0.003	0.0028	0.0049	0.0036	0.658	0.2514	0.7912	0.5333
	44			N-acetylglutamate	LC/MS pos early	15720	C00624	HMDB01138	70914		1.18	1.04	1.3	1.04		0.0418	0.0161	0.571	0.1967	0.0023	0.0023	0.3328	0.3874
	45			N-acetylglutamine	LC/MS pos early	33943	C02716	HMDB06029	182230		1.41	0.96	1.29	1.08		0.0087	0.0056	0.5831	0.1995	0.009	0.0074	0.2495	0.3461
	46			N-acetyl-aspartyl-glutamate (NAAG)	LC/MS pos early	35665	C12270	HMDB01067	5255		0.98	1.84	2.91	1.36		0.9734	0.2091	0.0023	0.002	4.2392e-07	9.5975e-06	0.0001	0.0112
	47			gamma-aminobutyrate (GABA)	LC/MS pos early	1416	C00334	HMDB00112	119		1.49	1.51	1.04	1.11		0.0064	0.0045	0.0486	0.0236	0.5821	0.2317	0.0355	0.1393
	48			carboxyethyl-GABA	LC/MS pos early	40007		HMDB02201	2572		1.76	2.23	2.48	1.21		0.0176	0.0088	0.0002	0.0004	3.8868e-05	0.0001	0.0782	0.2011
	50			4-hydroxyglutamate	LC/MS pos early	40499	C03079	HMDB01344	439902		0.78	0.26	0.96	0.96		0.094	0.0302	0.0002	0.0004	0.3739	0.1628	0.3739	0.4069
	53			glutamate, gamma-methyl ester	LC/MS pos early	33487			68662		1.41	1.27	1	1.08		0.1196	0.0363	0.0021	0.0019	0.9882	0.3364	0.4726	0.4357
	54			pyroglutamine*	LC/MS pos early	46225			134508		1.44	0.95	0.68	1.08		0.003	0.0028	0.5484	0.1908	0.0001	0.0003	0.2317	0.3323
	57			beta-citrylglutamate	LC/MS neg	54923					1.57	1.86	1.09	0.94		9.9468e-05	0.0003	0.0016	0.0015	0.1529	0.078	0.288	0.3649
	58			N-methyl-GABA	LC/MS pos early	39577			1550042;70703		0.83	1.03	4.01	2.14		0.4619	0.1143	0.5838	0.1995	0.0664	0.0395	0.154	0.2698
	60			S-1-pyrroline-5-carboxylate	LC/MS pos early	42370	C04322	HMDB01301	1196		0.47	1.13	0.27	1.09		0.0936	0.0302	0.5723	0.1967	0.0047	0.0043	0.4792	0.4357
	63		Histidine Metabolism	histidine	LC/MS neg	59	C00135	HMDB00177	6274		3.37	2.82	0.94	1.1		7.9206e-05	0.0002	0.0013	0.0012	0.3975	0.1718	0.1406	0.258
	64			N-acetylhistidine	LC/MS pos early	33946	C02997	HMDB32055	75619		6.53	2.77	1.72	1.04		3.2446e-07	5.0507e-06	0.0001	0.0003	0.0002	0.0003	0.5354	0.453
	65			1-methylhistidine	LC/MS pos early	30460	C01152	HMDB00001	92105		1.7	1.74	0.39	1.03		0.0219	0.0099	0.0033	0.0026	1.9048e-05	6.5094e-05	0.6977	0.5025
	66			3-methylhistidine	LC/MS pos early	15677	C01152	HMDB00479	64969		1.47	1.15	0.61	1.09		0.0202	0.0095	0.1239	0.0545	0.0002	0.0004	0.2358	0.335
	73			imidazole propionate	LC/MS pos early	40730		HMDB02271	70630		0.96	0.56	0.68	1.08		0.6544	0.1514	0.0009	0.001	6.0147e-05	0.0002	0.1897	0.2957
	74			imidazole lactate	LC/MS pos early	15716	C05568	HMDB02320	440129		1	0.91	0.91	1.05		0.9991	0.2138	0.2753	0.1066	0.0585	0.0353	0.5665	0.4645
	80			1-methylimidazoleacetate	LC/MS pos early	32350	C05828	HMDB02820	75810		1.47	1.65	0.82	1.02		0.0403	0.0157	0.0135	0.0081	0.0827	0.0471	0.8269	0.5421
	81			4-imidazoleacetate	LC/MS pos early	32349	C02835	HMDB02024	96215		1.48	1.77	1.09	1.22		0.0145	0.0078	0.0181	0.0103	0.2253	0.1068	0.0027	0.06
	83			histidine methyl ester	LC/MS pos early	32493			92893		1.26	0.79	0.9	1.04		0.3714	0.0946	0.1355	0.0588	0.0689	0.0407	0.582	0.4672
	84		Lysine Metabolism	lysine	LC/MS pos early	1301	C00047	HMDB00182	5962		3.77	2.8	0.74	0.87		1.2928e-05	5.5386e-05	0.0003	0.0005	0.0012	0.0014	0.0523	0.16
	86			N6-acetyllysine	LC/MS pos early	36752	C02727	HMDB00206	92832		8.18	2.34	0.79	0.87		1.4715e-05	5.5386e-05	0.0002	0.0003	0.2636	0.1218	0.4746	0.4357
	88			N6,N6,N6-trimethyllysine	LC/MS pos early	1498	C03793	HMDB01325	440120		4.38	2.16	0.62	0.89		3.1341e-06	2.2344e-05	0.0004	0.0005	0.0006	0.0007	0.1394	0.258
	89			5-hydroxylysine	LC/MS pos early	15685	C16741	HMDB00450	1029		2.37	2.06	0.73	0.92		0.0039	0.0032	0.0214	0.0118	0.0449	0.0281	0.5454	0.4551
	91			2-aminoadipate	LC/MS pos early	6146	C00956	HMDB00510	469		1.75	2.55	0.91	1.02		0.0484	0.0177	0.0011	0.0011	0.4843	0.2003	0.7754	0.5295
	94			glutarate (pentanedioate)	LC/MS polar	396	C00489	HMDB00661	743		2.41	3.67	1.74	1.02		0.042	0.0161	0.002	0.0018	0.1176	0.0644	0.9713	0.5881
	102			pipecolate	LC/MS pos early	1444	C00408	HMDB00070	849		1.62	1.32	1.11	1.01		0.0979	0.0313	0.1482	0.0626	0.6472	0.2499	0.9687	0.5877
	105			5-aminovalerate	LC/MS pos early	18319	C00431	HMDB03355	138		1.87	1.48	2.5	1.23		0.0328	0.0134	0.1565	0.0656	0.027	0.0182	0.0955	0.218
	108			5-(galactosylhydroxy)-L-lysine	LC/MS pos early	43582					1.89	5.88	0.36	1.16		0.2256	0.0619	2.5281e-05	0.0002	8.6115e-05	0.0002	0.0161	0.0978
	111			6-oxopiperidine-2-carboxylate	LC/MS pos early	43231			3014237		2.14	3.12	0.89	1.03		0.0115	0.0069	0.0031	0.0025	0.9331	0.3263	0.8689	0.5571
	112		Phenylalanine and Tyrosine Metabolism	phenylalanine	LC/MS pos early	64	C00079	HMDB00159	6140		2.78	2.14	0.65	0.92		0.0001	0.0003	0.0004	0.0005	0.0002	0.0003	0.0851	0.2034
	113			N-acetylphenylalanine	LC/MS neg	33950	C03519	HMDB00512	74839		4.4	1.45	0.46	0.87		4.6617e-07	5.3174e-06	0.0642	0.0301	1.8335e-05	6.5094e-05	0.1638	0.2749
	125			tyrosine	LC/MS pos early	1299	C00082	HMDB00158	6057		2.83	2.64	0.57	0.91		0.0001	0.0003	0.0007	0.0008	7.395e-06	3.9393e-05	0.1287	0.2467
	136			3-(4-hydroxyphenyl)lactate	LC/MS neg	32197	C03672	HMDB00755	9378		1.67	1.44	0.53	1.02		1.5375e-05	5.5386e-05	0.0107	0.0068	5.0603e-05	0.0001	0.8208	0.5417
	141			phenol sulfate	LC/MS neg	32553	C02180	HMDB60015	74426		1.75	3.89	0.4	1.28		0.032	0.0132	0.0006	0.0008	1.0684e-06	1.3317e-05	0.0618	0.1725
	144			p-cresol sulfate	LC/MS neg	36103	C01468	HMDB11635	4615423		1.54	2.41	0.4	1.36		0.1264	0.0381	0.0011	0.0011	1.1999e-07	8.0376e-06	0.054	0.1607
	151			o-cresol sulfate	LC/MS neg	36845			11615528		1	1	0.43	1.74						0.0022	0.0023	0.0232	0.1092
	159			3-methoxytyrosine	LC/MS pos early	12017		HMDB01434	1670		1.68	1.4	0.55	1		0.1606	0.0465	0.3869	0.1436	0.0009	0.0011	0.9737	0.5881
	160			3-methoxytyramine	LC/MS pos early	38630	C05587	HMDB00022	1669		2.16	0.8	2.22	1.33		0.3203	0.0841	0.5398	0.1891	0.0023	0.0023	0.0896	0.2063
	161			3-methoxytyramine sulfate	LC/MS neg	44618					1	2.18	0.4	1.01				0.0451	0.0224	8.8728e-05	0.0002	0.9209	0.5729
	180			O-methyltyrosine	LC/MS pos early	37451			76957		2.25	1.16	1.49	1.1		0.0006	0.0009	0.3917	0.145	0.0046	0.0042	0.3541	0.3975
	219		Tryptophan Metabolism	tryptophan	LC/MS pos early	54	C00078	HMDB00929	6305		2.23	1.82	0.72	0.94		0.0025	0.0024	0.0002	0.0004	0.0001	0.0002	0.168	0.2804
	223			indolelactate	LC/MS pos early	18349	C02043	HMDB00671	92904		1.69	2.6	0.59	0.76		0.0913	0.0298	0.0031	0.0025	0.0784	0.0451	0.327	0.385
	230			kynurenine	LC/MS pos early	15140	C00328	HMDB00684	161166		1.73	2.13	0.26	1.31		0.0158	0.0081	0.0005	0.0007	2.293e-07	8.367e-06	0.0058	0.0701
	231			kynurenate	LC/MS neg	1417	C01717	HMDB00715	3845		1.63	2.52	1	1		0.0945	0.0303	0.0008	0.0009
	245			5-hydroxyindoleacetate	LC/MS pos early	437	C05635	HMDB00763	1826		1.95	2.93	2.77	1.07		0.0787	0.0263	0.0465	0.0229	0.0192	0.0139	0.7897	0.5333
	246			serotonin	LC/MS pos early	2342	C00780	HMDB00259	5202		0.98	3.41	0.94	0.71		0.3739	0.0948	0.0205	0.0115	0.6029	0.2379	0.0155	0.0978
	261			C-glycosyltryptophan	LC/MS pos early	48782			10981970		1.81	2.86	0.35	0.84		0.2182	0.0604	0.0001	0.0003	0.0002	0.0003	0.1129	0.2361
	266			thioproline	LC/MS pos early	53231			93176;6973609		2.21	3.18	0.86	1.37		0.0149	0.0079	0.003	0.0025	0.2482	0.1168	0.0287	0.1256
	268		Leucine, Isoleucine and Valine Metabolism	leucine	LC/MS pos early	60	C00123	HMDB00687	6106		2.5	2	0.7	0.97		0.0002	0.0004	0.0012	0.0012	0.0003	0.0005	0.4407	0.4357
	271			4-methyl-2-oxopentanoate	LC/MS neg	22116	C00233	HMDB00695	70		0.77	0.56	0.79	1.02		0.0923	0.0301	0.1784	0.0742	0.3739	0.1628	0.9751	0.5881
	279			isovalerylcarnitine (C5)	LC/MS pos early	34407		HMDB00688	6426851		3.71	1.88	0.42	0.87		3.7532e-06	2.5183e-05	2.9066e-05	0.0002	0.0015	0.0016	0.2595	0.3528
	282			beta-hydroxyisovalerate	LC/MS polar	12129		HMDB00754	69362		1.18	2.74	1.14	1.34		0.3531	0.0904	0.0005	0.0007	0.4981	0.2046	0.1015	0.2255
	286			3-methylglutaconate	LC/MS polar	38667		HMDB00522	1551553		1.61	1.8	0.95	0.88		0.029	0.0123	0.0036	0.0028	0.6645	0.2534	0.2773	0.3643
	289			alpha-hydroxyisovalerate	LC/MS polar	46537		HMDB00407	99823		1.26	1.71	1.38	1.08		0.1382	0.0413	0.0257	0.0137	0.1216	0.0658	0.5088	0.453
	291			methylsuccinate	LC/MS polar	15745		HMDB01844	10349		1.7	2.27	0.89	0.85		0.0377	0.0148	0.0034	0.0027	0.5155	0.2107	0.3826	0.4105
	299			isoleucine	LC/MS pos early	1125	C00407	HMDB00172	6306		1.93	1.93	0.81	1.07		0.0045	0.0036	0.0015	0.0015	0.0026	0.0026	0.0809	0.2011
	302			3-methyl-2-oxobutyrate	LC/MS polar	44526	C00141	HMDB00019	49		0.68	1.58	1.08	0.98		0.0725	0.0246	0.621	0.2097	0.9136	0.3201	0.7697	0.5278
	304			3-methyl-2-oxovalerate	LC/MS neg	15676	C00671	HMDB03736	47		0.53	0.86	0.9	0.9		0.0017	0.002	0.3739	0.1397	0.2619	0.1213	0.2619	0.3531
	306			2-methylbutyrylcarnitine (C5)	LC/MS pos early	45095		HMDB00378	6426901		3.13	2.63	0.69	0.84		0.0001	0.0003	1.8897e-07	1.5289e-05	0.0004	0.0005	0.0228	0.1089
	313			3-hydroxy-2-ethylpropionate	LC/MS polar	32397		HMDB00396	188979		1.42	1.68	1	1.2		0.1619	0.0468	0.3853	0.1433			0.2403	0.3399
	314			ethylmalonate	LC/MS polar	15765		HMDB00622	11756		1.44	0.76	0.74	1.11		0.0078	0.0053	0.0997	0.0448	0.0002	0.0004	0.0499	0.1586
	315			valine	LC/MS pos early	1649	C00183	HMDB00883	6287		3.09	1.98	0.66	0.97		1.5036e-05	5.5386e-05	0.0004	0.0005	8.33e-05	0.0002	0.5254	0.453
	316			N-acetylvaline	LC/MS neg	1591		HMDB11757	66789		2.49	1.31	1.28	1.15		2.3952e-05	7.5894e-05	0.13	0.0569	0.0093	0.0076	0.1444	0.2619
	318			isobutyrylcarnitine (C4)	LC/MS pos early	33441		HMDB00736	168379		2.74	2.1	0.79	1.09		0.0002	0.0005	6.7924e-05	0.0002	0.0599	0.0359	0.3174	0.385
	320			3-hydroxyisobutyrate	LC/MS polar	1549	C06001	HMDB00336	87		1.43	1.79	1	1		0.058	0.0203	0.0653	0.0306
	333		Methionine, Cysteine, SAM and Taurine Metabolism	methionine	LC/MS pos early	1302	C00073	HMDB00696	6137		3.02	2.29	0.65	0.97		0.0001	0.0003	0.0003	0.0004	2.4786e-05	8.3133e-05	0.533	0.453
	334			N-acetylmethionine	LC/MS neg	1589	C02712	HMDB11745	448580		2.58	1.69	2.13	0.99		3.8255e-08	1.0909e-06	0.0049	0.0036	7.9073e-07	1.302e-05	0.859	0.5565
	335			N-formylmethionine	LC/MS neg	2829	C03145	HMDB01015	439750		1.01	0.86	0.77	1.03		0.8179	0.1815	0.1812	0.0752	0.001	0.0012	0.6219	0.4809
	336			S-methylmethionine	LC/MS pos early	38127	C05319		458		1.54	1.76	0.52	0.93		0.0466	0.0172	0.0027	0.0023	0.0008	0.001	0.55	0.4566
	337			methionine sulfone	LC/MS pos early	44878			69961		1.55	1.83	0.62	1.04		0.0435	0.0165	0.0057	0.004	0.0009	0.001	0.6262	0.4825
	338			methionine sulfoxide	LC/MS pos early	18374	C02989	HMDB02005	158980		2.55	2.57	0.5	0.97		0.0032	0.0029	0.002	0.0018	0.0002	0.0004	0.6375	0.4847
	339			N-acetylmethionine sulfoxide	LC/MS pos early	45428			193368		6.75	4.28	0.85	0.93		4.0893e-07	5.1829e-06	0.0002	0.0004	0.2542	0.1187	0.5809	0.4672
	340			S-adenosylmethionine (SAM)	LC/MS pos early	15915	C00019	HMDB01185	34755		1.03	1.05	1.04	0.94		0.6176	0.1438	0.7665	0.2481	0.6122	0.2404	0.4766	0.4357
	341			S-adenosylhomocysteine (SAH)	LC/MS neg	42382	C00021	HMDB00939	439155		1.08	0.91	1.13	0.95		0.3528	0.0904	0.3008	0.1145	0.117	0.0642	0.3204	0.385
	342			homocysteine	LC/MS pos early	15128	C00155	HMDB00742	778		1.67	0.37	1.26	1.6		0.629	0.1458	0.1015	0.0455	0.6794	0.2569	0.4493	0.4357
	345			cystathionine	LC/MS pos early	15705	C02291	HMDB00099	439258		1.65	0.99	1.36	1.04		0.0005	0.0009	0.847	0.2698	0.0002	0.0003	0.5178	0.453
	350			cysteine	LC/MS pos early	1868	C00097	HMDB00574	5862		2.49	1.69	0.36	1.32		0.0025	0.0024	0.056	0.0268	7.2874e-05	0.0002	0.0407	0.1438
	351			N-acetylcysteine	LC/MS pos early	1586	C06809	HMDB01890	12035		3.07	0.82	1	1.12		0.0081	0.0055	0.8427	0.269	0.983	0.3364	0.11	0.2346
	352			cystine	LC/MS polar	56	C00491	HMDB00192	67678		1.55	1	0.05	1.65		0.3485	0.0901			5.1602e-06	3.2228e-05	0.0504	0.1586
	353			S-methylcysteine	LC/MS pos early	39592		HMDB02108	24417		1.58	1.85	0.46	1.22		0.0439	0.0166	0.0033	0.0026	0.0014	0.0015	0.0201	0.1022
	360			hypotaurine	LC/MS polar	590	C00519	HMDB00965	107812		0.84	1.53	1.77	1.08		0.129	0.0388	0.0174	0.0099	9.4194e-07	1.3317e-05	0.1583	0.2743
	361			taurine	LC/MS neg	2125	C00245	HMDB00251	1123		1	2.64	2.59	1.2		0.924	0.2019	0.0024	0.0021	3.5695e-08	6.4649e-06	0.0166	0.0985
	362			N-acetyltaurine	LC/MS neg	48187			159864		0.76	2.72	1.59	1.17		0.0388	0.0152	0.0065	0.0045	0.0005	0.0007	0.1618	0.2749
	368			2-hydroxybutyrate/2-hydroxyisobutyrate	LC/MS polar	52281					1.35	1.66	1.37	0.96		0.0736	0.0249	0.039	0.0196	0.1109	0.0614	0.7181	0.5148
	369		Urea cycle; Arginine and Proline Metabolism	arginine	LC/MS pos early	1638	C00062	HMDB00517	232		2.18	2.8	1.14	0.96		0.0018	0.002	0.0004	0.0006	0.0583	0.0353	0.4072	0.4211
	370			urea	LC/MS pos early	1670	C00086	HMDB00294	1176		1.74	2.32	0.31	1.82		0.0934	0.0302	0.0081	0.0053	0.032	0.0212	0.1092	0.2344
	372			ornithine	LC/MS pos early	1493	C00077	HMDB03374	6262		0.88	0.91	0.41	1.14		0.6141	0.1432	0.404	0.1482	4.8667e-06	3.148e-05	0.1162	0.2386
	373			proline	LC/MS pos early	1898	C00148	HMDB00162	145742		1.45	1.4	0.87	1.09		0.0066	0.0047	0.0298	0.0156	0.0166	0.0124	0.0142	0.0978
	374			citrulline	LC/MS pos early	2132	C00327	HMDB00904	9750		4.21	1.61	1.11	0.88		1.4599e-05	5.5386e-05	0.0038	0.003	0.3737	0.1628	0.5155	0.453
	375			argininosuccinate	LC/MS pos early	15497	C03406	HMDB00052	16950;828		1.65	0.85	1.58	1.14		0.0017	0.0019	0.222	0.0887	0.0002	0.0003	0.1857	0.2942
	376			homoarginine	LC/MS pos early	22137	C01924	HMDB00670	9085		1.42	2.13	0.56	0.96		0.0725	0.0246	0.0017	0.0016	0.0056	0.0049	0.768	0.5278
	377			homocitrulline	LC/MS pos early	22138	C02427	HMDB00679	65072		2.11	2.99	0.51	0.98		0.0286	0.0122	0.0004	0.0005	0.0086	0.0071	0.9877	0.5912
	381			dimethylarginine (SDMA + ADMA)	LC/MS pos early	36808	C03626	HMDB01539	123831		6.51	1.97	0.63	0.88		2.0497e-08	7.7933e-07	0.0005	0.0007	3.9322e-05	0.0001	0.0406	0.1438
	382			N-acetylarginine	LC/MS pos early	33953	C02562	HMDB04620	67427		11	3.19	0.93	1.06		2.1085e-07	4.0085e-06	0.0008	0.0009	0.3289	0.1478	0.3926	0.417
	385			N-delta-acetylornithine	LC/MS pos early	43249			9920500		2.21	3.54	0.59	1.03		0.0211	0.0097	0.0005	0.0007	0.0127	0.0099	0.8669	0.5571
	389			N-methylproline	LC/MS pos early	37431			557		0.9	1.53	1.1	1.1		0.5079	0.1233	0.4322	0.1572	0.6494	0.2503	0.816	0.5417
	391			trans-4-hydroxyproline	LC/MS pos early	32306	C01157	HMDB00725	5810		1.84	1.89	0.98	1.08		0.007	0.0049	0.0045	0.0033	0.7334	0.27	0.0725	0.189
	393			pro-hydroxy-pro	LC/MS pos early	35127		HMDB06695	11673055		1.69	2.07	0.5	1.02		0.0864	0.0285	0.616	0.2085	0.1256	0.0675	0.9571	0.584
	394			N-monomethylarginine	LC/MS pos early	43586	C03884	HMDB29416	132862		6.43	3.46	0.51	0.88		6.9208e-09	6.6433e-07	0.0001	0.0003	0.0004	0.0005	0.0835	0.2034
	398			2-oxoarginine*	LC/MS pos early	55072	C03771	HMDB04225	558		2.24	2.59	0.93	1.07		0.0599	0.0208	0.0002	0.0003	0.4589	0.1942	0.5719	0.465
	400		Creatine Metabolism	creatine	LC/MS pos early	27718	C00300	HMDB00064	586		1.44	1.76	1.28	1.02		0.0131	0.0073	0.0066	0.0045	0.0008	0.0009	0.7444	0.5207
	401			creatinine	LC/MS pos early	513	C00791	HMDB00562	588		1.45	2.05	1.27	1.03		0.05	0.0181	0.0028	0.0024	0.01	0.0081	0.6616	0.4914
	403			creatine phosphate	LC/MS neg	33951	C02305	HMDB01511	587		6.62	4.12	8.76	1.4		0.0008	0.0012	0.0008	0.0009	0.0018	0.002	0.2611	0.3531
	406			guanidinoacetate	LC/MS pos early	43802	C00581	HMDB00128	763		1.7	1.75	1.56	0.93		0.0794	0.0265	0.0312	0.0161	0.0067	0.0057	0.4581	0.4357
	410		Polyamine Metabolism	putrescine	LC/MS pos early	1408	C00134	HMDB01414	1045		1.5	1.31	1.66	1		0.0186	0.009	0.1441	0.0616	0.0024	0.0024	0.9953	0.592
	411			spermine	LC/MS pos late	603	C00750	HMDB01256	1103		2.78	3.22	5.09	1.56		0.0009	0.0013	0.0007	0.0008	4.4739e-06	3.0011e-05	0.011	0.0886
	413			spermidine	LC/MS pos early	485	C00315	HMDB01257	1102		0.83	0.98	9.23	1.76		0.2823	0.0754	0.9388	0.2904	1.7207e-06	1.4841e-05	0.007	0.0701
	414			5-methylthioadenosine (MTA)	LC/MS pos early	1419	C00170	HMDB01173	439176		1.1	1.24	1.76	1.08		0.3207	0.0841	0.1631	0.0682	0.0038	0.0036	0.2817	0.3643
	415			N(1)-acetylspermine	LC/MS pos early	32360	C02567	HMDB01186	916		1.02	1.35	6.28	1.38		0.6909	0.1592	0.1454	0.0619	1.8596e-06	1.5145e-05	0.0075	0.0701
	417			N-acetylputrescine	LC/MS pos early	37496	C02714	HMDB02064	122356		1.05	1.05	1.6	0.83		0.5955	0.1398	0.7027	0.2298	6.1836e-06	3.3938e-05	0.0011	0.0289
	418			4-acetamidobutanoate	LC/MS polar	1558	C02946	HMDB03681	18189		1.1	1.27	1.32	1		0.2877	0.0765	0.0076	0.0051	0.0349	0.0226	0.9873	0.5912
	424		Guanidino and Acetamido Metabolism	4-guanidinobutanoate	LC/MS pos early	15681	C01035	HMDB03464	500		1.91	1	0.92	1.01		0.0002	0.0004	0.9353	0.2899	0.1295	0.0688	0.9022	0.5702
	426		Glutathione Metabolism	glutathione, reduced (GSH)	LC/MS pos early	2127	C00051	HMDB00125	124886		1.43	1.02	1.4	0.88		0.0693	0.0237	0.9748	0.2999	0.0003	0.0005	0.0896	0.2063
	427			glutathione, oxidized (GSSG)	LC/MS pos early	27727	C00127	HMDB03337	65359		1.75	1.2	0.97	0.87		0.0107	0.0065	0.2073	0.0841	0.7775	0.2822	0.2275	0.3293
	429			cysteine-glutathione disulfide	LC/MS pos early	35159		HMDB00656	4247235		1.02	0.63	0.22	1.43		0.9497	0.2056	0.0612	0.0289	1.7073e-05	6.5094e-05	0.0362	0.1393
	430			S-methylglutathione	LC/MS pos early	33944	C11347		3605667		0.7	0.21	2.1	0.97		0.1697	0.0485	4.8549e-06	7.4306e-05	0.0007	0.0009	0.8191	0.5417
	431			S-lactoylglutathione	LC/MS pos early	15731	C03451	HMDB01066	440018		52.66	67.53	1	1		0.0345	0.0139	0.0002	0.0003
	432			cysteinylglycine	LC/MS pos early	35637	C01419	HMDB00078	439498		1.59	1	1.11	0.9		0.3294	0.086	0.8232	0.2633	0.1995	0.0972	0.2436	0.3415
	434			5-oxoproline	LC/MS neg	1494	C01879	HMDB00267	7405		1.22	1.71	0.7	1.41		0.1175	0.0358	0.0109	0.0068	0.006	0.0052	0.0041	0.0689
	435			ophthalmate	LC/MS pos early	34592		HMDB05765	7018721		1.04	2.94	3.83	1.08		0.594	0.1397	9.5651e-05	0.0003	0.0004	0.0005	0.5923	0.4693
	437			S-nitrosoglutathione (GSNO)	LC/MS pos early	47127		HMDB04645	3514		2.34	1.28	3.24	1.19		0.0003	0.0006	0.0983	0.0443	0.0003	0.0005	0.4227	0.4287
	443	Peptide	Gamma-glutamyl Amino Acid	gamma-glutamylcysteine	LC/MS pos early	1778	C00669	HMDB01049	842		0.54	1.33	1.5	1.47		0.0184	0.009	0.1539	0.0648	0.011	0.0087	0.0157	0.0978
	444			gamma-glutamylglutamate	LC/MS pos early	36738	C05282	HMDB11737	92865		1.02	1.6	0.53	1.89		0.7341	0.1668	0.0115	0.0071	0.0714	0.0416	0.036	0.1393
	445			gamma-glutamylglutamine	LC/MS pos early	2730	C05283	HMDB11738	150914		1.69	2.02	0.58	1.42		0.0153	0.008	0.002	0.0018	0.0145	0.011	0.045	0.1494
	446			gamma-glutamylglycine	LC/MS pos early	33949		HMDB11667	165527		0.57	0.91	0.37	2.01		0.0352	0.014	0.288	0.1104	0.0476	0.0295	0.0528	0.16
	448			gamma-glutamylisoleucine*	LC/MS pos early	34456		HMDB11170	14253342		0.69	1.12	3.44	1.37		0.0196	0.0093	0.3242	0.122	1.0924e-06	1.3317e-05	0.0079	0.071
	449			gamma-glutamylleucine	LC/MS pos early	18369		HMDB11171	151023		1.45	1.42	2.4	1.49		0.0057	0.0042	0.0255	0.0137	0.0003	0.0005	0.0116	0.0913
	451			gamma-glutamyl-epsilon-lysine	LC/MS pos early	33934		HMDB03869	7015684;7015685		1.52	1.64	0.23	1.19		0.505	0.1228	0.0861	0.0394	0.0001	0.0002	0.0153	0.0978
	452			gamma-glutamylmethionine	LC/MS pos early	44872		HMDB29155	7009567		2.64	1	0.19	1.77		0.0015	0.0019			3.479e-05	0.0001	0.0065	0.0701
	454			gamma-glutamylthreonine	LC/MS pos early	33364		HMDB29159			0.68	1	2.91	1.38		0.0512	0.0184	0.9039	0.284	0.0014	0.0015	0.1138	0.2363
	457			gamma-glutamylvaline	LC/MS pos early	43829		HMDB11172	7015683		0.59	0.71	4.76	1.56		0.0122	0.0072	0.0115	0.0071	3.3738e-05	0.0001	0.0155	0.0978
	458			gamma-glutamyl-2-aminobutyrate	LC/MS pos early	37092					2.83	2.04	0.35	1.01		0.0004	0.0007	0.0021	0.0019	8.2728e-05	0.0002	0.7865	0.5333
	459			gamma-glutamylserine	LC/MS pos early	54914					2.11	3.36	0.51	1.69		0.0011	0.0014	0.0671	0.0313	0.0461	0.0287	0.0435	0.1461
	460		Dipeptide Derivative	carnosine	LC/MS pos early	1768	C00386	HMDB00033	439224		2.08	2.44	0.68	0.94		0.0042	0.0034	0.0006	0.0008	0.0022	0.0023	0.3779	0.4069
	474		Dipeptide	alanylleucine	LC/MS pos early	37093		HMDB28691	259583		12.94	9.76	1.32	0.83		1.0081e-05	4.7914e-05	6.9493e-05	0.0002	0.5196	0.2115	0.5483	0.4564
	578			glutaminylleucine	LC/MS pos early	42994					13.51	3.93	1	1		0.0002	0.0004	0.0167	0.0097
	599			glycylleucine	LC/MS pos early	34398	C02155	HMDB00759	92843		10.35	7.92	0.59	0.68		0.0003	0.0006	7.3915e-06	7.9736e-05	0.0688	0.0407	0.014	0.0978
	609			glycylvaline	LC/MS pos early	18357		HMDB28854	97417		5.71	4.18	0.77	0.77		1.1935e-06	1.1344e-05	8.8479e-05	0.0003	0.5675	0.2279	0.575	0.4663
	646			leucylalanine	LC/MS pos early	40010			259321		5.6	6.59	7.85	1.56		8.8635e-06	4.3958e-05	0.0003	0.0005	0.0002	0.0004	0.099	0.2215
	651			leucylglycine	LC/MS pos early	40045			79070		4.54	6.49	4.03	1.1		6.6127e-05	0.0002	0.0001	0.0003	0.0007	0.0009	0.4129	0.4243
	698			phenylalanylalanine	LC/MS pos early	41374			6993123;5488196		9.57	9.27	1.55	0.81		6.2777e-06	3.5804e-05	0.0002	0.0003	0.1653	0.0829	0.0809	0.2011
	702			phenylalanylglycine	LC/MS pos early	41370			98207		11.24	8.95	0.94	0.73		1.9409e-06	1.703e-05	1.8219e-05	0.0001	0.6021	0.2379	0.061	0.1725
	720			prolylglycine	LC/MS pos early	40703			7408076;6426709		5.91	2.89	0.47	0.68		5.962e-06	3.5793e-05	0.0001	0.0003	0.0349	0.0226	0.0401	0.1438
	761			threonylphenylalanine	LC/MS pos early	31530			4099799;4099798		12.73	9.55	1.33	0.61		0.0001	0.0003	3.262e-05	0.0002	0.8775	0.3121	0.1852	0.2942
	771			tryptophylglycine	LC/MS pos early	43028			263471		17.13	6.31	1	1		0.0001	0.0003	0.0035	0.0028
	787			tyrosylglycine	LC/MS neg	41375			259323		20.36	23.68	0.26	0.58		2.2579e-06	1.8397e-05	0.0001	0.0003	0.0011	0.0013	0.0372	0.1398
	802			valylglutamine	LC/MS pos early	42079			5253209		11.24	11.53	2.55	0.83		1.9346e-05	6.4905e-05	5.7023e-05	0.0002	0.0198	0.0142	0.1486	0.2676
	803			valylglycine	LC/MS pos early	40475		HMDB29127	136487		34.3	9.67	1.42	1		1.9824e-07	4.0085e-06	5.7033e-05	0.0002	0.3739	0.1628
	806			valylleucine	LC/MS pos early	39994		HMDB29131	352039		8.96	8.51	3.43	1.06		6.9778e-06	3.6179e-05	7.1427e-05	0.0002	0.0043	0.0039	0.6021	0.4725
	816			leucylglutamine*	LC/MS pos early	48189			4305457		4.97	5.63	3.64	0.88		0.0001	0.0003	0.0002	0.0003	0.0034	0.0033	0.4495	0.4357
	873		Acetylated Peptides	phenylacetylglycine	LC/MS neg	33945	C05598	HMDB00821	68144		1.46	1.81	0.8	1.12		0.0485	0.0177	0.008	0.0053	0.0154	0.0117	0.0881	0.2063
	882	Carbohydrate	Glycolysis, Gluconeogenesis, and Pyruvate Metabolism	glucose	LC/MS polar	20488	C00031	HMDB00122	79025		45.06	37.06	0.73	0.8		0.35	0.0901	0.0058	0.0041	0.2043	0.0989	0.3309	0.3874
	889			Isobar: fructose 1,6-diphosphate, glucose 1,6-diphosphate, myo-inositol 1,4 or 1,3-diphosphate	LC/MS neg	46896					21.08	21.66	0.64	1.21		0.0535	0.0191	0.0016	0.0015	0.0368	0.0237	0.2853	0.3643
	891			dihydroxyacetone phosphate (DHAP)	LC/MS pos early	15522	C00111	HMDB01473	668		49.18	47.01	0.33	1.04		0.0136	0.0074	6.1608e-07	3.1085e-05	0.0855	0.0485	0.5064	0.453
	896			3-phosphoglycerate	LC/MS neg	1414	C00597	HMDB00807	724		43.96	37.64	0.83	0.84		0.0107	0.0065	5.5214e-05	0.0002	0.6137	0.2404	0.6795	0.4974
	897			phosphoenolpyruvate (PEP)	LC/MS neg	597	C00074	HMDB00263	1005		44.71	49.78	0.79	0.84		0.0095	0.0059	5.3839e-05	0.0002	0.5363	0.2173	0.6673	0.4914
	898			pyruvate	LC/MS polar	48990	C00022	HMDB00243	1060		2.18	6.37	1.11	1.06		0.0253	0.0112	8.8973e-05	0.0003	0.8572	0.3074	0.4584	0.4357
	899			lactate	LC/MS neg	527	C00186	HMDB00190	612		1.58	2.75	0.56	1.02		0.0383	0.015	3.6703e-05	0.0002	0.0004	0.0006	0.6521	0.4875
	902			glycerate	LC/MS polar	1572	C00258	HMDB00139	752		3	3.32	3.3	0.93		0.0125	0.0072	0.005	0.0036	0.0001	0.0002	0.4687	0.4357
	905		Pentose Phosphate Pathway	6-phosphogluconate	LC/MS neg	15442	C00345	HMDB01316	91493		29.02	18.48	0.66	1.28		0.0084	0.0055	0.0041	0.0031	0.1528	0.078	0.1752	0.2864
	910			sedoheptulose-7-phosphate	LC/MS neg	35649	C05382	HMDB01068	616		1.45	6.54	1.2	0.84		0.0002	0.0003	0.0014	0.0014	0.252	0.1179	0.3012	0.3741
	916		Pentose Metabolism	ribose	LC/MS polar	1471	C00121	HMDB00283	5779		0.77	3.35	0.91	0.75		0.0272	0.0118	0.0003	0.0005	0.5817	0.2317	0.0787	0.2011
	917			ribitol	LC/MS polar	15772	C00474	HMDB00508	6912		0.48	0.87	1.07	1.15		6.7031e-06	3.6179e-05	0.1482	0.0626	0.2165	0.1037	0.0293	0.1268
	918			ribonate	LC/MS polar	27731	C01685	HMDB00867	5460677		0.55	1.16	1.5	1.08		0.0002	0.0005	0.4147	0.1511	0.0005	0.0007	0.258	0.3523
	939			arabitol/xylitol	LC/MS polar	48885					0.53	1.38	1.39	1.07		5.7314e-05	0.0002	0.0152	0.0089	0.0003	0.0005	0.2908	0.366
	940			ribulose/xylulose	LC/MS polar	48340					0.27	3.57	1.24	1.1		2.5056e-05	7.7245e-05	0.032	0.0165	0.4738	0.1982	0.4778	0.4357
	941			arabonate/xylonate	LC/MS polar	48255					1.45	1.4	0.94	0.99		0.5046	0.1228	0.2862	0.11	0.9652	0.3323	0.7419	0.5201
	946		Glycogen Metabolism	maltotetraose	LC/MS neg	15910	C02052	HMDB01296	446495		39	23.6	1	1		0.0001	0.0003	3.4631e-05	0.0002
	948			maltotriose	LC/MS neg	44688	C01835	HMDB01262	439586		76.17	54.17	1	1.95		3.5423e-07	5.0507e-06	6.429e-06	7.4306e-05			0.1855	0.2942
	951			maltose	LC/MS polar	15586	C00208	HMDB00163	10991489		11.88	15.73	0.81	1.26		0.0026	0.0024	7.6959e-05	0.0002	0.3739	0.1628	0.3083	0.3798
	955		Disaccharides and Oligosaccharides	lactose	LC/MS polar	567	C00243	HMDB00186	84571		1.78	4.88	0.82	0.79		0.1781	0.0503	1.5559e-05	0.0001	0.2356	0.1111	0.0581	0.1667
	988		Fructose, Mannose and Galactose Metabolism	fructose	LC/MS polar	577	C00095	HMDB00660	5984		3.14	5.2	1.29	0.73		0.0785	0.0263	0.0039	0.003	0.7121	0.2643	0.0472	0.1553
	993			mannitol/sorbitol	LC/MS polar	46142	C01507	HMDB00247	5780		2.01	2.51	0.41	0.91		0.0567	0.02	0.0009	0.001	0.0001	0.0002	0.1267	0.2467
	994			mannose	LC/MS polar	584	C00159	HMDB00169	18950		1.72	3.13	0.78	1.08		0.0455	0.0169	0.0001	0.0003	0.2021	0.0981	0.4645	0.4357
	1004			galactitol (dulcitol)	LC/MS polar	1117	C01697	HMDB00107	11850		1.39	2.21	1.1	0.96		0.511	0.1237	0.0014	0.0014	0.3047	0.1373	0.5056	0.453
	1012			galactonate	LC/MS polar	27719	C00880	HMDB00565	128869		0.55	1.64	0.62	0.88		0.5222	0.1259	0.0079	0.0053	0.0134	0.0103	0.4525	0.4357
	1017		Nucleotide Sugar	UDP-glucose	LC/MS polar	32344	C00029	HMDB00286	8629		1.27	1.17	0.88	0.99		0.0124	0.0072	0.3097	0.1176	0.0141	0.0108	0.8154	0.5417
	1021			UDP-galactose	LC/MS polar	15860	C00052	HMDB00302	18068		1.19	1	0.91	0.91		0.0323	0.0132	0.9767	0.2999	0.02	0.0143	0.0891	0.2063
	1022			UDP-glucuronate	LC/MS neg	2763	C00167	HMDB00935	17473		2.06	1.39	0.83	1.08		3.3388e-05	0.0001	0.0248	0.0134	0.0213	0.0149	0.4818	0.4367
	1024			guanosine 5'-diphospho-fucose	LC/MS neg	15903					1	0.53	1.03	1.13				0.0405	0.0203	0.9506	0.3298	0.395	0.4173
	1028			UDP-N-acetylglucosamine/galactosamine	LC/MS polar	46148					1.13	0.8	0.53	0.84		0.0766	0.0259	0.1017	0.0455	3.162e-06	2.2027e-05	0.0175	0.1012
	1029			cytidine 5'-monophospho-N-acetylneuraminic acid	LC/MS polar	36831	C00128	HMDB01176	448209		0.71	0.42	0.71	1.26		0.172	0.0489	0.0852	0.0391	0.4757	0.1985	0.7513	0.5213
	1039		Aminosugar Metabolism	glucuronate	LC/MS polar	15443	C00191	HMDB00127	444791		2.43	2.29	0.83	0.9		1.5538e-05	5.5386e-05	0.0077	0.0051	0.1526	0.078	0.3492	0.3967
	1044			N-acetyl-glucosamine 1-phosphate	LC/MS polar	15741	C04256	HMDB01367	440364		2.46	0.76	0.46	1.29		0.069	0.0237	0.2461	0.0969	0.0346	0.0226	0.083	0.2034
	1050			N-acetylneuraminate	LC/MS polar	32377	C00270	HMDB00230	439197		1.09	1.59	0.6	1.02		0.3267	0.0855	0.0147	0.0087	5.1755e-05	0.0001	0.9476	0.5827
	1061			N-acetylglucosaminylasparagine	LC/MS pos early	48149	C04540	HMDB00489	123826		1.3	2.17	0.84	1.03		0.0256	0.0112	0.0017	0.0016	0.1546	0.0782	0.6675	0.4914
	1062			erythronate*	LC/MS polar	42420		HMDB00613	2781043		0.77	1.24	1.09	1.07		0.0041	0.0034	0.1475	0.0626	0.1541	0.0782	0.265	0.3548
	1064			N-acetylglucosamine/N-acetylgalactosamine	LC/MS pos early	46539					1.24	2.37	1.64	1.34		0.2851	0.076	0.0409	0.0204	0.0038	0.0036	0.0391	0.1438
	1069	Energy	TCA Cycle	citrate	LC/MS neg	1564	C00158	HMDB00094	311		2.24	3.41	1.34	1.08		0.0082	0.0055	0.0364	0.0184	0.0044	0.004	0.3496	0.3967
	1071			aconitate [cis or trans]	LC/MS neg	46173	C00417	HMDB00072			3.22	5.58	1.34	1.19		0.0014	0.0017	0.0071	0.0048	0.0212	0.0149	0.171	0.2839
	1075			alpha-ketoglutarate	LC/MS polar	528	C00026	HMDB00208	51		0.33	1.51	1.38	1.06		0.0009	0.0013	0.0938	0.0424	0.1281	0.0685	0.4216	0.4287
	1077			succinylcarnitine (C4-DC)	LC/MS pos early	37058					1.47	3.02	0.47	0.86		0.0209	0.0097	0.0006	0.0008	0.0024	0.0024	0.3762	0.4069
	1078			succinate	LC/MS polar	1437	C00042	HMDB00254	1110		0.74	0.96	1.5	0.82		0.0463	0.0172	0.7775	0.2501	0.0027	0.0026	0.057	0.1665
	1079			fumarate	LC/MS polar	1643	C00122	HMDB00134	444972		0.9	0.97	1.13	1.14		0.853	0.1878	0.9071	0.284	0.0366	0.0236	0.0371	0.1398
	1080			malate	LC/MS neg	1303	C00149	HMDB00156	525		1.24	1.27	1.31	1.08		0.112	0.035	0.1137	0.0502	0.0032	0.0032	0.0634	0.1754
	1090			2-methylcitrate/homocitrate	LC/MS neg	52282					0.88	1.37	1.22	0.9		0.0498	0.0181	0.0145	0.0086	0.0163	0.0122	0.1927	0.2957
	1092		Oxidative Phosphorylation	acetylphosphate	LC/MS polar	15488	C00227	HMDB01494	186		3.49	9.94	1.26	1.09		0.0526	0.0188	0.0007	0.0008	0.4458	0.1904	0.4558	0.4357
	1094			phosphate	LC/MS neg	42109	C00009	HMDB01429	1061		1	1.35	1.27	1.06		0.9239	0.2019	0.0311	0.0161	0.0144	0.011	0.2873	0.3649
	1097	Lipid	Medium Chain Fatty Acid	heptanoate (7:0)	LC/MS neg	1644	C17714	HMDB00666	8094		2.47	1.19	2.15	1.89		0.4715	0.1162	0.9983	0.3042	0.0188	0.0137	0.3701	0.4069
	1106		Long Chain Fatty Acid	myristate (14:0)	LC/MS neg	1365	C06424	HMDB00806	11005		1.14	1.06	0.76	0.86		0.1494	0.0438	0.6864	0.2276	0.3768	0.1636	0.6927	0.5023
	1107			myristoleate (14:1n5)	LC/MS neg	32418	C08322	HMDB02000	5281119		1.38	1.23	0.91	1.61		0.0134	0.0074	0.2714	0.1053	0.6417	0.2483	0.0155	0.0978
	1109			palmitate (16:0)	LC/MS neg	1336	C00249	HMDB00220	985		1.37	1.24	0.8	0.8		0.0273	0.0118	0.2183	0.0878	0.5666	0.2279	0.5625	0.4645
	1110			palmitoleate (16:1n7)	LC/MS neg	33447	C08362	HMDB03229	445638		0.95	0.67	0.96	0.77		0.954	0.2058	0.0195	0.011	0.8114	0.2933	0.5264	0.453
	1112			margarate (17:0)	LC/MS neg	1121		HMDB02259	10465		1.59	1.91	0.76	0.7		0.0054	0.0042	0.0177	0.0101	0.698	0.2601	0.5002	0.4509
	1113			10-heptadecenoate (17:1n7)	LC/MS neg	33971		HMDB60038	5312435		0.99	1	0.87	0.69		0.9903	0.2123	0.9572	0.295	0.9924	0.3372	0.4965	0.4488
	1114			stearate (18:0)	LC/MS neg	1358	C01530	HMDB00827	5281		1.71	1.86	1.07	0.9		0.0077	0.0053	0.014	0.0084	0.6917	0.2587	0.7548	0.5219
	1122			nonadecanoate (19:0)	LC/MS neg	1356	C16535	HMDB00772	12591		1.6	2.05	0.99	0.83		0.0083	0.0055	0.0113	0.0071	0.7444	0.2729	0.7841	0.5333
	1123			10-nonadecenoate (19:1n9)	LC/MS neg	33972		HMDB13622	5312513		1.33	1.33	0.91	0.71		0.0448	0.0167	0.1359	0.0588	0.9619	0.3318	0.545	0.4551
	1125			arachidate (20:0)	LC/MS neg	1118	C06425	HMDB02212	10467		1.71	1.91	0.97	0.9		0.005	0.0039	0.0079	0.0053	0.8867	0.3143	0.819	0.5417
	1128			eicosenoate (20:1)	LC/MS neg	33587		HMDB02231	5282768		1.52	1.39	1.09	0.67		0.0219	0.0099	0.1037	0.0462	0.605	0.2382	0.4777	0.4357
	1132			behenate (22:0)*	LC/MS neg	12125	C08281	HMDB00944	8215		1.8	1.74	0.69	0.72		0.0088	0.0056	0.0348	0.0178	0.356	0.158	0.4437	0.4357
	1133			erucate (22:1n9)	LC/MS neg	1552	C08316	HMDB02068	5281116		1.78	1.32	0.86	0.71		0.0021	0.0021	0.1308	0.0571	0.9589	0.3315	0.5937	0.4693
	1136			nervonate (24:1n9)*	LC/MS neg	52674	C08323	HMDB02368	5281120		1.7	1.28	0.44	0.6		0.0007	0.0011	0.1966	0.0807	0.1093	0.0607	0.3566	0.399
	1140			oleate/vaccenate (18:1)	LC/MS neg	52285					1.07	0.85	0.92	0.7		0.5789	0.1367	0.4367	0.1584	0.9856	0.3364	0.4419	0.4357
	1144		Polyunsaturated Fatty Acid (n3 and n6)	eicosapentaenoate (EPA; 20:5n3)	LC/MS neg	18467	C06428	HMDB01999	446284		1.08	1.26	1.67	0.8		0.4555	0.1129	0.2667	0.1037	0.0346	0.0226	0.4224	0.4287
	1145			docosapentaenoate (n3 DPA; 22:5n3)	LC/MS neg	32504	C16513	HMDB01976	6441454		1.57	1.79	1.46	0.56		0.0072	0.005	0.0508	0.0246	0.1997	0.0972	0.3471	0.3967
	1146			docosahexaenoate (DHA; 22:6n3)	LC/MS neg	44675	C06429	HMDB02183	445580		1.15	1.03	1.87	0.59		0.2514	0.068	0.6973	0.2298	0.0812	0.0464	0.4147	0.4248
	1150			linoleate (18:2n6)	LC/MS neg	1105	C01595	HMDB00673	5280450		0.92	0.7	0.78	0.66		0.7953	0.1779	0.0874	0.0397	0.8145	0.2939	0.4638	0.4357
	1152			linolenate [alpha or gamma; (18:3n3 or 6)]	LC/MS neg	34035	C06426	HMDB03073	5280934		0.77	0.87	1.41	0.88		0.0418	0.0161	0.477	0.1719	0.1396	0.0731	0.8189	0.5417
	1155			arachidonate (20:4n6)	LC/MS neg	1110	C00219	HMDB01043	444899		1.03	1.09	1.51	0.57		0.8323	0.1843	0.5346	0.1876	0.1375	0.0722	0.2824	0.3643
	1156			adrenate (22:4n6)	LC/MS neg	32980	C16527	HMDB02226	5497181		1.55	2.42	2.78	0.66		0.0213	0.0098	0.029	0.0153	0.0225	0.0156	0.3961	0.4173
	1157			docosapentaenoate (n6 DPA; 22:5n6)	LC/MS neg	37478	C16513	HMDB01976	6441454		1.17	1.79	3.76	0.64		0.2528	0.0682	0.0141	0.0084	0.0052	0.0046	0.3922	0.417
	1158			docosadienoate (22:2n6)	LC/MS neg	32415	C16533	HMDB61714	5282807		1.4	0.87	0.92	0.68		0.0571	0.02	0.5312	0.1868	0.8924	0.3157	0.5297	0.453
	1159			dihomo-linoleate (20:2n6)	LC/MS neg	17805	C16525	HMDB05060	6439848		1.15	0.87	0.99	0.62		0.3447	0.0894	0.6617	0.2208	0.7135	0.2643	0.4044	0.4209
	1161			mead acid (20:3n9)	LC/MS neg	35174		HMDB10378	5312531		0.96	0.68	1.49	0.65		0.7476	0.1692	0.0562	0.0268	0.185	0.0915	0.4382	0.4357
	1162			docosatrienoate (22:3n6)*	LC/MS neg	57467					1.44	1.05	2.04	0.75		0.0306	0.0127	0.6048	0.2054	0.041	0.026	0.5293	0.453
	1219		Fatty Acid, Branched	17-methylstearate	LC/MS neg	38296			3083779		1.53	1.85	0.91	0.84		0.0123	0.0072	0.0254	0.0136	0.9101	0.3201	0.7334	0.5176
	1232		Fatty Acid, Dicarboxylate	2-hydroxyglutarate	LC/MS polar	37253	C02630	HMDB00606	43		1.56	0.78	1.38	1.29		0.0013	0.0016	0.2957	0.1128	0.0592	0.0356	0.1536	0.2698
	1239			maleate	LC/MS polar	20676	C01384	HMDB00176	444266		0.95	0.96	1.14	1.15		0.6929	0.1592	0.6453	0.2164	0.1167	0.0642	0.1024	0.2259
	1299		Fatty Acid Synthesis	malonylcarnitine	LC/MS pos early	37059		HMDB02095	22833583		1.24	1.96	1.68	1.05		0.2906	0.0771	0.0112	0.007	0.0132	0.0102	0.617	0.4782
	1313		Fatty Acid Metabolism (also BCAA Metabolism)	butyrylcarnitine (C4)	LC/MS pos early	32412	C02862	HMDB02013	439829		1.24	1.16	0.57	1.16		0.1428	0.0422	0.3791	0.1414	0.0039	0.0037	0.0418	0.1438
	1316			propionylcarnitine (C3)	LC/MS pos early	32452	C03017	HMDB00824	107738		1.48	1.64	0.44	0.86		0.1415	0.0419	0.0593	0.0281	0.0014	0.0015	0.1283	0.2467
	1331		Fatty Acid Metabolism(Acyl Carnitine)	acetylcarnitine (C2)	LC/MS pos early	32198	C02571	HMDB00201	1		1.77	2.32	0.35	0.95		0.0017	0.002	0.0147	0.0087	1.8141e-05	6.5094e-05	0.6038	0.4727
	1332			3-hydroxybutyrylcarnitine (1)	LC/MS pos early	43264		HMDB13127	53481617		1.28	1.91	0.59	1.19		0.4543	0.1129	0.0348	0.0178	0.0093	0.0076	0.0327	0.1341
	1333			3-hydroxybutyrylcarnitine (2)	LC/MS pos early	52984					1.16	1.13	0.64	1.01		0.722	0.1647	0.6919	0.2289	0.0283	0.019	0.9037	0.5702
	1335			hexanoylcarnitine (C6)	LC/MS pos late	32328		HMDB00705	6426853		1.91	2.49	0.29	1.93		0.35	0.0901	0.5438	0.19	0.002	0.0021	0.0042	0.0689
	1336			octanoylcarnitine (C8)	LC/MS pos late	33936	C02838	HMDB00791	123701		2.2	1.94	0.32	2.04		0.4334	0.1082	0.7036	0.2298	0.0129	0.01	0.02	0.1022
	1341			laurylcarnitine (C12)	LC/MS pos late	34534		HMDB02250	10427569		1.38	1	1	1.99		0.6939	0.1592					0.0843	0.2034
	1342			myristoylcarnitine (C14)	LC/MS pos late	33952		HMDB05066	53477791		2.37	10.84	0.33	2.17		0.0037	0.0032	3.6509e-06	6.564e-05	0.0011	0.0013	0.0039	0.0689
	1344			palmitoylcarnitine (C16)	LC/MS pos late	44681	C02990	HMDB00222	461		3.83	8.47	0.47	2.09		0.0014	0.0018	0.0002	0.0004	0.0082	0.0069	0.0048	0.0689
	1345			palmitoleoylcarnitine (C16:1)*	LC/MS pos late	53223					2.35	19.39	0.25	2.15		0.0131	0.0073	0.0002	0.0003	0.0042	0.0039	0.0192	0.1012
	1346			stearoylcarnitine (C18)	LC/MS pos late	34409		HMDB00848	6426855		4.09	8.61	0.82	1.72		0.0006	0.0009	3.2414e-06	6.5563e-05	0.0329	0.0217	0.0074	0.0701
	1347			linoleoylcarnitine (C18:2)*	LC/MS pos late	46223		HMDB06469	6450015		2.85	37.15	0.24	2.02		0.0096	0.006	0.0003	0.0005	0.0051	0.0045	0.0335	0.1354
	1349			oleoylcarnitine (C18:1)	LC/MS pos late	35160		HMDB05065	6441392;53477789		2.94	26.84	0.37	2.08		0.0027	0.0025	0.0002	0.0004	0.0182	0.0134	0.0243	0.1128
	1351			myristoleoylcarnitine (C14:1)*	LC/MS pos late	48182					2.6	12.68	0.86	1.92		0.0029	0.0027	1.6899e-07	1.5289e-05	0.5733	0.2292	0.0146	0.0978
	1378		Carnitine Metabolism	deoxycarnitine	LC/MS pos early	36747	C01181	HMDB01161	134		2.07	2.04	0.51	1.06		4.0285e-06	2.5529e-05	0.0003	0.0004	1.3313e-07	8.0376e-06	0.1633	0.2749
	1379			carnitine	LC/MS pos early	15500	C00318	HMDB00062	10917		1.77	2.23	0.44	0.84		0.0004	0.0007	0.0037	0.0028	4.0656e-05	0.0001	0.1042	0.2283
	1385		Neurotransmitter	acetylcholine	LC/MS pos early	18790					1	1	5.37	0.62						0.0248	0.0169	0.1874	0.2942
	1393		Fatty Acid, Monohydroxy	2-hydroxypalmitate	LC/MS neg	35675		HMDB31057	92836		1.36	0.91	0.61	1.01		0.1177	0.0358	0.8974	0.284	0.1782	0.0889	0.7896	0.5333
	1394			2-hydroxystearate	LC/MS neg	17945	C03045		69417		1.48	0.73	1.19	1.44		0.0274	0.0118	0.4718	0.1704	0.4964	0.2043	0.1912	0.2957
	1520		Endocannabinoid	oleoyl ethanolamide	LC/MS pos late	38102		HMDB02088	5283454		1.24	2.01	1.04	1.04		0.0297	0.0124	0.0002	0.0004	0.5951	0.2359	0.6682	0.4914
	1524			stearoyl ethanolamide	LC/MS pos late	38625		HMDB13078	27902		1.51	1.81	0.85	0.89		0.0001	0.0003	0.0034	0.0027	0.0585	0.0353	0.1988	0.2987
	1531			N-oleoyltaurine	LC/MS neg	39732			6437033		0.9	0.64	0.26	0.63		0.2356	0.0643	0.0552	0.0265	0.0066	0.0057	0.3135	0.3834
	1532			N-stearoyltaurine	LC/MS neg	39730			168274		0.69	1.32	0.47	0.69		0.0147	0.0078	0.2852	0.1099	0.0737	0.0428	0.3769	0.4069
	1533			N-palmitoyltaurine	LC/MS neg	39835					0.57	0.47	0.22	0.65		0.0306	0.0127	0.0125	0.0076	0.0048	0.0043	0.3752	0.4069
	1546		Inositol Metabolism	myo-inositol	LC/MS polar	1124	C00137	HMDB00211	892		1.01	1.48	0.67	1.03		0.8089	0.1799	0.0033	0.0026	0.0005	0.0007	0.652	0.4875
	1567			inositol pentakisphosphate	LC/MS neg	38388	C01284	HMDB03529	439468		1.34	2.06	8.01	1		0.1064	0.0335	0.0105	0.0067	1.6049e-05	6.5094e-05
	1570			inositol hexakisphosphate	LC/MS neg	39575	C01204	HMDB03502	890		1.36	1.49	8.41	1.51		0.0501	0.0181	0.1907	0.0787	9.7008e-05	0.0002	0.1085	0.2344
	1574		Phospholipid Metabolism	choline	LC/MS pos early	15506	C00114	HMDB00097	305		1.25	2.6	2.29	1.18		0.1533	0.0448	0.0006	0.0007	1.0524e-05	4.8875e-05	0.0494	0.1586
	1575			choline phosphate	LC/MS pos early	34396	C00588	HMDB01565	1014		1.37	1.36	1.87	1.04		0.0152	0.008	0.0171	0.0098	6.2195e-07	1.1265e-05	0.4653	0.4357
	1576			cytidine 5'-diphosphocholine	LC/MS pos early	34418	C00307	HMDB01413	13804		1	1.94	1.29	1.29		0.9461	0.2052	0.0292	0.0153	0.0873	0.0494	0.109	0.2344
	1577			glycerophosphorylcholine (GPC)	LC/MS pos early	15990	C00670	HMDB00086	71920		0.58	6.79	1.42	0.5		0.2101	0.0583	0.0001	0.0003	0.6562	0.2513	0.0086	0.0737
	1581			phosphoethanolamine	LC/MS neg	1600	C00346	HMDB00224	1015		3.71	96.74	3.95	1.46		0.026	0.0113	0.0005	0.0007	5.7016e-06	3.3674e-05	0.0047	0.0689
	1582			cytidine-5'-diphosphoethanolamine	LC/MS polar	34410	C00570	HMDB01564	123727		1.25	1.85	0.75	1.17		0.0928	0.0301	0.0026	0.0022	0.0018	0.002	0.0265	0.1177
	1583			glycerophosphoethanolamine	LC/MS polar	37455	C01233	HMDB00114	123874		0.52	3.56	1.42	0.73		0.0129	0.0073	4.243e-05	0.0002	0.1295	0.0688	0.0213	0.1062
	1584			glycerophosphoserine*	LC/MS pos early	57404			3081457		1.66	1.81	1.14	1.06		0.0218	0.0099	0.0105	0.0067	0.6886	0.2582	0.5265	0.453
	1585			trimethylamine N-oxide	LC/MS pos early	40406	C01104	HMDB00925	1145		1.61	1.56	0.97	1.04		0.0195	0.0093	0.0454	0.0224	0.6558	0.2513	0.5851	0.4679
	1586			glycerophosphoinositol*	LC/MS polar	47155					1.21	1.57	0.76	0.97		0.0125	0.0072	0.0235	0.0128	0.0076	0.0064	0.5204	0.453
	1587			1,2-dipalmitoyl-GPC (16:0/16:0)	LC/MS pos late	19130		HMDB00564	452110		2.06	2.19	1.41	1.13		0.0008	0.0012	0.0048	0.0035	0.0021	0.0023	0.1385	0.258
	1588			1,2-dipalmitoyl-GPE (16:0/16:0)*	LC/MS pos late	57341			11802774;445468		1.37	0.76	0.87	1.14		0.0238	0.0106	0.0091	0.0058	0.02	0.0143	0.0533	0.1602
	1593			1-palmitoyl-2-oleoyl-GPC (16:0/18:1)	LC/MS pos late	52461			6436017		1.74	1.95	1.34	1.03		0.0024	0.0024	0.0022	0.0019	0.0025	0.0025	0.6158	0.4782
	1598			1-stearoyl-2-arachidonoyl-GPC (18:0/20:4)	LC/MS pos late	42450			16219824		2.14	4.17	2.12	1.09		0.0055	0.0042	0.0002	0.0004	5.0918e-07	1.0247e-05	0.1189	0.2405
	1599			1-stearoyl-2-oleoyl-GPC (18:0/18:1)	LC/MS pos late	52438					1.97	2.01	1.04	0.97		0.0003	0.0006	7.7035e-05	0.0002	0.4714	0.1981	0.6673	0.4914
	1601			1,2-dioleoyl-GPC (18:1/18:1)	LC/MS pos late	52457			10350317		1.95	1.62	1.03	1		0.0006	0.0009	0.0012	0.0012	0.5547	0.2242	0.9794	0.5885
	1607			1-palmitoyl-2-arachidonoyl-GPC (16:0/20:4n6)	LC/MS pos late	52462			10747814		1.95	2.94	1.66	1.04		0.0025	0.0024	0.002	0.0018	2.7786e-06	2.013e-05	0.4298	0.4314
	1612			1-palmitoyl-2-palmitoleoyl-GPC (16:0/16:1)*	LC/MS pos late	52470					1.55	1.25	1.11	1.06		0.0083	0.0055	0.0469	0.023	0.1068	0.0595	0.3254	0.385
	1616			1,2-dipalmitoleoyl-GPC (16:1/16:1)*	LC/MS pos late	52472					1.4	0.56	0.69	1.09		0.0087	0.0056	0.0008	0.0009	3.5086e-05	0.0001	0.0575	0.1665
	1618			1-stearoyl-2-arachidonoyl-GPI (18:0/20:4)	LC/MS polar	52449					1.29	1.93	1.54	1.11		0.0329	0.0134	0.0051	0.0037	0.0002	0.0003	0.1874	0.2942
	1624			1-palmitoyl-2-arachidonoyl-GPI (16:0/20:4)*	LC/MS pos late	52467					1.19	2.07	0.49	1.02		0.293	0.0776	0.004	0.003	0.0006	0.0008	0.5349	0.453
	1629			1-palmitoyl-2-oleoyl-GPG (16:0/18:1)	LC/MS polar	52448			5283509		1.12	1.34	0.82	1.08		0.1575	0.0458	0.0312	0.0161	0.0566	0.0347	0.4	0.4186
	1632			1-palmitoyl-2-oleoyl-GPE (16:0/18:1)	LC/MS pos late	19263		HMDB05320	5283496		1.18	1.06	1.03	0.99		0.1291	0.0388	0.4935	0.1756	0.4497	0.1908	0.8673	0.5571
	1634			1-palmitoyl-2-stearoyl-GPE (16:0/18:0)*	LC/MS pos late	57388			5326793		1.62	1.03	1.09	1.04		0.0019	0.002	0.5512	0.1914	0.1345	0.0708	0.4303	0.4314
	1636			1-stearoyl-2-arachidonoyl-GPE (18:0/20:4)	LC/MS pos late	52447			5289133		1.33	1.99	1.75	1.08		0.0421	0.0161	0.0023	0.002	7.6669e-06	3.9675e-05	0.3424	0.3942
	1640			1-stearoyl-2-oleoyl-GPE (18:0/18:1)	LC/MS pos late	42448					1.68	1.24	0.93	0.92		0.001	0.0013	0.0042	0.0031	0.2157	0.1036	0.1927	0.2957
	1642			1-palmitoyl-2-arachidonoyl-GPE (16:0/20:4)*	LC/MS pos late	52464		HMDB05323	9546800		0.93	1.62	1.49	1.01		0.6104	0.1428	0.0067	0.0046	0.0001	0.0002	0.8655	0.5571
	1644			1-palmitoyl-2-linoleoyl-GPE (16:0/18:2)	LC/MS pos late	42449		HMDB05322	9546747		0.91	0.51	1.15	1.12		0.5154	0.1246	8.6282e-06	8.3231e-05	0.206	0.0995	0.1493	0.2676
	1661			1,2-dioleoyl-GPI (18:1/18:1)	LC/MS polar	52619					1.63	1.53	0.61	0.94		0.1168	0.0358	0.0079	0.0053	0.0002	0.0003	0.3524	0.3971
	1663			1-palmitoyl-2-stearoyl-GPC (16:0/18:0)	LC/MS pos late	52616					1.86	2.11	1.46	1.08		0.0003	0.0005	0.0012	0.0012	0.0014	0.0015	0.2796	0.3643
	1664			1,2-dioleoyl-GPE (18:1/18:1)	LC/MS pos late	52609			9546757		1.38	1.31	0.97	1		0.021	0.0097	0.0022	0.0019	0.4488	0.1908	0.9076	0.5702
	1666			1-palmitoyl-2-oleoyl-GPI (16:0/18:1)*	LC/MS pos late	52669					1.62	1.55	0.2	0.93		0.3341	0.0868	0.021	0.0117	7.9051e-06	3.9771e-05	0.2501	0.3461
	1674			1-palmitoyl-2-alpha-linolenoyl-GPC (16:0/18:3n3)*	LC/MS pos late	52684					1.72	0.66	0.69	1.12		0.0023	0.0023	5.8373e-06	7.4306e-05	0.0003	0.0005	0.0311	0.129
	1685			1-oleoyl-2-linoleoyl-GPE (18:1/18:2)*	LC/MS pos late	52687		HMDB05349	9546753		1.23	1.15	0.83	1		0.1568	0.0457	0.4029	0.1482	0.0296	0.0197	0.9642	0.5861
	1710			1-oleoyl-2-arachidonoyl-GPE (18:1/20:4)*	LC/MS pos late	55041					1.14	1.45	1.73	1.08		0.2719	0.073	0.0216	0.0119	1.397e-06	1.3317e-05	0.1626	0.2749
	1711			1-oleoyl-2-arachidonoyl-GPI (18:1/20:4) *	LC/MS pos late	54994					1.57	1.69	0.9	1.09		0.0122	0.0072	0.0036	0.0028	0.1264	0.0677	0.2518	0.3468
	1744			1-palmitoyl-2-gamma-linolenoyl-GPC (16:0/18:3n6)*	LC/MS pos late	54812					1.16	0.46	0.81	1.06		0.3564	0.0909	0.0018	0.0016	0.0436	0.0274	0.4546	0.4357
	1776		Phosphatidylserine (PS)	1-stearoyl-2-arachidonoyl-GPS (18:0/20:4)	LC/MS polar	48502					1.57	2.91	1.75	1		0.016	0.0082	0.0029	0.0025	0.0009	0.001	0.9086	0.5702
	1777			1-stearoyl-2-oleoyl-GPS (18:0/18:1)	LC/MS polar	48494			9547087		2.21	2.97	1.17	1.03		0.0008	0.0012	0.0004	0.0005	0.0985	0.055	0.7171	0.5148
	1783		Lysolipid	1-palmitoyl-GPC (16:0)	LC/MS pos late	33955		HMDB10382	86554		0.89	0.79	0.87	0.58		0.5652	0.1346	0.7016	0.2298	0.0793	0.0454	7.6679e-05	0.0112
	1784			2-palmitoyl-GPC (16:0)*	LC/MS neg	35253		HMDB61702	15061532		1.19	0.91	0.88	0.51		0.8463	0.1867	0.4936	0.1756	0.7133	0.2643	0.2453	0.3425
	1786			1-palmitoleoyl-GPC (16:1)*	LC/MS pos late	33230		HMDB10383	24779461		0.74	0.5	0.95	0.72		0.2506	0.0679	0.2192	0.0878	0.6288	0.2449	0.0547	0.1613
	1791			1-stearoyl-GPC (18:0)	LC/MS pos late	33961		HMDB10384	497299		1.28	1.45	1.07	0.71		0.0411	0.016	0.108	0.048	0.465	0.1963	0.0005	0.0217
	1793			1-oleoyl-GPC (18:1)	LC/MS pos late	48258		HMDB02815	16081932		0.95	0.63	1.04	0.68		0.8077	0.1799	0.2307	0.0915	0.8321	0.2996	0.0419	0.1438
	1796			1-linoleoyl-GPC (18:2)	LC/MS pos late	34419	C04100	HMDB10386	11988421		0.41	0.3	1.27	1.08		0.0336	0.0135	0.0353	0.0179	0.1597	0.0803	0.6872	0.5006
	1823			1-palmitoyl-GPE (16:0)	LC/MS pos late	35631		HMDB11503	9547069		0.58	0.7	0.92	0.71		0.0134	0.0074	0.5067	0.1794	0.4808	0.1993	0.0076	0.0701
	1826			1-stearoyl-GPE (18:0)	LC/MS pos late	42398		HMDB11130	9547068		0.73	1.01	1.13	0.72		0.0219	0.0099	0.6677	0.2223	0.3415	0.1522	0.0006	0.0217
	1827			2-stearoyl-GPE (18:0)*	LC/MS neg	41220					0.96	1.02	1.08	0.51		0.5697	0.1353	0.7698	0.2486	0.9875	0.3364	0.1177	0.2395
	1828			1-oleoyl-GPE (18:1)	LC/MS pos late	35628		HMDB11506	9547071		0.65	0.74	0.89	0.79		0.0145	0.0078	0.5726	0.1967	0.2119	0.1021	0.0067	0.0701
	1836			1-arachidonoyl-GPE (20:4n6)*	LC/MS neg	35186		HMDB11517	42607465		1.43	2.33	1.33	0.68		0.4783	0.1176	0.1246	0.0546	0.3643	0.1613	0.3968	0.4173
	1846			1-palmitoyl-GPI (16:0)	LC/MS neg	35305		HMDB61695			0.82	0.73	0.19	0.45		0.1811	0.051	0.1988	0.0812	0.0101	0.0081	0.1806	0.2937
	1849			1-stearoyl-GPI (18:0)	LC/MS neg	19324		HMDB61696			0.54	0.79	0.74	0.43		0.4045	0.1016	0.2621	0.1024	0.4416	0.1891	0.113	0.2361
	1851			1-oleoyl-GPI (18:1)*	LC/MS neg	36602					0.47	0.61	0.35	0.37		0.1347	0.0403	0.139	0.06	0.1221	0.0658	0.1572	0.274
	1857			1-arachidonoyl-GPI (20:4)*	LC/MS neg	34214		HMDB61690			0.07	0.73	0.92	0.47		0.0182	0.009	0.1549	0.0651	0.754	0.2748	0.1617	0.2749
	1859			1-stearoyl-GPS (18:0)*	LC/MS neg	45966			9547101		1.35	1.31	3.43	1.96		0.7931	0.1777	0.9347	0.2899	0.0461	0.0287	0.2847	0.3643
	1860			1-oleoyl-GPS (18:1)	LC/MS neg	19260			9547099		0.56	0.47	0.74	0.45		0.1026	0.0326	0.0603	0.0285	0.7241	0.2676	0.2757	0.3639
	1870			1-palmitoyl-GPG (16:0)*	LC/MS neg	45970			3300276		0.52	0.46	0.53	0.85		0.0323	0.0132	0.0928	0.0421	0.1151	0.0636	0.6387	0.4847
	1875			1-oleoyl-GPG (18:1)*	LC/MS neg	45968					1.32	0.77	0.68	0.97		0.2459	0.0668	0.2425	0.0957	0.4065	0.1749	0.9012	0.5702
	1893		Plasmalogen	1-(1-enyl-palmitoyl)-2-oleoyl-GPE (P-16:0/18:1)*	LC/MS pos late	52477					1.88	1.97	0.73	0.97		0.0015	0.0018	0.0003	0.0004	0.0002	0.0003	0.5315	0.453
	1894			1-(1-enyl-palmitoyl)-2-linoleoyl-GPE (P-16:0/18:2)*	LC/MS pos late	52677					1.88	2.09	1.02	1.02		0.0035	0.0031	0.0001	0.0003	0.7458	0.2729	0.8294	0.5421
	1895			1-(1-enyl-palmitoyl)-2-palmitoyl-GPC (P-16:0/16:0)*	LC/MS pos late	52716			11146967		1.48	1.74	0.72	1		0.0126	0.0072	5.2878e-05	0.0002	0.0001	0.0002	0.9555	0.584
	1896			1-(1-enyl-palmitoyl)-2-palmitoleoyl-GPC (P-16:0/16:1)*	LC/MS pos late	52713					1.22	0.99	1.01	1		0.1901	0.0533	0.9078	0.284	0.8484	0.3049	0.9772	0.5883
	1897			1-(1-enyl-palmitoyl)-2-arachidonoyl-GPE (P-16:0/20:4)*	LC/MS pos late	52673					1.74	3.02	0.96	1		0.0037	0.0032	0.0001	0.0003	0.4115	0.1766	0.9559	0.584
	1899			1-(1-enyl-palmitoyl)-2-oleoyl-GPC (P-16:0/18:1)*	LC/MS pos late	52478					1.23	1.29	1.02	0.98		0.1234	0.0373	0.002	0.0018	0.6873	0.2582	0.6835	0.4991
	1901			1-(1-enyl-stearoyl)-2-oleoyl-GPE (P-18:0/18:1)	LC/MS pos late	52614					1.56	1.54	0.52	0.88		0.0021	0.0021	8.7442e-06	8.3231e-05	1.3463e-06	1.3317e-05	0.0261	0.1177
	1905			1-(1-enyl-palmitoyl)-2-arachidonoyl-GPC (P-16:0/20:4)*	LC/MS pos late	52689					2.74	6.37	2.91	1.21		0.0071	0.0049	0.0002	0.0004	1.3124e-06	1.3317e-05	0.0257	0.1173
	1906			1-(1-enyl-palmitoyl)-2-linoleoyl-GPC (P-16:0/18:2)*	LC/MS pos late	52682					1.67	0.98	1.03	0.9		0.1094	0.0343	0.6956	0.2297	0.626	0.2443	0.3627	0.4043
	1909			1-(1-enyl-stearoyl)-2-arachidonoyl-GPE (P-18:0/20:4)*	LC/MS pos late	52475		HMDB05779	9547058		1.76	3.68	0.89	0.97		0.0018	0.002	8.8644e-05	0.0003	0.0114	0.009	0.5216	0.453
	1917		Lysoplasmalogen	1-(1-enyl-palmitoyl)-GPE (P-16:0)*	LC/MS pos late	39270					1.1	1.18	0.46	0.66		0.3907	0.0986	0.4135	0.1511	1.8865e-05	6.5094e-05	0.0004	0.0217
	1919			1-(1-enyl-oleoyl)-GPE (P-18:1)*	LC/MS pos late	44621					0.97	1.52	0.66	0.61		0.9181	0.2014	0.1828	0.0757	0.0063	0.0054	0.0043	0.0689
	1921			1-(1-enyl-stearoyl)-GPE (P-18:0)*	LC/MS pos late	39271					0.62	1.63	0.44	0.77		0.224	0.0617	0.1443	0.0616	0.001	0.0012	0.0404	0.1438
	1922			1-(1-enyl-oleoyl)-2-oleoyl-GPE (P-18:1/18:1)*	LC/MS pos late	54691		HMDB11441			1.75	1.64	0.83	0.98		0.0011	0.0014	0.0006	0.0007	0.0423	0.0268	0.7987	0.5361
	1924		Glycerolipid Metabolism	glycerol	LC/MS pos early	15122	C00116	HMDB00131	753		1.13	1.17	1	1.16		0.9335	0.2032	0.9935	0.3033	0.9101	0.3201	0.6444	0.4863
	1925			glycerol 3-phosphate	LC/MS pos early	43847	C00093	HMDB00126	754		1.36	2.31	2.67	1.02		0.1395	0.0415	0.0007	0.0008	0.0001	0.0002	0.7265	0.5176
	1930			glycerophosphoglycerol	LC/MS polar	48857	C03274		439964		0.96	2.12	0.83	1.07		0.7243	0.1649	0.0085	0.0055	0.0512	0.0314	0.3853	0.412
	1934		Monoacylglycerol	1-myristoylglycerol (14:0)	LC/MS neg	35625	C01885	HMDB11561	79050		1.2	1.23	1.79	1.21		0.0936	0.0302	0.2915	0.1115	0.0333	0.0218	0.4602	0.4357
	1935			2-myristoylglycerol (14:0)	LC/MS neg	34383			137938		1.2	1.06	1.38	0.99		0.1171	0.0358	0.6056	0.2054	0.2905	0.1316	0.7566	0.5219
	1938			1-palmitoylglycerol (16:0)	LC/MS neg	21127		HMDB31074	14900		1.68	0.89	1.59	0.95		0.0837	0.0278	0.7599	0.2469	0.131	0.0694	0.9331	0.5772
	1939			2-palmitoylglycerol (16:0)	LC/MS neg	33419		HMDB11533	123409		1.24	1.29	1.38	0.83		0.0348	0.0139	0.2789	0.1077	0.2678	0.1231	0.8925	0.5676
	1943			1-oleoylglycerol (18:1)	LC/MS neg	21184		HMDB11567	5283468		1.62	0.89	1.46	0.95		0.0206	0.0096	0.9511	0.2937	0.2339	0.1106	0.6973	0.5025
	1944			2-oleoylglycerol (18:1)	LC/MS neg	21232			5319879		1.47	0.86	1.47	0.82		0.0128	0.0073	0.8206	0.2629	0.2176	0.104	0.9203	0.5729
	1945			1-linoleoylglycerol (18:2)	LC/MS neg	27447			5283469		1.58	0.8	1.07	0.68		0.413	0.1035	0.4869	0.1743	0.5176	0.2111	0.663	0.4914
	1946			2-linoleoylglycerol (18:2)	LC/MS neg	32506		HMDB11538	5365676		1.41	0.92	1.09	0.72		0.751	0.1696	0.7045	0.2298	0.507	0.2078	0.6407	0.4847
	1948			1-arachidonylglycerol (20:4)	LC/MS neg	34397	C13857	HMDB11572	5282281		1.79	1.29	1.39	0.62		0.0047	0.0037	0.4398	0.1592	0.2869	0.1306	0.65	0.4875
	1949			2-arachidonoylglycerol (20:4)	LC/MS neg	19266	C13856	HMDB04666	5282280		2.03	1.21	1.38	0.62		0.0032	0.0029	0.5238	0.1851	0.48	0.1993	0.526	0.453
	1953			1-docosahexaenoylglycerol (22:6)	LC/MS neg	35153		HMDB11587			1.3	0.73	1.33	0.81		0.2278	0.0623	0.6219	0.2097	0.2857	0.1304	0.9964	0.592
	1955			1-dihomo-linolenylglycerol (20:3)	LC/MS neg	48341					1.65	0.56	1.03	0.72		0.0448	0.0167	0.209	0.0845	0.6314	0.2454	0.6538	0.4876
	1956			2-docosahexaenoylglycerol (22:6)*	LC/MS neg	48675		HMDB11557			1.29	0.36	1.18	1		0.238	0.0648	0.0574	0.0273	0.5848	0.2323	0.6702	0.4917
	1957			1-palmitoleoylglycerol (16:1)*	LC/MS neg	52431					1.26	0.64	1.47	0.97		0.1385	0.0413	0.6308	0.2122	0.1872	0.0921	0.8129	0.5417
	1958			2-palmitoleoylglycerol (16:1)*	LC/MS neg	52432					1.21	0.57	1.29	0.86		0.222	0.0613	0.6459	0.2164	0.4057	0.1749	0.9157	0.572
	1968		Diacylglycerol	diacylglycerol (12:0/18:1, 14:0/16:1, 16:0/14:1) [2]*	LC/MS pos late	55001					1.08	0.63	0.9	1.09		0.7799	0.1757	0.0828	0.0382	0.3739	0.1628	0.7519	0.5213
	1970			diacylglycerol (14:0/18:1, 16:0/16:1) [2]*	LC/MS pos late	54954					1.45	0.23	0.74	1.05		0.0216	0.0099	0.0002	0.0003	0.0326	0.0215	0.5078	0.453
	1971			diacylglycerol (16:1/18:2 [2], 16:0/18:3 [1])*	LC/MS pos late	54966					0.98	0.66	0.7	0.87		0.5607	0.1338	0.029	0.0153	0.1433	0.0747	0.5717	0.465
	1975			oleoyl-linoleoyl-glycerol (18:1/18:2) [2]	LC/MS pos late	46799					1.57	0.72	1.14	0.99		0.0371	0.0146	0.0619	0.0291	0.1711	0.0856	0.9555	0.584
	1978			oleoyl-arachidonoyl-glycerol (18:1/20:4) [1]*	LC/MS pos late	54960					2.49	0.6	3.05	0.98		0.0689	0.0237	0.1956	0.0805	0.0003	0.0004	0.6976	0.5025
	1979			oleoyl-arachidonoyl-glycerol (18:1/20:4) [2]*	LC/MS pos late	54961					2.08	1.04	2.38	1.13		0.0158	0.0081	0.9334	0.2899	1.2235e-05	5.2953e-05	0.1398	0.258
	1989			palmitoyl-arachidonoyl-glycerol (16:0/20:4) [1]*	LC/MS pos late	54957					0.86	0.38	2.15	1.22		0.3739	0.0948	0.0017	0.0016	0.0033	0.0033	0.2195	0.3236
	1990			palmitoyl-arachidonoyl-glycerol (16:0/20:4) [2]*	LC/MS pos late	54958					1.9	0.77	2	1.04		0.0196	0.0093	0.0745	0.0346	7.6093e-05	0.0002	0.5421	0.4549
	1995			stearoyl-docosahexaenoyl-glycerol (18:0/22:6) [2]*	LC/MS pos late	57368					1.47	0.55	1.21	0.96		0.0149	0.0079	8.6885e-05	0.0003	0.0696	0.0409	0.4777	0.4357
	1996			palmitoyl-myristoyl-glycerol (16:0/14:0) [2]	LC/MS pos late	57364					0.88	0.31	0.38	0.92		0.4924	0.1207	6.8205e-05	0.0002	0.0002	0.0004	0.4784	0.4357
	1997			palmitoyl-oleoyl-glycerol (16:0/18:1) [1]*	LC/MS pos late	54943					0.44	0.2	1	1		0.09	0.0295	3.6914e-05	0.0002
	1998			palmitoyl-oleoyl-glycerol (16:0/18:1) [2]*	LC/MS pos late	54942					1.42	0.56	1.02	0.97		0.0179	0.0089	0.0003	0.0004	0.8789	0.3121	0.7305	0.5176
	2000			palmitoleoyl-oleoyl-glycerol (16:1/18:1) [2]*	LC/MS pos late	52631					1.13	0.36	1.05	1.01		0.946	0.2052	0.1319	0.0574	0.7613	0.2769	0.9468	0.5827
	2003			palmitoyl-palmitoyl-glycerol (16:0/16:0) [2]*	LC/MS pos late	54990					1.13	0.47	0.44	0.9		0.5326	0.1282	0.003	0.0025	0.0003	0.0005	0.2831	0.3643
	2005			palmitoyl-linoleoyl-glycerol (16:0/18:2) [2]*	LC/MS pos late	52634					1.58	0.48	0.99	1.05		0.002	0.0021	0.0013	0.0012	0.9474	0.3293	0.6397	0.4847
	2006			palmitoyl-linolenoyl-glycerol (16:0/18:3) [2]*	LC/MS pos late	54965					0.82	0.44	1.34	1.03		0.2777	0.0743	0.0039	0.003	0.2906	0.1316	0.83	0.5421
	2007			stearoyl-arachidonoyl-glycerol (18:0/20:4) [1]*	LC/MS pos late	57450					0.72	0.39	1.14	1.21		0.334	0.0868	0.0002	0.0004	0.3879	0.1681	0.4095	0.4221
	2008			stearoyl-arachidonoyl-glycerol (18:0/20:4) [2]*	LC/MS pos late	57449					2	1.45	1.82	1.04		0.0039	0.0032	0.0448	0.0223	0.0002	0.0004	0.6377	0.4847
	2013			oleoyl-oleoyl-glycerol (18:1/18:1) [2]*	LC/MS pos late	54946					1.6	0.64	1.21	0.93		0.0251	0.0112	0.0149	0.0088	0.1221	0.0658	0.344	0.3946
	2016		Sphingolipid Metabolism	sphinganine	LC/MS pos late	17769	C00836	HMDB00269	3126		1.02	1.13	0.48	0.78		0.8766	0.1927	0.2283	0.0908	0.0005	0.0007	0.0047	0.0689
	2020			N-palmitoyl-sphinganine (d18:0/16:0)	LC/MS pos late	52604		HMDB11760	5283572		2.06	1.32	0.82	1.01		0.0028	0.0026	0.0173	0.0099	0.0714	0.0416	0.8406	0.5468
	2021			N-palmitoyl-sphingadienine (d18:2/16:0)*	LC/MS pos late	57416					2.01	2.57	1.51	1.17		0.0043	0.0034	0.0082	0.0054	0.0046	0.0042	0.1727	0.2853
	2030			myristoyl dihydrosphingomyelin (d18:0/14:0)*	LC/MS pos late	57365					1.42	1.2	0.4	1.06		0.0056	0.0042	0.4785	0.1721	1.2572e-05	5.2953e-05	0.4708	0.4357
	2031			palmitoyl dihydrosphingomyelin (d18:0/16:0)*	LC/MS pos late	52434			9939965		1.6	1.99	0.4	1.08		0.0062	0.0044	3.0409e-05	0.0002	2.3098e-07	8.367e-06	0.2415	0.3401
	2032			behenoyl dihydrosphingomyelin (d18:0/22:0)*	LC/MS pos late	57331					1	1	0.07	0.82						1.7796e-05	6.5094e-05	0.1972	0.2976
	2033			palmitoyl sphingomyelin (d18:1/16:0)	LC/MS pos late	37506			9939941		1.69	2.86	1	1.01		0.0019	0.002	0.0002	0.0003	0.9563	0.3312	0.807	0.5405
	2034			stearoyl sphingomyelin (d18:1/18:0)	LC/MS pos late	19503	C00550	HMDB01348	6453725		1.32	4.53	1.44	1.05		0.0297	0.0124	9.5568e-05	0.0003	0.0001	0.0003	0.3266	0.385
	2035			behenoyl sphingomyelin (d18:1/22:0)*	LC/MS pos late	48492					1.61	2.32	0.41	0.87		0.013	0.0073	1.6435e-06	4.4324e-05	1.9233e-06	1.5145e-05	0.0617	0.1725
	2036			tricosanoyl sphingomyelin (d18:1/23:0)*	LC/MS pos late	52436					1.09	1.08	0.32	0.85		0.6109	0.1428	0.5557	0.1925	8.2059e-05	0.0002	0.1954	0.2963
	2037			lignoceroyl sphingomyelin (d18:1/24:0)	LC/MS pos late	57330					1.72	1.83	0.3	0.88		0.0146	0.0078	0.0001	0.0003	1.359e-06	1.3317e-05	0.1297	0.2467
	2039			sphingomyelin (d18:1/14:0, d16:1/16:0)*	LC/MS pos late	42463			11433862		1.38	1.01	0.52	1.02		0.0086	0.0056	0.9091	0.284	1.7849e-05	6.5094e-05	0.6887	0.5006
	2041			sphingomyelin (d18:1/15:0, d16:1/17:0)*	LC/MS pos late	52433					1.57	1.32	0.49	0.94		0.0061	0.0044	0.0117	0.0072	5.9152e-05	0.0002	0.5099	0.453
	2042			sphingomyelin (d18:2/16:0, d18:1/16:1)*	LC/MS pos late	42459					1.48	0.99	0.48	0.93		0.0129	0.0073	0.9788	0.3	1.1905e-05	5.2953e-05	0.3182	0.385
	2043			sphingomyelin (d18:1/17:0, d17:1/18:0, d19:1/16:0)	LC/MS pos late	52615					1.31	4.16	0.83	1.17		0.2251	0.0619	5.4881e-05	0.0002	0.0083	0.007	0.036	0.1393
	2044			sphingomyelin (d18:1/18:1, d18:2/18:0)	LC/MS pos late	37529			6443882		1.84	3.65	1	0.97		0.0113	0.0068	0.0001	0.0003	0.9788	0.3364	0.6124	0.477
	2045			sphingomyelin (d18:1/20:0, d16:1/22:0)*	LC/MS pos late	48490					1.22	3.28	0.71	0.9		0.0562	0.0199	7.6842e-07	3.1085e-05	0.0009	0.0011	0.1223	0.2442
	2047			sphingomyelin (d18:1/21:0, d17:1/22:0, d16:1/23:0)*	LC/MS pos late	52495					0.34	1.01	0.13	0.71		0.0371	0.0146	0.7626	0.2473	5.9495e-06	3.3674e-05	0.0036	0.0689
	2048			sphingomyelin (d18:1/22:1, d18:2/22:0, d16:1/24:1)*	LC/MS pos late	48493					1.62	2.43	0.46	0.91		0.0018	0.002	7.7335e-05	0.0002	0.0001	0.0002	0.4292	0.4314
	2049			sphingomyelin (d18:2/23:0, d18:1/23:1, d17:1/24:1)*	LC/MS pos late	52435					1.25	1.41	0.24	0.9		0.4328	0.1082	0.0031	0.0025	9.504e-05	0.0002	0.587	0.4679
	2050			sphingomyelin (d18:1/24:1, d18:2/24:0)*	LC/MS pos late	47153					1.62	1.92	0.44	0.9		0.0033	0.0029	9.2158e-05	0.0003	1.7143e-06	1.4841e-05	0.1515	0.2698
	2051			sphingomyelin (d18:2/24:1, d18:1/24:2)*	LC/MS pos late	52437					1.66	2.57	0.42	0.98		0.0033	0.0029	0.0021	0.0018	0.0001	0.0002	0.9458	0.5827
	2055			sphingosine	LC/MS pos late	17747	C00319	HMDB00252	5353955		0.9	1.97	0.79	0.5		0.3016	0.0796	0.0005	0.0006	0.1445	0.0748	0.0006	0.0217
	2059			N-palmitoyl-sphingosine (d18:1/16:0)	LC/MS pos late	44877		HMDB04949	5283564		1.7	1.87	1.43	1.02		0.0061	0.0044	0.0008	0.0009	0.0192	0.0139	0.8865	0.5656
	2061			N-stearoyl-sphingosine (d18:1/18:0)*	LC/MS pos late	54979		HMDB04950	5283565		1.45	2.09	1.91	1.01		0.0059	0.0043	0.0002	0.0003	0.0001	0.0002	0.8334	0.5432
	2062			N-stearoyl-sphingadienine (d18:2/18:0)*	LC/MS pos late	57417					1.72	2.31	1.32	1.03		0.0059	0.0043	6.4029e-05	0.0002	0.029	0.0194	0.8507	0.5522
	2063			phytosphingosine	LC/MS pos late	1510	C12144	HMDB04610	122121		1.27	1.65	0.56	0.65		0.0176	0.0088	0.0091	0.0058	0.0005	0.0007	0.0002	0.0155
	2064			glycosyl-N-palmitoyl-sphingosine (d18:1/16:0)	LC/MS pos late	53013					1.22	0.99	1.18	0.95		0.1178	0.0358	0.9013	0.284	0.0012	0.0014	0.3224	0.385
	2065			glycosyl-N-stearoyl-sphingosine (d18:1/18:0)	LC/MS pos late	52234					1	0.75	0.89	0.8		0.9542	0.2058	0.0307	0.016	0.0893	0.0504	0.0074	0.0701
	2066			glycosyl-N-arachidoyl-sphingosine (d18:1/20:0)*	LC/MS pos late	57423			6321358		0.84	1.07	0.94	0.78		0.1711	0.0488	0.5039	0.1788	0.3421	0.1522	0.0066	0.0701
	2073			lactosyl-N-palmitoyl-sphingosine (d18:1/16:0)	LC/MS pos late	53010					2.48	1.22	0.81	1.03		0.0002	0.0003	0.0253	0.0136	0.0058	0.0051	0.4667	0.4357
	2075			lactosyl-N-nervonoyl-sphingosine (d18:1/24:1)*	LC/MS pos late	57370					4.02	1.15	0.5	0.92		4.7382e-05	0.0001	0.2058	0.0837	5.232e-05	0.0001	0.3054	0.3779
	2084			sphingomyelin (d18:0/20:0, d16:0/22:0)*	LC/MS pos late	57476					0.93	0.65	0.16	0.77		0.7438	0.1687	0.0512	0.0246	6.1479e-05	0.0002	0.0085	0.0737
	2085			sphingomyelin (d18:0/18:0, d19:0/17:0)*	LC/MS pos late	57473					1.02	1	0.37	0.94		0.9323	0.2032			1.2313e-05	5.2953e-05	0.4307	0.4314
	2091			N-palmitoyl-heptadecasphingosine (d17:1/16:0)*	LC/MS pos late	57430					1.94	1.84	1.24	1.05		0.0005	0.0009	0.0017	0.0016	0.0634	0.0378	0.5365	0.453
	2092			N-stearoyl-sphinganine (d18:0/18:0)*	LC/MS pos late	1759			5283573		1.77	1.81	0.92	0.93		0.0111	0.0067	1.973e-05	0.0001	0.4714	0.1981	0.4007	0.4186
	2103			glycosyl-N-nervonoyl-sphingadienine (d18:2/24:1)*	LC/MS pos late	57451					0.96	0.7	0.49	0.96		0.8462	0.1867	0.0001	0.0003	1.757e-05	6.5094e-05	0.5795	0.4672
	2104			N-myristoyl-sphingadienine (d18:2/14:0)*	LC/MS pos late	57420					1.95	1.4	1.33	1.29		0.002	0.0021	0.0455	0.0224	0.0088	0.0073	0.014	0.0978
	2107		Mevalonate Metabolism	3-hydroxy-3-methylglutarate	LC/MS polar	531	C03761	HMDB00355	1662		1.28	0.91	1.36	0.84		0.0045	0.0036	0.4085	0.1495	0.0001	0.0002	0.0305	0.1284
	2120		Sterol	cholesterol	LC/MS pos late	63	C00187	HMDB00067	11025495		1.59	1.34	0.71	0.94		0.0055	0.0042	0.0116	0.0072	0.0043	0.004	0.4472	0.4357
	2122			7-dehydrocholesterol	LC/MS pos late	1099	C01164	HMDB00032	439423		0.55	0.32	0.61	1		0.0769	0.0259	6.2021e-05	0.0002	0.0001	0.0002	0.905	0.5702
	2145			campesterol	LC/MS pos late	33997	C01789	HMDB02869	173183		1	1	2.95	0.58						0.0005	0.0007	0.016	0.0978
	2294		Primary Bile Acid Metabolism	glycochenodeoxycholate	LC/MS neg	32346	C05466	HMDB00637	12544		1.95	2.4	1.08	0.93		0.0166	0.0084	7.4898e-05	0.0002	0.7307	0.2695	0.2577	0.3523
	2295			taurochenodeoxycholate	LC/MS neg	18494	C05465	HMDB00951	387316		1.92	2.39	1	1		0.0205	0.0096	5.0355e-05	0.0002
	2349		Ceramides	ceramide (d16:1/24:1, d18:1/22:1)*	LC/MS pos late	57437					2.01	2.04	1.44	1.07		0.0004	0.0007	6.4269e-06	7.4306e-05	0.0014	0.0015	0.3644	0.4048
	2350			ceramide (d18:1/14:0, d16:1/16:0)*	LC/MS pos late	57432					1.73	1.96	1.81	1.26		0.0036	0.0031	0.0061	0.0042	0.0023	0.0023	0.0808	0.2011
	2351			ceramide (d18:1/17:0, d17:1/18:0)*	LC/MS pos late	57434					1.6	2.27	1.66	1.11		0.0088	0.0056	0.0011	0.0011	0.0009	0.001	0.2154	0.3202
	2352			ceramide (d18:1/20:0, d16:1/22:0, d20:1/18:0)*	LC/MS pos late	57440					1.52	2.63	1.36	0.9		0.0153	0.008	1.2722e-05	0.0001	0.0023	0.0023	0.1537	0.2698
	2353			ceramide (d18:2/24:1, d18:1/24:2)*	LC/MS pos late	57443					2.31	1.81	0.74	1.08		4.4481e-05	0.0001	0.0006	0.0007	0.0006	0.0008	0.1256	0.2467
	2357			glycosyl ceramide (d18:1/23:1, d17:1/24:1)*	LC/MS pos late	57448					0.59	0.34	0.28	0.82		0.0278	0.0119	0.0056	0.0039	9.221e-06	4.395e-05	0.0186	0.1012
	2396		Fatty Acid Metabolism (Acyl Choline)	palmitoylcholine	LC/MS pos late	52944			151731		5.6	4.07	2.57	1.78		0.0058	0.0043	0.0748	0.0346	0.0018	0.002	0.0527	0.16
	2397			palmitoloelycholine	LC/MS pos late	53257					6.19	1	2.36	1.88		1.0764e-05	4.9111e-05			0.0207	0.0146	0.0071	0.0701
	2398			oleoylcholine	LC/MS pos late	53260					6.74	5.97	3.8	1.99		0.0014	0.0017	3.4028e-05	0.0002	0.0035	0.0034	0.0125	0.0959
	2399			linoleoylcholine*	LC/MS pos late	57463					9.11	1	1.99	1		1.4887e-05	5.5386e-05			0.0405	0.0259
	2925	Nucleotide	Purine Metabolism, (Hypo)Xanthine/Inosine containing	inosine 5'-monophosphate (IMP)	LC/MS polar	2133	C00130	HMDB00175	8582		0.76	0.95	0.36	0.55		0.1774	0.0502	0.9348	0.2899	0.0038	0.0036	0.0215	0.1062
	2926			inosine	LC/MS pos early	1123	C00294	HMDB00195	6021		2.03	3.88	1.15	0.91		0.1136	0.035	0.0002	0.0004	0.1469	0.0756	0.3012	0.3741
	2927			hypoxanthine	LC/MS neg	3127	C00262	HMDB00157	790		1.43	1.26	1.24	1.15		0.201	0.0561	0.0373	0.0189	0.1181	0.0644	0.0876	0.2063
	2928			xanthine	LC/MS neg	3147	C00385	HMDB00292	1188		1.51	2.17	1.31	1.18		0.0348	0.0139	0.0044	0.0033	0.01	0.0081	0.0429	0.1455
	2929			xanthosine 5'-monophosphate (xmp)	LC/MS neg	12024	C00655	HMDB01554	73323		2.34	0.67	0.58	0.45		0.3794	0.096	0.772	0.2488	0.0431	0.0272	0.0005	0.0217
	2930			xanthosine	LC/MS neg	15136	C01762	HMDB00299	64959		0.68	0.64	0.76	1.46		0.1467	0.0431	0.4904	0.1752	0.1334	0.0705	0.1825	0.2942
	2932			N1-methylinosine	LC/MS pos early	48351		HMDB02721	65095		1.69	1.6	0.81	0.81		0.0184	0.009	0.0083	0.0054	0.3739	0.1628	0.3739	0.4069
	2933			2'-deoxyinosine	LC/MS neg	15076	C05512	HMDB00071	65058		0.64	0.99	1.2	0.57		0.2057	0.0572	0.818	0.2626	0.2234	0.1062	0.0053	0.0701
	2935			urate	LC/MS pos early	1604	C00366	HMDB00289	1175		1.95	2.41	1.38	1.07		0.0182	0.009	0.0039	0.003	0.4956	0.2043	0.4492	0.4357
	2936			allantoin	LC/MS polar	1107	C02350	HMDB00462	204		1.49	1.77	0.99	1.05		0.0547	0.0194	0.003	0.0025	0.8753	0.3121	0.4737	0.4357
	2940		Purine Metabolism, Adenine containing	adenosine 5'-diphosphate (ADP)	LC/MS neg	3108	C00008	HMDB01341	6022		4.77	9.57	0.41	1.36		0.0093	0.0058	0.0002	0.0003	0.0231	0.0159	0.2912	0.366
	2941			adenosine 5'-monophosphate (AMP)	LC/MS pos early	32342	C00020	HMDB00045	6083		0.43	0.93	1.02	1.01		0.0281	0.012	0.4831	0.1733	0.9138	0.3201	0.8721	0.5581
	2942			adenosine 3'-monophosphate (3'-AMP)	LC/MS neg	35142	C01367	HMDB03540	41211		2.37	3.18	0.19	0.72		0.0278	0.0119	1.4757e-05	0.0001	8.3561e-05	0.0002	0.0806	0.2011
	2944			adenosine 3',5'-cyclic monophosphate (cAMP)	LC/MS neg	2831	C00575	HMDB00058	6076		2.13	1.29	0.8	0.95		0.0854	0.0283	0.558	0.1929	0.2942	0.1329	0.7269	0.5176
	2947			adenylosuccinate	LC/MS neg	18360	C03794	HMDB00536	195		0.2	0.4	1.09	0.67		0.0005	0.0008	0.0241	0.0131	0.736	0.2704	0.0709	0.188
	2948			adenosine	LC/MS pos early	555	C00212	HMDB00050	60961		0.39	1.41	1.28	0.91		0.0302	0.0126	0.2536	0.0994	0.2842	0.1303	0.8243	0.5421
	2949			adenine	LC/MS pos early	554	C00147	HMDB00034	190		0.83	0.6	1.01	0.74		0.1136	0.035	6.3312e-06	7.4306e-05	0.8653	0.3097	0.07	0.187
	2954			N1-methyladenosine	LC/MS pos early	15650	C02494	HMDB03331	27476		0.88	0.48	0.45	0.7		0.6267	0.1456	0.198	0.0811	0.0781	0.0451	0.4056	0.4209
	2955			N6-methyladenosine	LC/MS pos early	37114		HMDB04044	102175		1	0.85	1.55	0.82				0.2095	0.0845	0.0706	0.0414	0.2244	0.3283
	2964			N6-carbamoylthreonyladenosine	LC/MS neg	35157		HMDB41623	161466		1.72	1.53	1.04	0.94		5.4836e-07	5.6863e-06	0.0261	0.0139	0.6848	0.2579	0.5371	0.453
	2967			2'-deoxyadenosine 5'-monophosphate	LC/MS neg	46333	C00360	HMDB00905	12599		0.29	0.43	1.1	0.73		0.0016	0.0019	0.0011	0.0011	0.9438	0.3287	0.0016	0.0386
	2969			2'-deoxyadenosine	LC/MS pos early	1553	C00559	HMDB00101	13730		0.59	0.72	1.37	0.83		0.0317	0.0131	0.1409	0.0606	0.1854	0.0915	0.7301	0.5176
	2973			N6-succinyladenosine	LC/MS neg	48130		HMDB00912			0.72	0.51	1.94	0.66		0.1905	0.0533	0.004	0.003	0.257	0.1194	0.2655	0.3548
	2974		Purine Metabolism, Guanine containing	guanosine 5'-triphosphate	LC/MS neg	2847	C00044	HMDB01273	6830		14.15	20.01	3.17	1.7		0.0012	0.0016	0.0001	0.0003	0.0058	0.0051	0.0686	0.185
	2975			guanosine 5'- diphosphate (GDP)	LC/MS neg	2848	C00035	HMDB01201	8977		2.68	3.92	0.59	1.13		0.0024	0.0024	0.0003	0.0004	0.0496	0.0306	0.3195	0.385
	2976			guanosine 5'- monophosphate (5'-GMP)	LC/MS pos early	2849	C00144	HMDB01397	6804		0.38	0.87	0.82	0.95		0.0187	0.009	0.2642	0.103	0.1845	0.0915	0.5918	0.4693
	2981			guanosine	LC/MS pos early	1573	C00387	HMDB00133	6802		1.75	3.17	0.99	0.88		0.1581	0.0459	0.0008	0.0009	0.9413	0.3285	0.1351	0.2552
	2982			guanine	LC/MS pos early	32352	C00242	HMDB00132	764		1.13	0.9	1.24	1.11		0.5475	0.1315	0.3191	0.1206	0.1454	0.075	0.2248	0.3283
	2984			7-methylguanine	LC/MS pos early	35114	C02242	HMDB00897	11361		1.37	1.55	0.97	0.98		0.0594	0.0207	0.0003	0.0005	0.6926	0.2587	0.7748	0.5295
	2990			N2,N2-dimethylguanosine	LC/MS pos early	35137		HMDB04824	92919		0.95	1.04	0.43	0.74		0.5881	0.1386	0.7041	0.2298	0.001	0.0012	0.096	0.218
	2998			2'-deoxyguanosine	LC/MS neg	1411	C00330	HMDB00085	187790		1	0.74	0.92	0.61				0.0844	0.0388	0.6681	0.2537	0.0508	0.1586
	3000		Pyrimidine Metabolism, Orotate containing	N-carbamoylaspartate	LC/MS neg	1594	C00438	HMDB00828	93072		1.22	0.99	3.47	1		0.5771	0.1366	0.9829	0.3007	0.026	0.0177
	3002			orotate	LC/MS polar	1505	C00295	HMDB00226	967		1.21	0.05	0.4	0.26		0.3967	0.0999	0.2234	0.089	0.0774	0.0448	0.0069	0.0701
	3004			orotidine	LC/MS polar	35172	C01103	HMDB00788	92751		0.42	0.67	1.24	1.04		3.1169e-06	2.2344e-05	0.0051	0.0037	0.0114	0.009	0.517	0.453
	3007		Pyrimidine Metabolism, Uracil containing	uridine 5'-triphosphate (UTP)	LC/MS neg	33448	C00075	HMDB00285	6133		11.51	17.02	2.99	1.53		0.0017	0.002	0.0002	0.0004	0.0084	0.007	0.1128	0.2361
	3008			uridine 5'-diphosphate (UDP)	LC/MS neg	5345	C00015	HMDB00295	6031		2.67	4.16	0.58	1.04		0.0103	0.0063	0.0005	0.0006	0.0624	0.0373	0.7473	0.5213
	3009			uridine 5'-monophosphate (UMP)	LC/MS polar	2856	C00105	HMDB00288	6030		0.52	0.9	0.78	0.9		0.0155	0.008	0.5259	0.1854	0.0946	0.0531	0.1415	0.258
	3011			uridine 3'-monophosphate (3'-UMP)	LC/MS polar	39764	C01368		101543		2.91	4.94	0.17	0.97		0.0234	0.0105	0.0005	0.0007	9.7298e-05	0.0002	0.863	0.5571
	3013			uridine-2',3'-cyclic monophosphate	LC/MS neg	37137	C02355	HMDB11640	439715		1.91	3.74	29.8	1.23		0.0991	0.0316	0.0002	0.0004	5.8388e-06	3.3674e-05	0.1855	0.2942
	3014			uridine	LC/MS neg	606	C00299	HMDB00296	6029		1.1	1.06	1.83	1.16		0.5559	0.1329	0.7123	0.2319	9.6079e-05	0.0002	0.0658	0.1804
	3015			uracil	LC/MS polar	605	C00106	HMDB00300	1174		1.54	0.64	0.77	1.13		0.0018	0.002	0.1235	0.0545	0.1568	0.0791	0.3094	0.3798
	3016			pseudouridine	LC/MS neg	33442	C02067	HMDB00767	15047		1.42	1.75	0.9	0.9		0.008	0.0054	0.0003	0.0004	0.09	0.0506	0.1742	0.2862
	3017			5-methyluridine (ribothymidine)	LC/MS neg	35136		HMDB00884	445408		0.42	0.33	1.58	0.8		0.0008	0.0012	0.001	0.0011	0.0035	0.0034	0.0723	0.189
	3028			2'-deoxyuridine	LC/MS polar	1412	C00526	HMDB00012	13712		1.34	0.52	1.21	0.47		0.5535	0.1326	0.3183	0.1206	0.2519	0.1179	0.0177	0.1012
	3030			3-ureidopropionate	LC/MS pos early	3155	C02642	HMDB00026	111		1.59	1.44	0.31	1.03		0.0562	0.0199	0.0131	0.0079	3.6473e-07	9.4371e-06	0.5873	0.4679
	3031			beta-alanine	LC/MS pos early	55	C00099	HMDB00056	239		1.01	1.03	1.18	1.05		0.7972	0.178	0.9002	0.284	0.0171	0.0128	0.458	0.4357
	3035		Pyrimidine Metabolism, Cytidine containing	cytidine triphosphate	LC/MS neg	2844	C00063	HMDB00082	6176		9.81	18.34	6.19	1.69		0.0042	0.0034	0.0002	0.0003	0.0007	0.0009	0.0666	0.181
	3036			cytidine diphosphate	LC/MS neg	2841	C00112	HMDB01546	6132		2.33	3.76	1.07	1.19		0.0146	0.0078	0.0018	0.0016	0.9017	0.3184	0.1939	0.2957
	3037			cytidine 5'-monophosphate (5'-CMP)	LC/MS pos early	2372	C00055	HMDB00095	6131		0.49	0.86	0.94	0.97		0.0123	0.0072	0.3454	0.1297	0.4784	0.1992	0.3242	0.385
	3039			cytidine 2',3'-cyclic monophosphate	LC/MS neg	37465	C02354	HMDB11691	417654		1.75	3.67	34.65	1.36		0.1127	0.035	0.0002	0.0003	2.9401e-07	8.8751e-06	0.2924	0.3661
	3040			cytidine	LC/MS pos early	514	C00475	HMDB00089	6175		1.14	0.63	2.62	0.89		0.5705	0.1353	0.0181	0.0103	8.8098e-05	0.0002	0.3693	0.4069
	3041			cytosine	LC/MS pos early	573	C00380	HMDB00630	597		2.6	5.43	2.13	0.53		0.3083	0.0812	0.0003	0.0005	0.0193	0.0139	0.0305	0.1284
	3042			3-methylcytidine	LC/MS pos early	35132			159649		1.17	1.02	0.67	1.28		0.7088	0.162	0.8854	0.2815	0.0202	0.0144	0.1165	0.2386
	3048			2'-deoxycytidine 5'-monophosphate	LC/MS pos early	533	C00239	HMDB01202	13945		0.35	0.67	1.48	0.87		0.0038	0.0032	0.0677	0.0315	0.0061	0.0053	0.2296	0.3308
	3050			2'-deoxycytidine	LC/MS pos early	15949	C00881	HMDB00014	13711		1.72	1.01	9.99	0.47		0.1679	0.0481	0.9009	0.284	1.1855e-06	1.3317e-05	0.0007	0.0217
	3054		Pyrimidine Metabolism, Thymine containing	thymidine 5'-monophosphate	LC/MS neg	12023	C00364	HMDB01227	9700		0.61	0.52	0.29	0.53		0.0184	0.009	0.0007	0.0008	0.0099	0.008	8.4593e-05	0.0112
	3058			thymidine	LC/MS neg	2183	C00214	HMDB00273	5789		0.1	1.54	3.44	1.06		0.0033	0.0029	0.1136	0.0502	0.0001	0.0002	0.5669	0.4645
	3062			3-aminoisobutyrate	LC/MS pos early	1566	C05145	HMDB03911	64956		0.94	1.83	1.2	0.9		0.7901	0.1774	0.0054	0.0039	0.5586	0.2253	0.6271	0.4825
	3063		Purine and Pyrimidine Metabolism	methylphosphate	LC/MS polar	37070		HMDB61711	13130		1.94	2.82	1.21	1.3		0.0009	0.0013	0.0006	0.0008	0.2558	0.1191	0.0186	0.1012
	3069	Cofactors and Vitamins	Nicotinate and Nicotinamide Metabolism	nicotinamide	LC/MS pos early	594	C00153	HMDB01406	936		1.35	2.2	0.94	1.02		0.0058	0.0043	6.1591e-05	0.0002	0.4728	0.1982	0.5788	0.4672
	3070			isonicotinamide	LC/MS pos early	35406	C02421		15074		1.03	2.05	1.03	1.04		0.9642	0.2075	0.0106	0.0067	0.8762	0.3121	0.7894	0.5333
	3071			nicotinamide ribonucleotide (NMN)	LC/MS pos early	22152	C00455	HMDB00229	14180		0.53	0.91	0.75	1.46		0.1465	0.0431	0.6538	0.2186	0.1837	0.0914	0.0414	0.1438
	3072			nicotinamide riboside	LC/MS pos early	33013	C03150	HMDB00855	439924		1.79	0.94	0.57	1.07		0.1908	0.0533	0.6836	0.2271	0.0221	0.0154	0.5349	0.453
	3073			nicotinamide adenine dinucleotide (NAD+)	LC/MS neg	5278	C00003	HMDB00902	5893		1.55	2.58	1.09	1.06		0.0441	0.0166	0.0128	0.0078	0.986	0.3364	0.565	0.4645
	3081			1-methylnicotinamide	LC/MS pos early	27665	C02918	HMDB00699	10129985		1	1	0.3	1.04						2.271e-06	1.7138e-05	0.5422	0.4549
	3086			trigonelline (N'-methylnicotinate)	LC/MS pos early	32401	C01004	HMDB00875	5570		1.6	1.15	0.49	1.33		0.1068	0.0335	0.5986	0.2039	0.0126	0.0098	0.0225	0.1089
	3093		Riboflavin Metabolism	flavin adenine dinucleotide (FAD)	LC/MS neg	2134	C00016	HMDB01248	643975		1.47	1.49	0.8	1.03		0.0019	0.002	0.0481	0.0235	0.0377	0.0241	0.7273	0.5176
	3094			flavin mononucleotide (FMN)	LC/MS neg	15797	C00061	HMDB01520	710		1.28	0.87	2.76	1.19		0.174	0.0494	0.3945	0.1457	0.0241	0.0165	0.1273	0.2467
	3095		Pantothenate and CoA Metabolism	pantothenate	LC/MS pos early	1508	C00864	HMDB00210	6613		1.32	1.89	1.64	1		0.0858	0.0284	0.0009	0.001	1.6327e-05	6.5094e-05	0.9899	0.5914
	3097			phosphopantetheine	LC/MS neg	15504	C01134	HMDB01416	987		1.42	0.41	0.97	1.48		0.3536	0.0904	0.0004	0.0006	0.7484	0.2733	0.0969	0.2184
	3098			3'-dephosphocoenzyme A	LC/MS neg	18289	C00882	HMDB01373	444485		0.74	1.2	1.43	0.83		0.165	0.0475	0.9025	0.284	0.2206	0.1051	0.6355	0.4847
	3100			coenzyme A	LC/MS neg	46322	C00010	HMDB01423	317		1.35	1.14	1.03	0.98		0.0023	0.0023	0.219	0.0878	0.6847	0.2579	0.7328	0.5176
	3108		Ascorbate and Aldarate Metabolism	threonate	LC/MS polar	27738	C01620	HMDB00943	151152		0.67	2	1.13	0.5		0.1063	0.0335	0.0482	0.0235	0.8044	0.2914	0.1407	0.258
	3111			gulonate*	LC/MS polar	46957		HMDB03290	9794176		1.73	1.5	0.84	0.98		0.0036	0.0031	0.0226	0.0124	0.1446	0.0748	0.8268	0.5421
	3112		Tocopherol Metabolism	alpha-tocopherol	LC/MS pos late	1561	C02477	HMDB01893	14985		1.6	1.2	0.44	0.84		0.0055	0.0042	0.1743	0.0727	7.9946e-05	0.0002	0.1298	0.2467
	3128		Biotin Metabolism	biotin	LC/MS pos early	568	C00120	HMDB00030	171548		1.26	1.16	1.88	1.05		0.1662	0.0477	0.2358	0.0933	0.0001	0.0002	0.3517	0.3971
	3137		Pterin Metabolism	pterin	LC/MS pos early	43023	C00715	HMDB00802	73000		1.39	3.54	1.9	0.92		0.0586	0.0204	1.9286e-06	4.4582e-05	0.0035	0.0034	0.6343	0.4847
	3139			7,8-dihydroneopterin	LC/MS pos early	15689	C04784	HMDB02275	65074		1	1	1.06	1.05						0.6346	0.2461	0.7361	0.5183
	3148		Hemoglobin and Porphyrin Metabolism	heme	LC/MS pos late	41754	C00032	HMDB03178	26945		1.33	1.09	3.58	1.54		0.1033	0.0327	0.5463	0.1905	0.0185	0.0136	0.1273	0.2467
	3160		Thiamine Metabolism	thiamin (Vitamin B1)	LC/MS pos early	5341	C00378	HMDB00235	1130		1.51	2.13	1.31	1.03		0.0521	0.0187	5.5751e-05	0.0002	0.0038	0.0036	0.6464	0.4867
	3167		Vitamin A Metabolism	retinol (Vitamin A)	LC/MS pos late	1806	C00473	HMDB00305	445354		10.04	4.31	1.22	0.77		1.1648e-08	6.6433e-07	1.0747e-06	3.478e-05	0.0582	0.0353	0.0101	0.0836
	3172		Vitamin B6 Metabolism	pyridoxine (Vitamin B6)	LC/MS pos early	608	C00314	HMDB02075	1054		2.11	2.1	1.39	1.12		0.0477	0.0176	0.0023	0.002	0.0224	0.0156	0.3328	0.3874
	3173			pyridoxamine	LC/MS pos early	2150	C00534	HMDB01431	1052		1.38	1.91	0.62	0.8		0.0699	0.0239	6.6588e-05	0.0002	0.0238	0.0164	0.162	0.2749
	3174			pyridoxamine phosphate	LC/MS pos early	3138	C00647	HMDB01555	1053		0.86	0.68	1.22	1.08		0.2649	0.0713	0.0063	0.0044	0.1898	0.0932	0.4636	0.4357
	3176			pyridoxal	LC/MS pos early	1651	C00250	HMDB01545	1050		1.61	1.14	0.82	1.11		0.0197	0.0093	0.3954	0.1457	0.2668	0.1229	0.4623	0.4357
	3177			pyridoxate	LC/MS polar	31555	C00847	HMDB00017	6723		2.23	2.91	1.07	0.96		0.0879	0.0289	5.8519e-05	0.0002	0.6539	0.2513	0.7391	0.5193
	3179	Xenobiotics	Benzoate Metabolism	hippurate	LC/MS neg	15753	C01586	HMDB00714	464		1.81	2.27	1.36	1.06		0.0236	0.0106	0.0007	0.0008	0.0176	0.013	0.3265	0.385
	3191			benzoate	LC/MS neg	15778	C00180	HMDB01870	243		1.47	2.57	2.47	1.56		0.0679	0.0235	0.051	0.0246	0.0062	0.0053	0.235	0.335
	3211			O-methylcatechol sulfate	LC/MS neg	46111			22473		2.19	7.52	0.16	1.66		0.0111	0.0067	1.4087e-05	0.0001	0.0001	0.0002	0.1199	0.2409
	3214			4-methylcatechol sulfate	LC/MS neg	46146					1.65	2.04	1	1		0.1129	0.035	0.0116	0.0072
	3224			4-ethylphenylsulfate	LC/MS neg	36099	C13637				1.24	1.34	0.49	2.51		0.781	0.1757	0.5845	0.1995	0.1988	0.0972	0.0192	0.1012
	3389		Food Component/Plant	gluconate	LC/MS polar	587	C00257	HMDB00625	10690		0.22	6.06	1.18	0.58		1.8325e-05	6.3342e-05	0.0197	0.011	0.6661	0.2535	0.3739	0.4069
	3411			beta-guanidinopropanoate	LC/MS pos early	35101	C03065	HMDB13222	67701		1.05	1.32	1.25	0.9		0.6655	0.1537	0.0864	0.0394	0.0266	0.0181	0.3381	0.3921
	3461			ergothioneine	LC/MS pos early	37459	C05570	HMDB03045	3032311		1	1	0.22	1						8.4179e-06	4.1206e-05	0.9226	0.5729
	3463			erythritol	LC/MS polar	20699	C00503	HMDB02994	222285		1.16	1.5	1.07	1.06		0.4485	0.1117	0.0185	0.0104	0.2848	0.1303	0.5132	0.453
	3487			homostachydrine*	LC/MS pos early	33009	C08283	HMDB33433	441447		1.7	1.97	0.58	1.03		0.0078	0.0053	0.0158	0.0092	8.7162e-05	0.0002	0.7944	0.5343
	3520			N-glycolylneuraminate	LC/MS pos early	37123	C03410	HMDB00833	123802		1.35	0.98	0.91	1.04		0.7066	0.1618	0.3739	0.1397	0.5281	0.2145	0.9987	0.5922
	3574			stachydrine	LC/MS pos early	34384	C10172	HMDB04827	115244		1.71	2.61	0.97	0.97		0.015	0.0079	0.0265	0.0141	0.6147	0.2404	0.7577	0.5219
	3885		Drug	penicillin G	LC/MS neg	37468	C05551	HMDB15186	5904		1.74	2.62	2.68	0.97		0.0436	0.0165	0.0006	0.0007	0.0021	0.0023	0.6002	0.4721
	3908			salicylate	LC/MS polar	1515	C00805	HMDB01895	338		1.74	3.03	1.71	1.1		0.0334	0.0135	0.0026	0.0022	0.013	0.0101	0.5951	0.4693
	4040		Chemical	sulfate*	LC/MS neg	46960	C00059	HMDB01448	1118		1.88	2.78	2.4	1.36		0.0188	0.009	0.0008	0.0009	0.05	0.0308	0.2268	0.3293
	4043			O-sulfo-L-tyrosine	LC/MS neg	45413			514186		1.74	1.6	0.59	0.66		0.0083	0.0055	0.0121	0.0074	0.0009	0.0011	0.0009	0.0253
	4061			2-aminophenol sulfate	LC/MS neg	43266		HMDB61116	181670		1	1	0.25	1.53						9.7336e-05	0.0002	0.0848	0.2034
	4117			lanthionine	LC/MS pos early	42002			6994972;98504		6.71	5.21	0.44	1.19		0.0013	0.0017	0.1443	0.0616	0.0006	0.0008	0.2074	0.3101
	4131			phenol red	LC/MS neg	36817	C12600		4766		1.81	2.57	0.95	0.87		0.0442	0.0166	0.0002	0.0003	0.5718	0.2291	0.0499	0.1586
	4143			succinimide	LC/MS polar	41888	C07273		11439		1.15	2.23	1.49	0.81		0.505	0.1228	0.0065	0.0045	0.0271	0.0182	0.2715	0.3599

## Sheet: CHAF1A ON_24 h
CHAF1A						CHAF1A
Decreased vs. Control						Increased vs. Control
NAME	SIZE	NOM p-val	FDR q-val	FWER p-val		NAME	SIZE	NOM p-val	FDR q-val	FWER p-val
SPHINGOLIPID METABOLISM	38	< 0.0001	< 0.0001	< 0.0001		PYRIMIDINE METABOLISM (CYTIDINE)	9	0.00707339	0.0593717	0.0907
FATTY ACID METABOLISM (ACYL CARNITINE)	13	< 0.0001	0.00273463	0.0069		POLYAMINE METABOLISM	7	0.00348584	0.0889599	0.069
PHENYLALANINE AND TYROSINE METABOLISM	11	0.0213037	0.106799	0.3366		POLYUNSATURATED FATTY ACID	12	0.0190114	0.125974	0.2622
UREA CYCLE; ARGININE AND PROLINE METABOLISM	16	0.0539405	0.25587	0.734		MONOACYLGLYCEROL	15	0.0365631	0.195766	0.5481
FOOD COMPONENT/PLANT	7	0.110384	0.460959	0.9502		FATTY ACID METABOLISM (ACYL CHOLINE)	4	0.023176	0.220447	0.5105
NICOTINATE AND NICOTINAMIDE METABOLISM	7	0.127365	0.466894	0.9731		INOSITOL METABOLISM	3	0.0460456	0.33831	0.809
CARNITINE METABOLISM	2	0.100374	0.548374	0.9939		CREATINE METABOLISM	4	0.123785	0.552415	0.9587
FATTY ACID METABOLISM (ALSO BCAA METABOLISM)	2	0.12912	0.573806	0.9981		DIACYLGLYCEROL	19	0.177501	0.65037	0.9984
LYSOPLASMALOGEN	4	0.191256	0.540626	0.9985		GLUTAMATE METABOLISM	13	0.215156	0.651599	0.9992
TRYPTOPHAN METABOLISM	8	0.217454	0.552269	0.9994		DRUG	2	0.137255	0.657473	0.9932
LONG CHAIN FATTY ACID	15	0.234993	0.614269	0.9998		DIPEPTIDE	16	0.161447	0.666829	0.9957
ENDOCANNABINOID	5	0.285977	0.591935	0.9998		PTERIN METABOLISM	2	0.196939	0.689845	0.9982
CHEMICAL	6	0.287012	0.561571	0.9998		GLYCEROLIPID METABOLISM	3	0.164378	0.701189	0.9907
NUCLEOTIDE SUGAR	6	0.316594	0.584902	1		PHOSPHOLIPID METABOLISM	37	0.234386	0.705323	1
LEUCINE, ISOLEUCINE AND VALINE METABOLISM	17	0.33286	0.641515	1		PANTOTHENATE AND COA METABOLISM	4	0.319204	0.714752	0.9999
FRUCTOSE, MANNOSE AND GALACTOSE METABOLISM	5	0.403743	0.670816	1		GLUTATHIONE METABOLISM	9	0.293723	0.741905	1
GLYCOGEN METABOLISM	3	0.485905	0.704974	1		PENTOSE METABOLISM	6	0.380848	0.823235	1
METHIONINE, CYSTEINE, SAM AND TAURINE METABOLISM	19	0.446039	0.720268	1		PLASMALOGEN	10	0.6436	0.847239	1
PURINE METABOLISM, ADENINE CONTAINING	13	0.498113	0.748115	1		RIBOFLAVIN METABOLISM	2	0.69135	0.850514	1
LYSINE METABOLISM	10	0.521537	0.74535	1		PHOSPHATIDYLSERINE (PS)	2	0.472028	0.852298	1
BENZOATE METABOLISM	5	0.597965	0.776753	1		STEROL	3	0.676544	0.863873	1
HISTIDINE METABOLISM	9	0.597447	0.757358	1		ALANINE AND ASPARTATE METABOLISM	6	0.600216	0.864292	1
AMINOSUGAR METABOLISM	6	0.808678	0.975424	1		PRIMARY BILE ACID METABOLISM	2	0.657347	0.881632	1
FATTY ACID, MONOHYDROXY	2	0.86454	0.958465	1		GAMMA-GLUTAMYL AMINO ACID	12	0.483064	0.893781	1
LYSOLIPID	19	0.899273	0.93901	1		FATTY ACID, DICARBOXYLATE	2	0.527325	0.898208	1
ASCORBATE AND ALDARATE METABOLISM	2	0.900612	0.935917	1		OXIDATIVE PHOSPHORYLATION	2	0.549835	0.901974	1
PURINE METABOLISM, (HYPO)XANTHINE/INOSINE CONTAINING	10	0.926189	0.9217	1		PYRIMIDINE METABOLISM, THYMINE CONTAINING	3	0.618533	0.903056	1
						TCA CYCLE	8	0.565886	0.920243	1
						PYRIMIDINE METABOLISM, URACIL CONTAINING	12	0.540136	0.925858	1
						PYRIMIDINE METABOLISM, OROTATE CONTAINING	3	0.750541	0.932968	1
						GLYCOLYSIS, GLUCONEOGENESIS, AND PYRUVATE METABOLISM	8	0.882117	0.935024	1
						GLYCINE, SERINE AND THREONINE METABOLISM	9	0.890315	0.957854	1
						CERAMIDES	6	0.818988	0.971674	1
						PURINE METABOLISM, GUANINE CONTAINING	8	0.877528	0.982001	1
						VITAMIN B6 METABOLISM	5	0.999354	0.999644	1
						PENTOSE PHOSPHATE PATHWAY	2	0.980186	1	1

## Sheet: CHAF1A ON_72 h
CHAF1A						CHAF1A
Decreased vs. Control						Increased vs. Control
NAME	SIZE	NOM p-val	FDR q-val	FWER p-val		NAME	SIZE	NOM p-val	FDR q-val	FWER p-val
LYSOLIPID	19	<0.0001	<0.0001	<0.0001		FATTY ACID METABOLISM (ACYL CARNITINE)	13	<0.0001	<0.0001	<0.0001
POLYUNSATURATED FATTY ACID	12	0.000204165	0.00348877	0.0084		GAMMA-GLUTAMYL AMINO ACID	12	<0.0001	<0.0001	<0.0001
DIPEPTIDE	16	0.00918005	0.0383129	0.1318		FATTY ACID METABOLISM (ACYL CHOLINE)	4	0.000195313	0.0497514	0.1199
LYSOPLASMALOGEN	4	0.00487607	0.0649904	0.2716		BENZOATE METABOLISM	5	0.0129494	0.108823	0.3724
PYRIMIDINE METABOLISM (OROTATE)	3	0.0180308	0.122907	0.6523		POLYAMINE METABOLISM	7	0.0214541	0.128398	0.3567
PURINE METABOLISM (ADENINE)	13	0.0463864	0.12859	0.6118		PHENYLALANINE AND TYROSINE METABOLISM	11	0.0541843	0.235919	0.7017
PURINE METABOLISM ((HYPO)XANTHINE/INOSINE)	10	0.0428185	0.143142	0.584		METHIONINE, CYSTEINE, SAM AND TAURINE METABOLISM	19	0.0697543	0.325152	0.8581
SPHINGOLIPID METABOLISM	38	0.0375698	0.158764	0.7915		NICOTINATE AND NICOTINAMIDE METABOLISM	7	0.0956928	0.359205	0.9145
STEROL	3	0.0565086	0.193348	0.8863		GLUTAMATE METABOLISM	13	0.101951	0.38676	0.9508
ENDOCANNABINOID	5	0.130938	0.250331	0.9695		INOSITOL METABOLISM	3	0.146606	0.493937	0.9906
PYRIMIDINE METABOLISM, THYMINE CONTAINING	3	0.0963422	0.269783	0.9677		GLYCOGEN METABOLISM	3	0.13348	0.507545	0.9878
MONOACYLGLYCEROL	15	0.140436	0.299803	0.9904		AMINOSUGAR METABOLISM	6	0.241144	0.594647	0.9994
LONG CHAIN FATTY ACID	15	0.163674	0.332224	0.9968		FATTY ACID, MONOHYDROXY	2	0.1841	0.594936	0.9988
ASCORBATE AND ALDARATE METABOLISM	2	0.213081	0.407524	0.9997		FATTY ACID, DICARBOXYLATE	2	0.224241	0.59707	0.9998
PYRIMIDINE METABOLISM, CYTIDINE CONTAINING	9	0.377651	0.650872	1		HISTIDINE METABOLISM	9	0.192323	0.599843	0.9979
PRIMARY BILE ACID METABOLISM	2	0.489594	0.70765	1		PANTOTHENATE AND COA METABOLISM	4	0.318245	0.69862	1
FRUCTOSE, MANNOSE AND GALACTOSE METABOLISM	5	0.504539	0.742902	1		GLYCINE, SERINE AND THREONINE METABOLISM	9	0.472184	0.906054	1
CARNITINE METABOLISM	2	0.697777	0.895929	1		GLUTATHIONE METABOLISM	9	0.390751	0.907851	1
GLYCOLYSIS, GLUCONEOGENESIS, AND PYRUVATE METABOLISM	8	0.80718	0.922059	1		GLYCEROLIPID METABOLISM	3	0.576505	0.927279	1
PYRIMIDINE METABOLISM, URACIL CONTAINING	12	0.873062	0.935902	1		PHOSPHOLIPID METABOLISM	37	0.476535	0.94804	1
FOOD COMPONENT/PLANT	7	0.733989	0.941187	1		RIBOFLAVIN METABOLISM	2	0.509185	0.973989	1
PENTOSE PHOSPHATE PATHWAY	2	0.943044	0.950869	1		OXIDATIVE PHOSPHORYLATION	2	0.53451	0.986463	1
PENTOSE METABOLISM	6	0.793746	0.965406	1		TCA CYCLE	8	0.989062	0.988618	1
PURINE METABOLISM, GUANINE CONTAINING	8	0.731838	0.976318	1		UREA CYCLE; ARGININE AND PROLINE METABOLISM	16	0.740691	1	1
PTERIN METABOLISM	2	0.94038	0.984556	1		TRYPTOPHAN METABOLISM	8	0.763428	1	1
						ALANINE AND ASPARTATE METABOLISM	6	0.777559	1	1
						DIACYLGLYCEROL	19	0.85209	1	1
						PHOSPHATIDYLSERINE (PS)	2	0.8479	1	1
						CHEMICAL	6	0.85258	1	1
						CERAMIDES	6	0.891395	1	1
						CREATINE METABOLISM	4	0.881782	1	1
						LEUCINE, ISOLEUCINE AND VALINE METABOLISM	17	0.947003	1	1
						DRUG	2	0.911765	1	1
						VITAMIN B6 METABOLISM	5	0.955826	1	1
						LYSINE METABOLISM	10	0.974664	1	1
						PLASMALOGEN	10	0.972275	1	1
						FATTY ACID METABOLISM (ALSO BCAA METABOLISM)	2	0.978507	1	1
						NUCLEOTIDE SUGAR	6	0.98497	1	1
