# Supplementary material for: CHAF1A Blocks Neuronal Differentiation and Promotes Neuroblastoma Oncogenesis via Metabolic Reprogramming
Source: Adv Sci (Weinh). 2021 Aug 8;8(19):2005047. doi: 10.1002/advs.202005047 (PMC8498874; doi:10.1002/advs.202005047)
Supplement: Supplementary file 5 — Supplemental Table 4 [file ADVS-8-2005047-s004.xlsx]

## Sheet: IMR32_CHAF1A KD
Metabolite	CTRL	CTRL	CTRL	CTRL	shCHAF1A	shCHAF1A	shCHAF1A	shCHAF1A	Log2FoldChange	LinearFoldChange	P-value_ttest	BH.P-value_ttest
MTA	2.47748	2.58476	2.5099	2.7434	2.59744	2.40802	2.3444	2.52336	-0.110583	0.926214	0.226517	0.407731
Arginine	2.26772	2.21208	2.10771	2.31581	2.12779	2.063	2.05829	2.16272	-0.122882	0.918351	0.0541676	0.195003
Citrulline	-0.596007	-0.625343	-0.77502	-0.62969	-0.749275	-1.02676	-0.945624	-1.00996	-0.276388	0.825655	0.010442	0.10593
Methionine	-1.8648	-1.81712	-1.74223	-1.39214	-1.12089	-1.67031	-1.82577	-1.49164	0.176919	1.13047	0.377271	0.617352
N-Acetylornithine	3.97151	3.85579	3.86171	4.01199	3.82787	3.77869	3.86182	3.87864	-0.0884941	0.940504	0.0971408	0.249791
N-Acetylspermidine	-6.0191	-5.67065	-5.73814	-5.73153	-6.26016	-6.31886	-7.46748	-6.40702	-0.823526	0.565059	0.0321847	0.144831
N-Acetylspermine	-5.27569	-5.20501	-5.21679	-4.92993	-5.39385	-5.10098	-5.0888	-5.16743	-0.0309116	0.978802	0.777914	0.842131
Ornithine	-0.676106	-0.694679	-0.775742	-0.618725	-0.893946	-0.860225	-0.958321	-0.773005	-0.180061	0.882666	0.01177	0.10593
Putrescine	-7.25829	-6.68052	-6.42683	-6.63156	-6.87029	-6.91185	-7.5966	-6.53018	-0.227932	0.853858	0.455685	0.633395
AdoMet	0.586497	-0.345426	0.492985	0.66483	-0.013654	-0.682403	0.474631	0.475228	-0.286271	0.820019	0.457452	0.633395
AdoHcy	-2.90193	-3.06687	-3.11887	-2.71578	-3.10368	-3.13283	-3.20658	-3.11235	-0.187999	0.877822	0.0922741	0.249791
Spermidine	-9.30927	-10.9651	-7.42591	-9.07569	-7.67568	-8.99844	-7.16019	-8.25928	1.1706	2.25105	0.205607	0.407731
Spermine	-8.91439	-9.15357	-9.35734	-9.19027	-9.33258	-9.43412	-9.4701	-9.59859	-0.304957	0.809466	0.0287426	0.144831

## Sheet: LAN5_RA+DFMO
Metabolite	CTRL	CTRL	CTRL	CTRL	DFMO	DFMO	DFMO	DFMO	RA	RA	RA	RA	Combo	Combo	Combo	Combo
MTA	2.1296	2.15358	2.35081	2.35629	1.6297	1.68658	1.74432	1.71155	2.05576	2.01198	1.63623	2.12271	1.83647	1.96568	1.71112	1.80585
Arginine	1.88752	2.1239	2.09101	2.23503	1.69667	1.63383	1.82551	1.74875	2.19818	2.00922	1.82245	2.20469	2.05209	2.20093	2.27904	2.1017
Citrulline	-1.28083	-0.95003	-1.04049	-0.787729	-1.4662	-1.49806	-1.22806	-1.10272	-0.666318	-0.646258	-0.931589	-0.623623	-0.488554	-0.527675	-0.76589	-0.745559
Methionine	-2.39162	-2.44131	-2.54992	-2.48825	-2.03979	-1.93993	-1.57412	-1.71283	-0.412198	-0.301043	-0.895107	-0.579745	-0.727402	-0.423929	-0.985691	-0.688957
N-Acetylornithine	3.63946	3.89019	3.82634	3.97866	3.3485	3.42943	3.61221	3.38709	3.71467	3.50503	3.7618	3.87305	3.58566	4.1376	3.62823	3.74762
N-Acetylspermidine	-6.87908	-7.4655	-6.66274	-7.35242	-11.0915	-11.1564	-10.6924	-11.0006	-8.62075	-9.08069	-9.06611	-8.26933	-10.6966	-10.8119	-10.5207	-11.3448
N-Acetylspermine	-5.14144	-5.21247	-4.95037	-5.10265	-4.63638	-4.39393	-4.47464	-4.43903	-4.40709	-4.43284	-4.53705	-4.08001	-3.92893	-3.87122	-3.80622	-3.75803
Ornithine	-1.48439	-1.52133	-1.49878	-1.3361	-1.33193	-1.50464	-1.2247	-1.15413	-1.44803	-1.60255	-1.86061	-1.49066	-1.02803	-0.914494	-1.13508	-1.12422
Putrescine	-7.04128	-7.68744	-7.34578	-8.00863	-9.79672	-9.76719	-10.427	-10.0592	-4.32855	-5.0021	-5.2534	-3.74754	-10.5259	-9.85085	-10.2298	-10.8601
AdoMet	-1.36492	-0.374932	-1.02461	-0.07966	-1.30042	-2.18655	-1.79046	-1.29967	-0.769962	-1.06966	-1.34302	-2.15889	-1.63229	-1.77278	-2.07594	-3.93468
AdoHcy	-3.21313	-3.26641	-3.28802	-3.1503	-4.28431	-4.41032	-4.29317	-4.19536	-4.08581	-4.22028	-4.73909	-3.9061	-4.27458	-4.21315	-4.56413	-4.6991
Spermidine	-8.5292	-7.61375	-10.6979	-7.74782	-9.70951	-12.1519	-10.8465	-10.1826	-5.74485	-7.88785	-8.00945	-8.12881	-10.174	-10.603	-9.88102	-12.2187
Spermine	-9.9095	-10.1322	-9.82851	-10.0443	-11.5849	-11.8208	-11.756	-11.3855	-8.8684	-9.08991	-9.27745	-8.90162	-9.41848	-9.30672	-9.87599	-10.0276

## Sheet: IMR32_RA+DFMO
Metabolite	CTRL	CTRL	CTRL	CTRL	DFMO	DFMO	DFMO	DFMO	RA	RA	RA	RA	Combo	Combo	Combo	Combo
MTA	3.28401	2.95206	2.99009	3.27417	3.08055	1.95647	2.47478	2.5209	3.71342	4.4315	4.10727	4.69449	2.3904	2.61478	2.10262	3.05981
Arginine	5.09154	5.44394	5.31739	5.41424	4.66889	5.03535	5.17202	5.13029	5.21293	5.35918	5.5925	5.29688	5.32284	5.02846	5.17385	4.87976
Citrulline	-1.0412	-0.0555425	-0.409494	-0.241879	-1.24689	-0.530268	-0.705833	-0.67247	-0.240465	-0.183558	0.0881959	-0.646391	-0.385212	-0.48476	-0.730127	-1.42659
Methionine	-2.09241	-1.82169	-1.95297	-2.07795	-2.77081	-2.62034	-2.63303	-2.55538	-1.10185	-0.957297	-1.11056	-1.35923	-2.40903	-2.32943	-2.30086	-2.38221
N-Acetylornithine	7.52269	7.65863	7.62726	7.6853	7.23332	7.50382	7.42884	7.35252	7.65327	7.64096	7.79649	7.54136	7.6016	7.50989	7.48137	7.25112
N-Acetylspermidine	-5.55084	-4.7221	-4.48295	-4.48061	-7.63847	-7.96894	-6.95556	-6.69457	-3.80067	-3.83175	-3.67062	-3.96679	-7.19052	-7.23849	-7.49297	-7.53296
N-Acetylspermine	-0.103383	-0.0857357	-0.032902	0.0162172	0.148631	0.0745291	0.057824	0.0376149	0.730024	0.76114	0.841922	1.01403	0.345269	0.391134	0.282515	0.411289
Ornithine	1.36757	1.53469	1.70243	1.62172	0.299944	0.51041	0.583538	0.445804	1.06062	1.2552	1.42224	1.02661	0.605988	0.536913	0.543167	0.439489
Putrescine	-4.11622	-4.34844	-4.19309	-4.13411	-4.51558	-4.68882	-4.51866	-4.59576	-3.85098	-3.64138	-3.80098	-3.58325	-4.30991	-4.46814	-4.65733	-4.27147
AdoMet	4.38788	4.63893	4.25469	4.19028	3.15843	3.57483	3.25603	3.0455	4.55378	4.56405	4.72475	4.48319	3.44275	3.31953	3.29189	2.74011
AdoHcy	-0.514157	-0.440519	-1.00145	-0.717361	-1.73378	-0.804714	-2.02595	-1.92144	-0.505254	-0.349475	0.0214783	-0.350017	-1.40999	-1.55377	-1.46326	-1.98053
Spermidine	-3.14052	-2.87871	-3.091	-2.9646	-4.32951	-4.27522	-3.97023	-4.13266	-1.9759	-3.18595	-2.70527	-1.91006	-3.41401	-4.12661	-4.01581	-4.35699
Spermine	-4.01242	-4.06253	-4.05155	-4.08067	-4.69379	-4.93584	-4.14958	-4.1509	-3.74031	-4.06458	-4.23873	-4.02215	-4.502	-4.52559	-4.56298	-4.58293
