# Supplementary material for: CHAF1A Blocks Neuronal Differentiation and Promotes Neuroblastoma Oncogenesis via Metabolic Reprogramming
Source: Adv Sci (Weinh). 2021 Aug 8;8(19):2005047. doi: 10.1002/advs.202005047 (PMC8498874; doi:10.1002/advs.202005047)
Supplement: Supplementary file 6 — Supplemental Table 5 [file ADVS-8-2005047-s006.xlsx]

## Sheet: Sheet1
qPCR Primers
Gene	Forward (5'-3')	Reverse (5'-3')
ODC1	CTTCGTGCAGGCAATCTCT	TCTCTTCAAATTTAAGTTTCACATCCT
CHAF1A	GGAGCAGGACAGTTGGAGTG	GACGAATGGCTGAGTACAGA
NR1D1	CCCCCTTGTACAGAATCGAAC	GAAGTTCGGTGATGGGGGA
PER2	GGATGCCCGCCAGAGTCCAGAT	TGTCCACTTTCGAAGACTGGTCGC
GAPDH	GGTCGTATTGGGCGCCTGGTC	GCCAGCATCGCCCCACTTGA
Other primers were predesigned from KiCqStart SYBR® Green, Sigma.
ChIP-qPCR Primers
Gene	Forward (5'-3')	Reverse (5'-3')
MYCN TSS	GCTTTGCAGCCTTCTCTCTG	AGGAGAGGAAAGCGGCTTTAC
ODC1 A	ATCACTTCCAGGTCCCTTGC	GAGAGCGGAAAAGGGAAATC
ODC1 B	TTCTGCCCCCGTCTTCACAG	CCGAAGGGTTGGGAAAGAGG
